# Supplementary material for: Characteristic Curves of the Lennard-Jones Fluid
Source: Int J Thermophys. 2020 Aug 20;41(10):147. doi: 10.1007/s10765-020-02721-9 (PMC7441092; doi:10.1007/s10765-020-02721-9)
Supplement: Supplementary file 1 — Supplementary material 1 (XLSX 1043 kb) [file 10765_2020_2721_MOESM1_ESM.xlsx]

## Sheet: characteristic state points
		Computed from Eq. (4) - (7)																									Computed from Eq. (11) and (12)
		max(Z)			max(B)			max(C)			max(A)			VLE x B			VLE x C			Z x C			Z(rho->0)	B(rho->0)	C(rho->0)	A(rho->0)	B=0	B=max		dB_dT=B/T	C=0	max( C)
		T	rho	p	T	rho	p	T	rho	p	T	rho	p	T	rho	p	T	rho	p	T	rho	p	T	T	T	T	T	T	B	T	T	T	C
	Cotterman et al.	1.63104	0.580974	0.947593	1.93348	0.249845	0.391507	2.5495	0.433442	1.40769	4.3358	0.839627	15.5132	1.30051	0.44221	0.123509	1.05716	0.667207	0.033936	1.63104	0.580974	0.947593	3.43213	3.43213	6.34694	18.7773	3.43213	18.7773	1.04416	6.34694	-	-	-
	Paricaud	1.76424	0.546599	0.964332	2.09178	0.252802	0.446648	2.97764	0.380583	1.39403	4.77712	0.810393	15.6175	1.34695	0.429908	0.138812	1.06513	0.661043	0.0368754	1.76424	0.546599	0.964332	3.42485	3.42485	6.4571	25.1718	3.42485	25.1718	1.09949	6.4571	-	-	-
	Lafitte et al.	1.67113	0.570134	0.95277	2.13819	0.225886	0.417088	2.78901	0.392388	1.33456	4.29761	0.814126	14.0222	1.28376	0.449581	0.115792	1.05249	0.675691	0.0357575	1.67113	0.570134	0.95277	3.42203	3.42203	6.43789	24.6615	3.42203	24.6615	1.08846	6.43789	0.183816	0.27036	31.8102
	van Westen & Gross	1.70257	0.561549	0.956077	2.04063	0.253138	0.430924	2.88265	0.38426	1.35495	4.06554	0.823839	13.9894	1.3164	0.440914	0.1335	1.05791	0.674971	0.0370317	1.70257	0.561549	0.956077	3.42802	3.42802	6.44438	24.664	3.42802	24.664	1.08845	6.44438	0.355908	0.49939	10.5234
	Stephan et al.	1.78837	0.543003	0.971093	2.21708	0.233348	0.45264	3.32791	0.349023	1.41437	-	-	-	1.30078	0.440506	0.120265	1.05055	0.673076	0.0344199	1.78837	0.543003	0.971093	3.31723	3.31723	6.34229	-	3.31723	-	-	6.34229	-	-	-
	Koutras et al.	1.52781	0.592514	0.905247	1.98513	0.234753	0.389647	2.84195	0.378104	1.42698	-	-	-	1.31867	0.414553	0.127837	1.03431	0.685452	0.0304633	1.52781	0.592514	0.905247	3.05493	3.05493	5.39554	8.88774	3.05493	8.88774	1.10131	5.39554	0.874281	-	-
	Kolafa & Nezbeda	1.74367	0.552115	0.962708	2.13051	0.241389	0.439798	2.96405	0.378982	1.37279	4.52401	0.793489	13.3882	1.30368	0.439473	0.121553	1.04483	0.6753	0.0331806	1.74367	0.552115	0.962708	3.4176	3.4176	6.43029	25.1215	3.4176	25.1215	1.1069	6.43029	1.01101	1.53164	2.27422
	Mecke et al.	1.73255	0.555079	0.961702	2.15305	0.234975	0.436002	2.88168	0.389274	1.37127	4.48804	0.794416	13.3382	1.30585	0.441809	0.123153	1.0535	0.670948	0.0350006	1.73255	0.555079	0.961702	3.41808	3.41808	6.43152	25.452	3.41808	25.452	1.10717	6.43152	0.979062	1.40681	2.20119
	Hess	1.74662	0.555448	0.970159	2.17103	0.236834	0.440579	2.98041	0.380014	1.38622	4.63786	0.789594	12.7549	1.37889	0.407742	0.129068	1.05255	0.689781	0.0236691	1.74661	0.555452	0.970159	3.41793	3.41793	6.4308	25.1526	3.41793	25.1526	1.10693	6.43073	-	-	-
	Boltachev & Baidakov	-	-	-	2.02918	0.245355	0.421185	-	-	-	-	-	-	1.27627	0.449547	0.110411	1.05381	0.66557	0.036944	2.805	0.390944	0.708213	3.41834	3.41834	6.43394	25.2259	3.41834	25.2259	1.10654	6.43394	-	-	-
	Gottschalk	1.73914	0.554183	0.963802	2.11853	0.240921	0.43515	2.92551	0.385973	1.38482	4.656	0.785835	13.362	1.29592	0.451033	0.118686	1.04968	0.674035	0.0341634	1.73927	0.554143	0.963802	3.41793	3.41793	6.4308	25.1526	3.41793	25.1526	1.10693	6.4308	-	-	-
	Quinones-Cisneros et al.	1.74564	0.553384	0.966006	2.06124	0.230567	0.386965	2.80112	0.397735	1.3513	4.11774	0.811277	13.0687	1.30287	0.446423	0.122318	1.05702	0.66755	0.0358675	1.74564	0.553384	0.966006	-	-	-	26.1654	4.63986	26.1654	1.10319	8.47423	-	-	-
	Nicolas et al.	1.80306	0.550319	0.99226	2.17439	0.240217	0.450905	3.0167	0.386553	1.43198	7.33493	0.67743	13.8182	1.3281	0.46281	0.1287	1.09977	0.651942	0.0434579	1.80306	0.550319	0.99226	3.47482	3.47482	6.27634	14.4852	3.47482	14.4852	0.894126	6.27634	-	-	-
	Adachi et al.	1.68179	0.554204	0.932056	2.0867	0.22698	0.409555	2.86105	0.378441	1.31904	20.357	0.494369	20.475	1.25699	0.459576	0.110023	1.03731	0.662831	0.0332296	1.68179	0.554204	0.932056	3.4148	3.4148	6.40901	30.9385	3.4148	30.9385	1.12001	6.40902	-	-	-
	Miyano	1.75466	0.547563	0.960788	2.25636	0.217653	0.428974	3.25419	0.344346	1.34457	3.64362	0.841191	13.1206	1.31645	0.429604	0.123619	1.03489	0.681402	0.0300289	1.75466	0.547563	0.960788	3.41505	3.41505	6.41664	25.1903	3.41505	25.1903	1.10474	6.41664	0.3159	0.39379	8.14933
	Johnson et al.	1.73213	0.555049	0.961418	2.11655	0.241593	0.43838	3.04885	0.370983	1.39115	16.7742	0.485629	16.0685	1.28384	0.454921	0.114585	1.05666	0.669574	0.0361214	1.73213	0.555049	0.961418	3.41503	3.41503	6.41473	31.8491	3.41503	31.8491	1.12594	6.41473	0.68777	0.9906	4.8543
	Sun & Teja	1.68312	0.567626	0.955384	2.11984	0.226692	0.412285	2.88505	0.386341	1.3761	8.69879	0.635619	14.158	1.28582	0.448826	0.115366	1.05059	0.673305	0.0345501	1.68312	0.567626	0.955384	3.40038	3.40038	6.22883	17.4236	3.40038	17.4235	0.98732	6.22883	-	-	-
	May & Mausbach	1.72675	0.556401	0.960763	2.1387	0.236198	0.433739	3.01181	0.372125	1.36908	15.9232	0.476583	14.6589	1.28585	0.454916	0.114874	1.06169	0.671789	0.0370306	1.72675	0.5564	0.960763	3.41503	3.41503	6.41473	31.8491	3.41503	31.8491	1.12594	6.41473	0.598592	0.85877	4.55835
	Ree	1.77709	0.548454	0.974652	2.03695	0.267277	0.4446	2.92661	0.38563	1.37249	3.85084	0.827316	13.2194	1.37252	0.438647	0.151793	1.08941	0.66338	0.0417169	1.77709	0.548454	0.974652	3.87456	3.87456	7.34623	28.5118	3.87456	28.5118	1.08232	7.34623	-	-	-
	Thol et al.	1.74236	0.552057	0.96188	2.17605	0.22972	0.434315	2.92107	0.386242	1.38591	4.48407	0.795502	13.3849	1.29431	0.448133	0.116931	1.05122	0.672753	0.0345268	1.74236	0.552057	0.96188	3.41678	3.41678	6.42526	25.1728	3.41678	25.1728	1.10642	6.42526	0.888417	1.21387	2.52246
	exact from num. integration	-	-	-	-	-	-	-	-	-	-	-	-	-	-	-	-	-	-	-	-	-	3.41793	3.41793	6.4308	25.1524	3.41793	25.1524	1.10693	6.4308	0.886918	1.22988	2.60471	--> computed from Eq. (9) and (10)

## Sheet: virial coefficients
	Computed from Eq. (10) and (11)
	Cotterman et al.			Paricaud			Latfitte et al.			van Westen & Gross			Stephan et al.			Koutras et al.			Kolafa & Nezbeda			Mecke et al.			Hess			Boltachev & Baidakov			Gottschalk			Quinones-Cisneros et al.			Nicolas et al.			Adachi et al.			Miyano et al.			Johnson et al.			Sun & Teja
	T	B	C	T	B	C	T	B	C	T	B	C	T	B	C	T	B	C	T	B	C	T	B	C	T	B	C	T	B	C	T	B	C	T	B	C	T	B	C	T	B	C	T	B	C	T	B	C	T
	0.005	-2.92531e+59	4.9619e+62	0.005	-2.67581e+84	4.33494e+87	0.005	-958442	-12014200	0.005	-1.90096e+06	-875590000	0.005	-81609.9	240227	0.005	-54953900	116921000	0.005	-62452400	-211687000	0.005	-60768000000	-8.20027e+21	0.005	-1.34757e+86	4.98779	0.005	-25483300	1.20971e+06	0.01	-7.12363e+42	4.11226e+40	0.005	-7283.39	-1459.26	0.005	-15895400	12292500000	0.005	-7.0053e+06	8318470000	0.005	-111743000	-10373200000	0.005	-6.84909e+06	-9936150000	0.005
	0.01	-1.6094e+30	1.36424e+33	0.01	-1.45149e+42	1.16808e+45	0.01	-126605	-1.45518e+06	0.01	-244420	-55570400	0.01	-20670.8	59850	0.01	-6.77127e+06	14395600	0.01	-5.37528e+06	-26192400	0.01	-1867550000	-8.00808e+18	0.01	-7.12363e+42	4.79762	0.01	-2.8707e+06	295392	0.015	-2.92672e+28	7.88512e+32	0.01	-2953.39	-352.292	0.01	-1.96874e+06	758634000	0.01	-875426	511536000	0.01	-8.31547e+06	-549322000	0.01	-856214	-617497000	0.01
	0.015	-2.8402e+20	1.60422e+23	0.015	-1.18398e+28	6.31016e+30	0.015	-39609.3	-417450	0.015	-74517.4	-11125700	0.015	-9305.77	26508.7	0.015	-1.97777e+06	4.20118e+06	0.015	-1.27421e+06	-7.68333e+06	0.015	-241886000	-1.38872e+17	0.015	-2.92672e+28	4.65667	0.015	-786185	128916	0.02	-1.96228e+21	1.86712e+28	0.015	-1761.98	-121.412	0.015	-578135	147973000	0.015	-259433	99414800	0.015	-1.82114e+06	-95899800	0.015	-253832	-121279000	0.015
	0.02	-3772090000000000	1.59713e+18	0.02	-1.07098e+21	4.25162e+23	0.02	-17629	-170363	0.02	-32355.9	-3.56226e+06	0.02	-5301.05	14860.1	0.02	-822535	1.74566e+06	0.02	-457811	-3.20949e+06	0.02	-56463000	-7820390000000000	0.02	-1.96228e+21	4.54083	0.02	-310691	71403.6	0.025	-1.00106e+17	1.23798e+25	0.02	-1227.35	-39.452	0.02	-241788	46232100	0.02	-109517	30947400	0.02	-620699	-27364300	0.02	-107192	-38152900	0.02
	0.025	-4471310000000	1513780000000000	0.025	-6.39087e+16	2.01459e+19	0.025	-9513.96	-84301	0.025	-17054.1	-1.47442e+06	0.025	-3435.09	9478.03	0.025	-415179	880272	0.025	-206709	-1.62723e+06	0.025	-18202000	-839708000000000	0.025	-1.00106e+17	4.44084	0.025	-150321	45077.5	0.03	-140275000000000	5.33757e+22	0.025	-929.603	-2.90473	0.025	-122754	18699300	0.025	-56132.2	12471000	0.025	-269636	-10232400	0.025	-54961.1	-15536800	0.025
	0.03	-50072400000	14119800000000	0.03	-98299700000000	2.56093e+16	0.03	-5798.17	-47103.5	0.03	-10161.7	-717578	0.03	-2414.82	6559.59	0.03	-236874	501702	0.03	-107889	-932577	0.03	-7.19754e+06	-135618000000000	0.03	-140275000000000	4.35194	0.03	-82731.1	30917.6	0.035	-1302130000000	7.44853e+20	0.03	-741.971	15.5047	0.03	-70457.8	8.90481e+06	0.03	-32532.3	5.9168e+06	0.03	-136586	-4.54254e+06	0.03	-31865.6	-7.44887e+06	0.03
	0.035	-2023400000	488818000000	0.035	-970691000000	214786000000000	0.035	-3841.76	-28610.5	0.035	-6589.64	-390422	0.035	-1795.63	4802.97	0.035	-147069	311143	0.035	-62253.7	-581637	0.035	-3.27713e+06	-29030100000000	0.035	-1302130000000	4.27133	0.035	-49794.7	22456.2	0.04	-39346800000	2.29895e+19	0.035	-613.83	25.4297	0.035	-44018.4	4.74643e+06	0.035	-20526	3.14196e+06	0.035	-76941.8	-2.27087e+06	0.035	-20112.9	-3.99701e+06	0.035
	0.04	-182344000	38525300000	0.04	-30684500000	5882440000000	0.04	-2705.45	-18466.2	0.04	-4546.31	-230426	0.04	-1391.15	3664.86	0.04	-97140.8	205268	0.04	-38668.3	-385929	0.04	-1.65446e+06	-7637140000000	0.04	-39346800000	4.1972	0.04	-32013	17010.3	0.045	-2608980000	1.24977e+18	0.04	-521.226	30.9539	0.04	-29262.7	2.74749e+06	0.04	-13782.8	1.81187e+06	0.04	-46853.9	-1.23857e+06	0.04	-13510.6	-2.32904e+06	0.04
	0.045	-28049000	5264950000	0.045	-2107780000	355443000000	0.045	-1995.6	-12480.5	0.045	-3288.5	-144686	0.045	-1112.07	2885.95	0.045	-67269.3	141965	0.045	-25414	-268474	0.045	-903867	-2351840000000	0.045	-2608980000	4.12828	0.045	-21650.9	13305.9	0.05	-299681000	1.03451e+17	0.045	-451.434	34.0262	0.045	-20399.6	1.69382e+06	0.045	-9706.57	1.11277e+06	0.045	-30284.8	-722093	0.045	-9518.49	-1.44529e+06	0.045
	0.05	-6.27328e+06	1059170000	0.05	-249247000	37420300000	0.05	-1526.52	-8744.02	0.05	-2469.04	-95381.8	0.05	-911.174	2329.78	0.05	-48354.2	101908	0.05	-17467	-193866	0.05	-525562	-820040000000	0.05	-299681000	4.06364	0.05	-15244	10676.4	0.055	-51308800	1.18214e+16	0.05	-397.103	35.6605	0.05	-14764.7	1.09746e+06	0.05	-7098.25	718224	0.05	-20520.2	-443740	0.05	-6963.37	-942517	0.05
	0.055	-1.84201e+06	282534000	0.055	-43735900	5903370000	0.055	-1202.37	-6305.02	0.055	-1910.5	-65395.2	0.055	-761.593	1919.01	0.055	-35822.9	75388.4	0.055	-12449.3	-144281	0.055	-321420	-316164000000	0.055	-51308800	4.00261	0.055	-11090.6	8746.36	0.06	-11846400	1740830000000000	0.055	-353.703	36.4203	0.055	-11016.2	740248	0.055	-5351.8	482581	0.055	-14446.1	-284563	0.055	-5252.13	-639823	0.055
	0.06	-663361	93185500	0.06	-10313500	1261770000	0.06	-970.07	-4654	0.06	-1515.51	-46306.5	0.06	-647.112	1607.14	0.06	-27209.3	57173.4	0.06	-9144.58	-110089	0.06	-204955	-132444000000	0.06	-11846400	3.94464	0.06	-8291.6	7292.96	0.065	-3.44163e+06	314295000000000	0.06	-318.301	36.6346	0.06	-8428.81	516169	0.06	-4138.34	335194	0.06	-10497.4	-189026	0.06	-4062.83	-448977	0.06
	0.065	-279517	36199700	0.065	-3.05165e+06	340708000	0.065	-798.496	-3502.22	0.065	-1227.5	-33686.6	0.065	-557.462	1364.86	0.065	-21104.2	44273.1	0.065	-6890.08	-85776.4	0.065	-135363	-59486800000	0.065	-3.44163e+06	3.88929	0.065	-6343.5	6181.35	0.07	-1.19748e+06	67028300000000	0.065	-288.915	36.5035	0.065	-6587.06	370103	0.065	-3268.84	239402	0.065	-7834.43	-129333	0.065	-3210.43	-323944	0.065
	0.07	-133244	15996100	0.07	-1.07881e+06	110557000	0.07	-668.508	-2678.12	0.07	-1011.99	-25073	0.07	-485.888	1172.96	0.07	-16663.7	34897.5	0.07	-5305.61	-68035.5	0.07	-92122.6	-28352100000	0.07	-1.19748e+06	3.83622	0.07	-4949.95	5336.25	0.075	-481253	16412700000000	0.07	-264.162	36.1525	0.07	-5241.58	271753	0.07	-2629.37	175094	0.07	-5981.92	-90746	0.07	-2583.37	-239332	0.07
	0.075	-70104	7.83677e+06	0.075	-439601	41557900	0.075	-567.862	-2075.63	0.075	-847.127	-19031.6	0.075	-427.79	1018.41	0.075	-13361.5	27931.2	0.075	-4163.26	-54799.4	0.075	-64340.8	-14222300000	0.075	-481253	3.78512	0.075	-3929.37	4740.46	0.08	-217420	4513220000000	0.075	-243.049	35.6624	0.075	-4236.54	203669	0.075	-2148.46	130708	0.075	-4658.49	-65066.8	0.075	-2111.68	-180465	0.075
	0.08	-39962.6	4.17534e+06	0.08	-201008	17604200	0.08	-488.46	-1626.9	0.08	-718.568	-14693.5	0.08	-379.95	892.158	0.08	-10858.3	22654.9	0.08	-3321.21	-44733	0.08	-45966.2	-7459380000	0.08	-217420	3.73575	0.08	-3166.52	4472.13	0.085	-108156	1369440000000	0.08	-224.843	35.0862	0.08	-3471.19	155391	0.08	-1779.74	99329.8	0.08	-3690.99	-47541.9	0.08	-1749.94	-138516	0.08
	0.085	-24334.7	2.38368e+06	0.085	-101044	8.22866e+06	0.085	-424.785	-1287.27	0.085	-616.627	-11514	0.085	-340.061	787.707	0.085	-8928.72	18591.3	0.085	-2688.37	-36947.6	0.085	-33501.3	-4068550000	0.085	-108156	3.68789	0.085	-2586	4836.11	0.09	-58294.8	452051000000	0.085	-208.996	34.4591	0.085	-2878.46	120432	0.085	-1492.22	76676.4	0.085	-2969.27	-35315.9	0.085	-1467.79	-107988	0.085
	0.09	-15655.7	1.44143e+06	0.09	-54959.2	4.17517e+06	0.09	-372.982	-1026.57	0.09	-534.593	-9141.17	0.09	-306.431	700.333	0.09	-7419.09	15415.2	0.09	-2204.54	-30836.6	0.09	-24853.9	-2297410000	0.09	-58294.8	3.64134	0.09	-2137.17	6769.65	0.095	-33614.3	160461000000	0.09	-195.087	33.8049	0.09	-2412.54	94644.3	0.09	-1264.64	60017	0.09	-2421.23	-26619.7	0.09	-1244.4	-85359.4	0.09
	0.095	-10549	914874	0.095	-31942.4	2.27005e+06	0.095	-330.296	-823.964	0.095	-467.71	-7341.89	0.095	-277.799	626.52	0.095	-6222.43	12899.9	0.095	-1828.94	-25976.3	0.095	-18734.4	-1338040000	0.095	-33614.3	3.59594	0.095	-1785.21	13119.2	0.1	-20526.9	60658300000	0.095	-182.787	33.1397	0.095	-2041.41	75306.8	0.095	-1082.1	47562.9	0.095	-1998.42	-20326.8	0.095	-1065.18	-68307.6	0.095
	0.1	-7392.98	605036	0.1	-19640.3	1.30894e+06	0.1	-294.722	-664.766	0.1	-412.537	-5957.94	0.1	-253.208	563.612	0.1	-5262.65	10884.6	0.1	-1533.35	-22065.2	0.1	-14325.8	-801230000	0.1	-20526.9	3.55156	0.1	-1505.7	32872	0.105	-13166.1	24221500000	0.1	-171.838	32.4745	0.1	-1742.28	60591.4	0.1	-933.927	38114.8	0.1	-1667.55	-15702.5	0.1	-919.665	-55268.6	0.1
	0.105	-5358.5	414464	0.105	-12672.7	793763	0.105	-264.77	-538.455	0.105	-366.543	-4879.76	0.105	-231.92	509.573	0.105	-4484.7	9252.73	0.105	-1297.83	-18884.3	0.105	-11098.4	-491958000	0.105	-13166.1	3.50806	0.105	-1281.16	96185.4	0.11	-8810.54	10145200000	0.105	-162.035	31.8165	0.105	-1498.59	49244.2	0.105	-812.365	30852	0.105	-1405.3	-12257.1	0.105	-800.254	-45165.6	0.105
	0.11	-3998.33	292672	0.11	-8524.35	502774	0.11	-239.319	-437.364	0.11	-327.835	-4030.05	0.11	-213.36	462.818	0.11	-3848.06	7918.76	0.11	-1108.06	-16272.6	0.11	-8700.98	-309009000	0.11	-8810.54	3.46534	0.11	-1098.89	312468	0.115	-6117.14	4430050000	0.11	-153.21	31.1707	0.11	-1298.14	40389.1	0.11	-711.661	25202	0.11	-1195.02	-9657.89	0.11	-701.306	-37243.8	0.11
	0.115	-3059.62	212194	0.115	-5945.05	330757	0.115	-217.512	-355.829	0.115	-294.978	-3353.38	0.115	-197.073	422.102	0.115	-3322.54	6818.82	0.115	-953.594	-14109.3	0.115	-6896.43	-198158000	0.115	-6117.14	3.4233	0.115	-949.531	1.11934e+06	0.12	-4386.11	2005780000	0.115	-145.226	30.5403	0.115	-1131.81	33403.1	0.115	-627.497	20758.7	0.115	-1024.62	-7674.68	0.115	-618.589	-30964.5	0.115
	0.12	-2393.48	157438	0.12	-4279.35	224932	0.12	-198.685	-289.61	0.12	-266.865	-2809.37	0.12	-182.695	386.433	0.12	-2885.27	5904.69	0.12	-826.679	-12303.3	0.12	-5521.52	-129506000	0.12	-4386.11	3.38186	0.12	-826.066	4.49627e+06	0.125	-3235.2	936945000	0.12	-137.972	29.9273	0.12	-992.677	27836.9	0.12	-556.586	17229.5	0.12	-885.187	-6145.84	0.12	-548.88	-25937.7	0.12
	0.125	-1908.99	119207	0.125	-3167.13	157499	0.125	-182.318	-235.495	0.125	-242.639	-2368.19	0.125	-169.935	355.014	0.125	-2518.8	5139.46	0.125	-721.505	-10784.6	0.125	-4462.23	-86125700	0.125	-3235.2	3.34097	0.125	-723.186	20928900	0.13	-2446.7	449426000	0.125	-131.354	29.3329	0.125	-875.433	23361.3	0.125	-496.399	14401	0.125	-770.088	-4956.11	0.125	-489.698	-21877.1	0.125
	0.13	-1548.86	91896.9	0.13	-2402.24	113170	0.13	-167.999	-191.027	0.13	-221.624	-2007.57	0.13	-158.553	327.201	0.13	-2209.6	4494.62	0.13	-633.656	-9498.84	0.13	-3637.66	-58204100	0.13	-2446.7	3.30057	0.13	-636.824	118882000	0.135	-1891.86	220343000	0.13	-125.293	28.7576	0.13	-775.963	19732.5	0.13	-444.964	12114.9	0.13	-674.292	-4022.26	0.13	-439.109	-18569.4	0.13
	0.135	-1275.89	71984.9	0.135	-1862.21	83210.2	0.135	-155.397	-154.304	0.135	-203.282	-1710.62	0.135	-148.354	302.466	0.135	-1947.1	3947.89	0.135	-559.738	-8403.61	0.135	-2989.67	-39923600	0.135	-1891.86	3.26061	0.135	-563.829	895269000	0.14	-1492.02	109886000	0.135	-119.724	28.2016	0.135	-691.042	16767.4	0.135	-400.731	10253	0.135	-593.959	-3283.4	0.135	-395.593	-15854.3	0.135
	0.14	-1065.36	57199.1	0.14	-1471.88	62451.7	0.14	-144.248	-123.844	0.14	-187.183	-1464.45	0.14	-139.177	280.374	0.14	-1722.99	3481.72	0.14	-497.118	-7465.31	0.14	-2475.91	-27764900	0.14	-1492.02	3.22107	0.14	-501.738	10323100000	0.145	-1197.65	55445300	0.14	-114.59	27.6648	0.14	-618.121	14327.2	0.14	-362.468	8725.68	0.14	-526.119	-2694.53	0.14	-357.942	-13609.7	0.14
	0.145	-900.409	46037.5	0.145	-1183.74	47744.1	0.145	-134.334	-98.4802	0.145	-172.979	-1259.1	0.145	-130.885	260.563	0.145	-1530.62	3082.13	0.145	-443.733	-6657.19	0.145	-2065.21	-19558600	0.145	-1197.65	3.18191	0.145	-448.608	242602000000	0.15	-976.708	28123100	0.145	-109.844	27.1467	0.145	-555.164	12305.7	0.145	-329.191	7464.52	0.145	-468.454	-2222.01	0.145	-325.187	-11741.9	0.145
	0.15	-769.33	37485.5	0.15	-966.963	37111.3	0.15	-125.477	-77.2884	0.15	-160.385	-1086.82	0.15	-123.367	242.733	0.15	-1364.69	2737.94	0.15	-397.951	-5957.74	0.15	-1734.36	-13943800	0.15	-976.708	3.14314	0.15	-402.892	23711600000000	0.155	-807.958	14217400	0.15	-105.443	26.647	0.15	-500.536	10620.6	0.15	-300.102	6416.71	0.15	-419.139	-1840.48	0.15	-296.548	-10177.9	0.15
	0.155	-663.819	30844	0.155	-801.045	29282.8	0.155	-117.531	-59.5299	0.155	-149.169	-941.496	0.155	-116.527	226.63	0.155	-1220.9	2440.12	0.155	-358.472	-5349.57	0.155	-1465.89	-10053000	0.155	-807.958	3.10472	0.155	-363.352	1.89149e+17	0.16	-677.016	7.07345e+06	0.155	-101.353	26.1651	0.155	-452.911	9207.81	0.155	-274.553	5541.11	0.155	-376.723	-1530.61	0.155	-271.39	-8860.92	0.155
	0.16	-577.888	25622.3	0.16	-672.059	23422.4	0.16	-110.373	-44.6111	0.16	-139.137	-818.303	0.16	-110.283	212.04	0.16	-1095.75	2181.32	0.16	-324.251	-4818.46	0.16	-1246.55	-7.32444e+06	0.16	-677.016	3.06666	0.16	-328.984	-1.16605e+19	0.165	-573.936	3.38936e+06	0.16	-97.542	25.7002	0.16	-411.208	8016.92	0.16	-252.015	4805.47	0.16	-340.048	-1277.59	0.16	-249.19	-7745.93	0.16
	0.165	-507.152	21470.6	0.165	-570.348	18968.3	0.165	-103.901	-32.0519	0.165	-130.128	-713.384	0.165	-104.566	198.78	0.165	-986.405	1955.53	0.165	-294.443	-4352.79	0.165	-1066.21	-5.38945e+06	0.165	-573.936	3.02897	0.165	-298.975	-162969000000000	0.17	-491.714	1.49644e+06	0.165	-93.9834	25.2519	0.165	-374.54	7007.97	0.165	-232.05	4184.3	0.165	-308.176	-1069.94	0.165	-229.519	-6797.2	0.165
	0.17	-448.352	18135.6	0.17	-489.097	15535.8	0.17	-98.0286	-21.4617	0.17	-122.009	-623.638	0.17	-99.3183	186.695	0.17	-890.489	1757.8	0.17	-268.359	-3942.94	0.17	-917.036	-4.00274e+06	0.17	-491.714	2.99163	0.17	-272.658	-1532080000000	0.175	-425.335	537899	0.17	-90.6534	24.8193	0.17	-342.172	6149.09	0.17	-214.294	3657.29	0.17	-280.348	-898.727	0.17	-212.022	-5986.15	0.17
	0.175	-399.033	15431.1	0.175	-423.414	12856.8	0.175	-92.6824	-12.521	0.175	-114.665	-546.558	0.175	-94.4872	175.651	0.175	-806.058	1584.04	0.175	-245.434	-3580.92	0.175	-792.925	-2.99908e+06	0.175	-425.335	2.95466	0.175	-249.485	-80570400000	0.18	-371.15	68075.7	0.175	-87.5311	24.4019	0.175	-313.496	5414.69	0.175	-198.446	3208.17	0.175	-255.943	-756.946	0.175	-196.399	-5289.72	0.175
	0.18	-357.322	13218.7	0.18	-369.733	10741.2	0.18	-87.8003	-4.96725	0.18	-108.002	-480.105	0.18	-90.029	165.534	0.18	-731.484	1430.83	0.18	-225.205	-3260.09	0.18	-689.107	-2.26583e+06	0.18	-371.15	2.91808	0.18	-228.999	-9549860000	0.185	-326.466	-147122	0.18	-84.5982	23.9991	0.18	-288.001	4784.05	0.18	-184.25	2823.8	0.18	-234.448	-639.057	0.18	-182.403	-4689.2	0.18
	0.185	-321.775	11394.2	0.185	-325.416	9052.4	0.185	-83.329	1.41649	0.185	-101.936	-422.609	0.185	-85.9051	156.243	0.185	-665.408	1295.31	0.185	-207.283	-2974.84	0.185	-601.812	-1.72539e+06	0.185	-326.466	2.88187	0.185	-210.823	-1818360000	0.19	-289.269	-231425	0.185	-81.8382	23.61	0.185	-265.261	4240.36	0.185	-171.493	2493.55	0.185	-215.443	-540.661	0.185	-169.822	-4169.35	0.185
	0.19	-291.267	9878.36	0.19	-288.49	7690.76	0.19	-79.2226	6.81017	0.19	-96.3993	-372.695	0.19	-82.082	147.692	0.19	-606.685	1175.1	0.19	-191.349	-2720.48	0.19	-528.05	-1.32372e+06	0.19	-289.269	2.84607	0.19	-194.64	-472189000	0.195	-258.034	-250350	0.19	-79.2367	23.2342	0.19	-244.915	3769.85	0.19	-159.992	2208.71	0.19	-198.574	-458.244	0.19	-158.478	-3717.65	0.19
	0.195	-264.911	8610.17	0.195	-257.456	6582.69	0.195	-75.4416	11.3637	0.195	-91.3306	-329.227	0.195	-78.5303	139.804	0.195	-554.347	1068.16	0.195	-177.131	-2493	0.195	-465.428	-1.02281e+06	0.195	-258.034	2.81068	0.195	-180.183	-152574000	0.2	-231.594	-238448	0.195	-76.7807	22.8711	0.195	-226.657	3361.21	0.195	-149.594	1962.17	0.195	-183.549	-388.984	0.195	-148.219	-3323.79	0.195
	0.2	-242.003	7542.3	0.2	-231.166	5673.2	0.2	-71.9515	15.2025	0.2	-86.6783	-291.261	0.2	-75.2241	132.514	0.2	-507.574	972.782	0.2	-164.402	-2289.02	0.2	-412.024	-795672	0.2	-231.594	2.77571	0.2	-167.228	-57971300	0.205	-209.044	-213717	0.2	-74.4586	22.52	0.2	-210.226	3005.1	0.2	-140.167	1748.05	0.2	-170.12	-330.6	0.2	-138.916	-2979.2	0.2
	0.205	-221.978	6637.68	0.205	-208.728	4920.7	0.205	-68.7225	18.4317	0.205	-82.3979	-258.007	0.205	-72.1406	125.764	0.205	-465.668	887.496	0.205	-152.971	-2105.65	0.205	-366.284	-622992	0.205	-209.044	2.74117	0.205	-155.582	-24952300	0.21	-189.678	-185291	0.205	-72.26	22.1805	0.205	-195.4	2693.75	0.205	-131.596	1561.49	0.205	-158.079	-281.244	0.205	-130.456	-2676.77	0.205
	0.21	-204.382	5867.01	0.21	-189.447	4293.44	0.21	-65.7285	21.1401	0.21	-78.4501	-228.803	0.21	-69.2596	119.502	0.21	-428.028	811.054	0.21	-142.674	-1940.39	0.21	-326.947	-490812	0.21	-189.678	2.70708	0.21	-145.084	-11855500	0.215	-172.939	-157580	0.21	-70.1755	21.8519	0.21	-181.988	2420.71	0.21	-123.785	1398.44	0.21	-147.249	-239.409	0.21	-122.743	-2410.54	0.21
	0.215	-188.842	5206.98	0.215	-172.772	3766.91	0.215	-62.9465	23.4025	0.215	-74.8011	-203.094	0.215	-66.5632	113.683	0.215	-394.143	742.383	0.215	-133.372	-1791.12	0.215	-292.982	-388970	0.215	-172.939	2.67345	0.215	-135.595	-6.10256e+06	0.22	-158.382	-132506	0.215	-68.1966	21.5339	0.215	-169.826	2180.56	0.215	-116.648	1255.53	0.215	-137.479	-203.861	0.215	-115.696	-2175.5	0.215
	0.22	-175.055	4638.91	0.22	-158.264	3322.05	0.22	-60.3564	25.2824	0.22	-71.421	-180.408	0.22	-64.0354	108.265	0.22	-363.571	680.561	0.22	-124.946	-1655.99	0.22	-263.542	-310014	0.22	-158.382	2.64029	0.22	-126.994	-3.35606e+06	0.225	-145.651	-110710	0.22	-66.3157	21.2259	0.22	-158.772	1968.74	0.22	-110.112	1129.9	0.22	-128.642	-173.586	0.22	-109.24	-1967.43	0.22
	0.225	-162.77	4147.7	0.225	-145.57	2943.89	0.225	-57.9404	26.8339	0.225	-68.2836	-160.345	0.225	-61.662	103.215	0.225	-335.927	624.791	0.225	-117.293	-1533.39	0.225	-237.931	-248434	0.225	-145.651	2.6076	0.225	-119.179	-1.9509e+06	0.23	-134.459	-92200.4	0.225	-64.5259	20.9276	0.225	-148.702	1781.42	0.225	-104.114	1019.18	0.225	-120.626	-147.749	0.225	-103.314	-1782.76	0.225
	0.23	-151.778	3721.07	0.23	-134.405	2620.58	0.23	-55.6827	28.1028	0.23	-65.3659	-142.566	0.23	-59.4303	98.4991	0.23	-310.882	574.38	0.23	-110.325	-1421.95	0.23	-215.571	-200131	0.23	-134.459	2.57541	0.23	-112.06	-1.18879e+06	0.235	-124.569	-76702.1	0.23	-62.8209	20.6383	0.23	-139.509	1615.33	0.23	-98.5974	921.354	0.23	-113.336	-125.655	0.23	-97.8625	-1618.45	0.23
	0.235	-141.906	3349.01	0.235	-124.536	2342.67	0.235	-53.5694	29.1286	0.235	-62.6475	-126.779	0.235	-57.3287	94.0894	0.235	-288.147	528.729	0.235	-103.965	-1320.46	0.235	-195.983	-162034	0.235	-124.569	2.54371	0.235	-105.561	-754313	0.24	-115.79	-63834	0.235	-61.1948	20.3579	0.235	-131.1	1467.7	0.235	-93.5132	834.7	0.235	-106.691	-106.73	0.235	-92.8373	-1471.9	0.235
	0.24	-133.007	3023.27	0.24	-115.773	2102.57	0.24	-51.5878	29.9449	0.24	-60.1103	-112.736	0.24	-55.347	89.9601	0.24	-267.471	487.314	0.24	-98.1464	-1227.84	0.24	-178.765	-131828	0.24	-115.79	2.51251	0.24	-99.615	-495726	0.245	-107.963	-53201	0.24	-59.6425	20.0858	0.24	-123.393	1336.18	0.24	-88.8186	757.765	0.24	-100.619	-90.4928	0.24	-88.1962	-1340.89	0.24
	0.245	-124.959	2737.01	0.245	-107.958	1894.13	0.245	-49.7269	30.5805	0.245	-57.7382	-100.222	0.245	-53.476	86.0885	0.245	-248.633	449.679	0.245	-92.8116	-1143.19	0.245	-163.583	-107757	0.245	-107.963	2.48182	0.245	-94.1623	-335938	0.25	-100.955	-44435.6	0.245	-58.1592	19.8218	0.245	-116.315	1218.75	0.245	-84.4756	689.305	0.245	-95.0586	-76.5422	0.245	-83.9017	-1223.54	0.245
	0.25	-117.655	2484.58	0.25	-100.959	1712.37	0.25	-47.9768	31.0605	0.25	-55.5169	-89.052	0.25	-51.7072	82.4536	0.25	-231.441	415.421	0.25	-87.9099	-1065.68	0.25	-150.153	-88481.9	0.25	-100.955	2.45164	0.25	-89.152	-233892	0.255	-94.6573	-37214.7	0.25	-56.7405	19.5654	0.25	-109.805	1113.67	0.25	-80.4506	628.253	0.25	-89.9549	-64.541	0.25	-79.9209	-1118.18	0.25
	0.255	-111.008	2261.23	0.255	-94.6677	1553.2	0.255	-46.3284	31.4061	0.255	-53.4336	-79.0672	0.255	-50.033	79.037	0.255	-215.725	384.19	0.255	-83.3968	-994.593	0.255	-138.239	-72973.8	0.255	-94.6573	2.42198	0.255	-84.5391	-166793	0.26	-88.976	-31262.9	0.255	-55.3824	19.3164	0.255	-103.804	1019.44	0.255	-76.7141	573.695	0.255	-85.261	-54.2057	0.255	-76.2245	-1023.41	0.255
	0.26	-104.941	2062.99	0.26	-88.9913	1413.23	0.26	-44.7737	31.6359	0.26	-51.4768	-70.1286	0.26	-48.4466	75.8217	0.26	-201.335	355.675	0.26	-79.2333	-929.297	0.26	-127.636	-60440.1	0.26	-88.976	2.39284	0.26	-80.2838	-121511	0.265	-83.8334	-26350.4	0.26	-54.081	19.0745	0.26	-98.2658	934.773	0.26	-73.2395	524.842	0.26	-80.9351	-45.2968	0.26	-72.7866	-937.998	0.26
	0.265	-99.387	1886.5	0.265	-83.8521	1289.69	0.265	-43.3054	31.7659	0.265	-49.6363	-62.1158	0.265	-46.9416	72.7924	0.265	-188.14	329.602	0.265	-75.3852	-869.229	0.265	-118.176	-50265.9	0.265	-83.8334	2.36423	0.265	-76.3512	-90233.3	0.27	-79.1631	-22287.4	0.265	-52.8332	18.8393	0.265	-93.1448	858.555	0.265	-70.0033	481.012	0.265	-76.9409	-37.6117	0.265	-69.584	-860.879	0.265
	0.27	-94.2908	1728.93	0.27	-79.1841	1180.24	0.27	-41.9171	31.81	0.27	-47.9027	-54.9238	0.27	-45.5125	69.9353	0.27	-176.023	305.73	0.27	-71.8219	-813.892	0.27	-109.71	-41971.9	0.27	-79.1631	2.33614	0.27	-72.7104	-68171.2	0.275	-74.9086	-18918.7	0.27	-51.6356	18.6106	0.27	-88.4026	789.814	0.27	-66.9846	441.616	0.27	-73.246	-30.9786	0.27	-66.5959	-791.125	0.27
	0.275	-89.6026	1587.87	0.275	-74.931	1082.95	0.275	-40.6027	31.7801	0.275	-46.2677	-48.4609	0.275	-44.1539	67.2378	0.275	-164.88	283.843	0.275	-68.5166	-762.842	0.275	-102.114	-35183	0.275	-74.9086	2.30858	0.275	-69.3338	-52311.8	0.28	-71.0213	-16117.8	0.275	-50.4853	18.3881	0.275	-84.0045	727.705	0.275	-64.1646	406.141	0.275	-69.8219	-25.2513	0.275	-63.804	-727.924	0.275
	0.28	-85.2797	1461.26	0.28	-71.0447	996.174	0.28	-39.3568	31.6868	0.28	-44.7238	-42.6468	0.28	-42.8611	64.6884	0.28	-154.619	263.75	0.28	-65.4455	-715.683	0.28	-95.2802	-29603.9	0.28	-71.0213	2.28155	0.28	-66.1971	-40713.4	0.285	-67.4597	-13781.8	0.28	-49.3798	18.1716	0.28	-79.9196	671.491	0.28	-61.5264	374.14	0.28	-66.6432	-20.3054	0.28	-61.1916	-670.568	0.28
	0.285	-81.2848	1347.34	0.285	-67.4835	918.543	0.285	-38.1746	31.5391	0.285	-43.264	-37.4111	0.285	-41.6298	62.2765	0.285	-145.158	245.283	0.285	-62.5872	-672.062	0.285	-89.1172	-25001.3	0.285	-67.4597	2.25504	0.285	-63.2787	-32096.9	0.29	-64.1879	-11827.4	0.285	-48.3165	17.9608	0.285	-76.1203	620.528	0.285	-59.055	345.226	0.285	-63.6875	-16.0344	0.285	-58.7439	-618.433	0.285
	0.29	-77.5851	1244.58	0.29	-64.2117	848.883	0.29	-37.0516	31.3449	0.29	-41.8823	-32.6918	0.29	-40.456	59.9928	0.29	-136.422	228.29	0.29	-59.9228	-631.665	0.29	-83.545	-21190.2	0.29	-64.1879	2.22905	0.29	-60.559	-25603.3	0.295	-61.1747	-10186.8	0.29	-47.293	17.7555	0.29	-72.5817	574.25	0.29	-56.7367	319.057	0.29	-60.9346	-12.3472	0.29	-56.4474	-570.973	0.29
	0.295	-74.1518	1151.7	0.295	-61.1983	786.2	0.295	-35.9837	31.1111	0.295	-40.5729	-28.4343	0.295	-39.3359	57.8283	0.295	-128.347	212.635	0.295	-57.4354	-594.208	0.295	-78.4947	-18023	0.295	-61.1747	2.20358	0.295	-58.0208	-20644.5	0.3	-58.393	-8804.91	0.295	-46.3073	17.5555	0.295	-69.2816	532.162	0.295	-54.5592	295.335	0.295	-58.3668	-9.16578	0.295	-54.2899	-527.705	0.295
	0.3	-70.9596	1067.54	0.3	-58.4162	729.641	0.3	-34.9672	30.8437	0.3	-39.3307	-24.5904	0.3	-38.2662	55.7751	0.3	-120.874	198.197	0.3	-55.1097	-559.437	0.3	-73.9067	-15381.6	0.3	-58.393	2.17863	0.3	-55.6484	-16811.6	0.305	-55.8191	-7636.96	0.3	-45.3573	17.3606	0.3	-66.2001	493.825	0.3	-52.5116	273.799	0.3	-55.9679	-6.42292	0.3	-52.2607	-488.202	0.3
	0.305	-67.986	991.144	0.305	-55.8417	678.476	0.305	-33.9987	30.548	0.305	-38.1511	-21.1175	0.305	-37.2439	53.8258	0.305	-113.949	184.868	0.305	-52.9322	-527.122	0.305	-69.7291	-13171.1	0.305	-55.8191	2.15419	0.305	-53.428	-13815.6	0.31	-53.4324	-6646.45	0.305	-44.4412	17.1706	0.305	-63.319	458.854	0.305	-50.5836	254.217	0.305	-53.7236	-4.06084	0.305	-50.3498	-452.089	0.305
	0.31	-65.2113	921.646	0.31	-53.4544	632.077	0.31	-33.0751	30.2285	0.31	-37.0298	-17.9778	0.31	-36.266	51.9736	0.31	-107.527	172.549	0.31	-50.8906	-497.058	0.31	-65.9166	-11315	0.31	-53.4324	2.13027	0.31	-51.347	-11449.4	0.315	-51.2147	-5803.55	0.31	-43.5572	16.9854	0.31	-60.6221	426.909	0.31	-48.7663	236.387	0.31	-51.6211	-2.02968	0.31	-48.5482	-419.03	0.31
	0.315	-62.6177	858.304	0.315	-51.2359	589.901	0.315	-32.1934	29.8892	0.315	-35.9628	-15.1376	0.315	-35.3298	50.2123	0.315	-101.562	161.154	0.315	-48.9739	-469.059	0.315	-62.4297	-9751.41	0.315	-51.2147	2.10685	0.315	-49.394	-9562.54	0.32	-49.1499	-5083.84	0.315	-42.7037	16.8046	0.315	-58.0946	397.687	0.315	-47.0513	220.129	0.315	-49.6487	-0.28637	0.315	-46.8477	-388.73	0.315
	0.32	-60.1894	800.466	0.32	-49.1704	551.476	0.32	-31.3511	29.5336	0.32	-34.9466	-12.5673	0.32	-34.433	48.5362	0.32	-96.0184	150.603	0.32	-47.1721	-442.957	0.32	-59.2339	-8430.08	0.32	-49.1499	2.08393	0.32	-47.5589	-8044.41	0.325	-47.2238	-4467.26	0.32	-41.8792	16.6282	0.32	-55.7233	370.92	0.32	-45.4311	205.284	0.32	-47.7958	1.20635	0.32	-45.241	-360.923	0.32
	0.325	-57.9125	747.559	0.325	-47.2435	516.393	0.325	-30.5458	29.1648	0.325	-33.9778	-10.2402	0.325	-33.5732	46.9399	0.325	-90.8598	140.825	0.325	-45.4762	-418.598	0.325	-56.2987	-7309.97	0.325	-47.2238	2.0615	0.325	-45.8323	-6812.75	0.33	-45.4239	-3937.31	0.325	-41.0823	16.4561	0.325	-53.496	346.37	0.325	-43.8989	191.711	0.325	-46.0532	2.4808	0.325	-43.7212	-335.375	0.325
	0.33	-55.7743	699.081	0.33	-45.4428	484.296	0.33	-29.7751	28.7855	0.33	-33.0534	-8.13273	0.33	-32.7484	45.4186	0.33	-86.055	131.754	0.33	-43.8781	-395.846	0.33	-53.5974	-6357.57	0.33	-45.4239	2.03957	0.33	-44.206	-5805.71	0.335	-43.7391	-3480.34	0.33	-40.3117	16.288	0.33	-51.4017	323.826	0.33	-42.4484	179.284	0.33	-44.4121	3.56498	0.33	-42.2823	-311.874	0.33
	0.335	-53.7634	654.588	0.335	-43.7572	454.871	0.335	-29.037	28.3978	0.335	-32.1707	-6.22359	0.335	-31.9566	43.9676	0.335	-81.5754	123.334	0.335	-42.3703	-374.574	0.335	-51.1065	-5545.37	0.335	-43.7391	2.01811	0.335	-42.6723	-4976.32	0.34	-42.1593	-3085.07	0.335	-39.566	16.1238	0.335	-49.4305	303.097	0.335	-41.0739	167.894	0.335	-42.8649	4.48327	0.335	-40.9185	-290.233	0.335
	0.34	-51.8698	613.686	0.34	-42.1765	427.844	0.34	-28.3296	28.004	0.34	-31.3271	-4.4939	0.34	-31.1959	42.583	0.34	-77.3953	115.511	0.34	-40.9461	-354.669	0.34	-48.8051	-4850.71	0.34	-42.1593	1.99714	0.34	-41.2243	-4288.58	0.345	-40.6756	-2742.11	0.34	-38.8442	15.9634	0.34	-47.5732	284.015	0.34	-39.7701	157.439	0.34	-41.4045	5.25684	0.34	-39.6247	-270.284	0.34
	0.345	-50.0842	576.029	0.345	-40.6921	402.975	0.345	-27.6511	27.6058	0.345	-30.5202	-2.92668	0.345	-30.4647	41.2606	0.345	-73.4909	108.236	0.345	-39.5995	-336.026	0.345	-46.6749	-4254.9	0.345	-40.6756	1.97663	0.345	-39.8556	-3714.65	0.35	-39.2802	-2443.65	0.345	-38.1452	15.8066	0.345	-45.8215	266.428	0.345	-38.5323	147.832	0.345	-40.0244	5.90417	0.345	-38.3961	-251.874	0.345
	0.35	-48.3982	541.309	0.35	-39.2959	380.051	0.35	-26.9999	27.2046	0.35	-29.7478	-1.5067	0.35	-29.7614	39.997	0.35	-69.8409	101.466	0.35	-38.3248	-318.551	0.35	-44.6996	-3742.47	0.35	-39.2802	1.95659	0.35	-38.5607	-3232.81	0.355	-37.9657	-2183.16	0.35	-37.4678	15.6534	0.35	-44.1679	250.201	0.35	-37.3561	138.993	0.35	-38.7189	6.44136	0.35	-37.2285	-234.868	0.35
	0.355	-46.8046	509.249	0.355	-37.9808	358.883	0.355	-26.3745	26.8019	0.355	-29.0079	-0.2203	0.355	-29.0845	38.7888	0.355	-66.4258	95.1626	0.355	-37.1169	-302.157	0.355	-42.8646	-3300.53	0.355	-37.9657	1.937	0.355	-37.3342	-2826	0.36	-36.7259	-1955.16	0.355	-36.8112	15.5036	0.355	-42.6053	235.212	0.355	-36.2374	130.852	0.355	-37.4827	6.88246	0.355	-36.1178	-219.144	0.355
	0.36	-45.2963	479.606	0.36	-36.7403	339.306	0.36	-25.7734	26.3988	0.36	-28.2986	0.94483	0.36	-28.4327	37.6328	0.36	-63.2278	89.288	0.36	-35.9712	-286.766	0.36	-41.1569	-2918.38	0.36	-36.7259	1.91787	0.36	-36.1713	-2480.7	0.365	-35.5549	-1755.05	0.36	-36.1745	15.3571	0.36	-41.1275	221.352	0.36	-35.1725	123.345	0.36	-36.3108	7.23976	0.36	-35.0603	-204.591	0.36
	0.365	-43.8672	452.161	0.365	-35.5686	321.171	0.365	-25.1953	25.9964	0.365	-27.6181	1.99976	0.365	-27.8046	36.5261	0.365	-60.2307	83.8098	0.365	-34.8834	-272.304	0.365	-39.5651	-2587.07	0.365	-35.5549	1.89917	0.365	-35.0678	-2186.14	0.37	-34.4475	-1578.95	0.365	-35.5566	15.2138	0.365	-39.7285	208.522	0.365	-34.1579	116.415	0.365	-35.1988	7.52401	0.365	-34.0528	-191.109	0.365
	0.37	-42.5117	426.718	0.37	-34.4605	304.347	0.37	-24.639	25.5954	0.37	-26.9649	2.95449	0.37	-27.1992	35.4661	0.37	-57.4196	78.6978	0.37	-33.8497	-258.706	0.37	-38.0789	-2299.09	0.37	-34.4475	1.88091	0.37	-34.0195	-1933.67	0.375	-33.3989	-1423.58	0.37	-34.957	15.0735	0.37	-38.403	196.633	0.37	-33.1906	110.01	0.37	-34.1426	7.74461	0.37	-33.0919	-178.609	0.37
	0.375	-41.2247	403.101	0.375	-33.4113	288.716	0.375	-24.1033	25.1968	0.375	-26.3374	3.81803	0.375	-26.6152	34.4502	0.375	-54.781	73.9246	0.375	-32.8663	-245.91	0.375	-36.6891	-2048.16	0.375	-33.3989	1.86308	0.375	-33.0227	-1716.31	0.38	-32.4048	-1286.15	0.375	-34.3747	14.9362	0.375	-37.1462	185.606	0.375	-32.2676	104.085	0.375	-33.1386	7.90981	0.375	-32.1749	-167.01	0.375
	0.38	-40.0014	381.154	0.38	-32.4166	274.173	0.38	-23.5872	24.801	0.38	-25.7343	4.59852	0.38	-26.0515	33.476	0.38	-52.3023	69.4648	0.38	-31.9302	-233.861	0.38	-35.3873	-1828.96	0.38	-32.4048	1.84567	0.38	-32.0742	-1528.37	0.385	-31.4612	-1164.29	0.38	-33.809	14.8018	0.38	-35.9534	175.368	0.38	-31.3861	98.5975	0.38	-32.1832	8.02684	0.38	-31.299	-156.236	0.38
	0.385	-38.8375	360.734	0.385	-31.4726	260.624	0.385	-23.0896	24.4087	0.385	-25.1542	5.30335	0.385	-25.5073	32.5414	0.385	-49.9721	65.2956	0.385	-31.038	-222.508	0.385	-34.1662	-1637.03	0.385	-31.4612	1.82867	0.385	-31.1707	-1365.22	0.39	-30.5648	-1056	0.385	-33.2594	14.6702	0.385	-34.8205	165.852	0.385	-30.5437	93.5101	0.385	-31.2733	8.10203	0.385	-30.4619	-146.222	0.385
	0.39	-37.7291	341.713	0.39	-30.5756	247.985	0.39	-22.6097	24.0204	0.39	-24.5958	5.93917	0.39	-24.9816	31.6442	0.39	-47.78	61.3956	0.39	-30.1873	-211.802	0.39	-33.019	-1468.57	0.39	-30.5648	1.81207	0.39	-30.3094	-1223.06	0.395	-29.7121	-959.525	0.39	-32.725	14.5413	0.39	-33.7436	157.001	0.39	-29.7381	88.7888	0.39	-30.4059	8.14096	0.39	-29.6612	-136.906	0.39
	0.395	-36.6727	323.976	0.395	-29.7224	236.179	0.395	-22.1465	23.6365	0.395	-24.0582	6.51204	0.395	-24.4735	30.7826	0.395	-45.7164	57.7455	0.395	-29.3752	-201.702	0.395	-31.9398	-1320.36	0.395	-29.7121	1.79587	0.395	-29.4876	-1098.72	0.4	-28.9002	-873.402	0.395	-32.2054	14.415	0.395	-32.7192	148.759	0.395	-28.9671	84.4029	0.395	-29.5785	8.14852	0.395	-28.8948	-128.234	0.395
	0.4	-35.6649	307.419	0.4	-28.91	225.138	0.4	-21.6993	23.2572	0.4	-23.5402	7.02745	0.4	-23.9821	29.9547	0.4	-43.7723	54.3275	0.4	-28.5995	-192.165	0.4	-30.9231	-1189.68	0.4	-28.9002	1.78006	0.4	-28.703	-989.607	0.405	-28.1264	-796.353	0.4	-31.6999	14.2913	0.4	-31.744	141.079	0.4	-28.2287	80.3246	0.4	-28.7886	8.12899	0.4	-28.1608	-120.154	0.4
	0.405	-34.7025	291.947	0.405	-28.1358	214.8	0.405	-21.2672	22.883	0.405	-23.0407	7.49038	0.405	-23.5068	29.1589	0.405	-41.9395	51.1251	0.405	-27.8579	-183.156	0.405	-29.964	-1074.2	0.405	-28.1264	1.76463	0.405	-27.9532	-893.536	0.41	-27.3883	-727.279	0.405	-31.2079	14.17	0.405	-30.8149	133.914	0.405	-27.5211	76.5287	0.405	-28.0337	8.08615	0.405	-27.4572	-112.62	0.405
	0.41	-33.7829	277.475	0.41	-27.3972	205.109	0.41	-20.8496	22.514	0.41	-22.559	7.90537	0.41	-23.0468	28.3934	0.41	-40.2107	48.1232	0.41	-27.1484	-174.639	0.41	-29.0581	-971.914	0.41	-27.3883	1.74958	0.41	-27.2361	-808.685	0.415	-26.6834	-665.233	0.41	-30.729	14.0511	0.41	-29.9292	127.226	0.41	-26.8426	72.9922	0.41	-27.3119	8.02332	0.41	-26.7824	-105.592	0.41
	0.415	-32.9034	263.924	0.415	-26.692	196.015	0.415	-20.4457	22.1503	0.415	-22.0941	8.27653	0.415	-22.6014	27.657	0.415	-38.5788	45.3079	0.415	-26.4691	-166.584	0.415	-28.2012	-881.129	0.415	-26.6834	1.73489	0.415	-26.5498	-733.521	0.42	-26.0098	-609.39	0.415	-30.2626	13.9345	0.415	-29.0842	120.977	0.415	-26.1915	69.6943	0.415	-26.6212	7.94342	0.415	-26.1349	-99.0305	0.415
	0.42	-32.0617	251.225	0.42	-26.018	187.472	0.42	-20.0549	21.7923	0.42	-21.6451	8.60762	0.42	-22.17	26.9481	0.42	-37.0374	42.6665	0.42	-25.8183	-158.961	0.42	-27.3898	-800.38	0.42	-26.0098	1.72056	0.42	-25.8926	-666.749	0.425	-25.3655	-559.039	0.42	-29.8083	13.8202	0.42	-28.2774	115.134	0.42	-25.5663	66.616	0.42	-25.9597	7.84901	0.42	-25.513	-92.9004	0.42
	0.425	-31.2554	239.312	0.425	-25.3733	179.437	0.425	-19.6767	21.44	0.425	-21.2114	8.90206	0.425	-21.7519	26.2654	0.425	-35.5805	40.187	0.425	-25.1944	-151.742	0.425	-26.6205	-728.407	0.425	-25.3655	1.70659	0.425	-25.2627	-607.272	0.43	-24.7486	-513.556	0.425	-29.3656	13.708	0.425	-27.5067	109.665	0.425	-24.9657	63.7402	0.425	-25.3258	7.74234	0.425	-24.9155	-87.1697	0.425
	0.43	-30.4825	228.127	0.43	-24.7561	171.874	0.43	-19.3104	21.0934	0.43	-20.7922	9.16296	0.43	-21.3466	25.6077	0.43	-34.2028	37.8585	0.43	-24.5957	-144.903	0.43	-25.8902	-664.126	0.43	-24.7486	1.69295	0.43	-24.6585	-554.156	0.435	-24.1577	-472.4	0.43	-28.9341	13.598	0.43	-26.7699	104.542	0.43	-24.3883	61.051	0.43	-24.7179	7.6254	0.43	-24.3411	-81.8092	0.43
	0.435	-29.7412	217.616	0.435	-24.1648	164.747	0.435	-18.9556	20.7527	0.435	-20.3869	9.39317	0.435	-20.9535	24.9737	0.435	-32.8991	35.6709	0.435	-24.021	-138.42	0.435	-25.1962	-606.6	0.435	-24.1577	1.67966	0.435	-24.0787	-506.602	0.44	-23.591	-435.096	0.435	-28.5134	13.49	0.435	-26.0651	99.7402	0.435	-23.833	58.534	0.435	-24.1345	7.49993	0.435	-23.7885	-76.7918	0.435
	0.44	-29.0296	207.73	0.44	-23.5979	158.026	0.44	-18.6117	20.4178	0.44	-19.9947	9.5953	0.44	-20.5721	24.3625	0.44	-31.6647	33.6149	0.44	-23.4689	-132.272	0.44	-24.5361	-555.019	0.44	-23.591	1.66669	0.44	-23.5219	-463.929	0.445	-23.0473	-401.229	0.44	-28.1031	13.384	0.44	-25.3905	95.2356	0.44	-23.2985	56.1763	0.44	-23.5744	7.36744	0.44	-23.2566	-72.0929	0.44
	0.445	-28.3461	198.425	0.445	-23.0538	151.68	0.445	-18.2782	20.0889	0.445	-19.6151	9.7717	0.445	-20.202	23.773	0.445	-30.4953	31.6818	0.445	-22.9382	-126.438	0.445	-23.9073	-508.679	0.445	-23.0473	1.65405	0.445	-22.9869	-425.548	0.45	-22.5252	-370.433	0.445	-27.7028	13.28	0.445	-24.7444	91.0066	0.445	-22.7838	53.9658	0.445	-23.0361	7.2293	0.445	-22.7444	-67.6896	0.445
	0.45	-27.6892	189.658	0.45	-22.5314	145.684	0.45	-17.9547	19.7659	0.45	-19.2476	9.92457	0.45	-19.8426	23.2041	0.45	-29.3867	29.8635	0.45	-22.4277	-120.899	0.45	-23.3079	-466.969	0.45	-22.5252	1.64173	0.45	-22.4724	-390.954	0.455	-22.0235	-342.388	0.45	-27.3122	13.1778	0.45	-24.1252	87.0333	0.45	-22.288	51.8914	0.45	-22.5186	7.08666	0.45	-22.2508	-63.5612	0.45
	0.455	-27.0575	181.393	0.455	-22.0294	140.014	0.455	-17.6408	19.4488	0.455	-18.8915	10.0559	0.455	-19.4936	22.6549	0.455	-28.3353	28.1528	0.455	-21.9364	-115.638	0.455	-22.7359	-429.359	0.455	-22.0235	1.62971	0.455	-21.9774	-359.707	0.46	-21.541	-316.81	0.455	-26.9309	13.0775	0.455	-23.5314	83.2976	0.455	-21.8101	49.9433	0.455	-22.0207	6.94057	0.455	-21.775	-59.6883	0.455
	0.46	-26.4495	173.595	0.46	-21.5467	134.646	0.46	-17.3361	19.1376	0.46	-18.5465	10.1675	0.46	-19.1545	22.1246	0.46	-27.3376	26.5425	0.46	-21.4632	-110.639	0.46	-22.1896	-395.382	0.46	-21.541	1.61799	0.46	-21.5009	-331.428	0.465	-21.0768	-293.449	0.46	-26.5586	12.979	0.46	-22.9617	79.7826	0.46	-21.3491	48.112	0.46	-21.5415	6.79192	0.46	-21.316	-56.0533	0.46
	0.465	-25.8641	166.232	0.465	-21.0823	129.562	0.465	-17.0401	18.8321	0.465	-18.2119	10.261	0.465	-18.8249	21.6123	0.465	-26.3903	25.0265	0.465	-21.0074	-105.886	0.465	-21.6671	-364.635	0.465	-21.0768	1.60657	0.465	-21.0419	-305.786	0.47	-20.6299	-272.084	0.465	-26.195	12.8822	0.465	-22.4147	76.4731	0.465	-20.9043	46.3893	0.465	-21.0799	6.64151	0.465	-20.8731	-52.6397	0.465
	0.47	-25.3002	159.275	0.47	-20.6351	124.742	0.47	-16.7526	18.5325	0.47	-17.8874	10.3379	0.47	-18.5045	21.1173	0.47	-25.4903	23.5986	0.47	-20.5679	-101.365	0.47	-21.1672	-336.762	0.47	-20.6299	1.59544	0.47	-20.5995	-282.492	0.475	-20.1992	-252.517	0.47	-25.8398	12.7871	0.47	-21.8894	73.3547	0.47	-20.4749	44.7672	0.47	-20.635	6.49001	0.47	-20.4455	-49.4326	0.47
	0.475	-24.7565	152.696	0.475	-20.2043	120.169	0.475	-16.4732	18.2387	0.475	-17.5725	10.3998	0.475	-18.1928	20.6388	0.475	-24.6349	22.2533	0.475	-20.144	-97.064	0.475	-20.6883	-311.452	0.475	-20.1992	1.58459	0.475	-20.173	-261.294	0.48	-19.7841	-234.574	0.475	-25.4928	12.6936	0.475	-21.3845	70.4145	0.475	-20.0602	43.2388	0.475	-20.2061	6.33803	0.475	-20.0325	-46.4179	0.475
	0.48	-24.2322	146.471	0.48	-19.7889	115.827	0.48	-16.2016	17.9505	0.48	-17.2669	10.4477	0.48	-17.8896	20.1761	0.48	-23.8215	20.9856	0.48	-19.7348	-92.9691	0.48	-20.2292	-288.431	0.48	-19.7841	1.57402	0.48	-19.7614	-241.972	0.485	-19.3837	-218.1	0.48	-25.1536	12.6018	0.48	-20.8989	67.6403	0.48	-19.6594	41.7974	0.48	-19.7923	6.1861	0.48	-19.6333	-43.5829	0.48
	0.485	-23.7262	140.576	0.485	-19.3883	111.701	0.485	-15.9374	17.6679	0.485	-16.9701	10.4831	0.485	-17.5946	19.7285	0.485	-23.0475	19.7906	0.485	-19.3398	-89.0693	0.485	-19.7887	-267.457	0.485	-19.3837	1.56372	0.485	-19.3641	-224.329	0.49	-18.9973	-202.956	0.485	-24.822	12.5115	0.485	-20.4318	65.021	0.485	-19.272	40.4369	0.485	-19.3928	6.03465	0.485	-19.2474	-40.9155	0.485
	0.49	-23.2376	134.991	0.49	-19.0017	107.778	0.49	-15.6804	17.3908	0.49	-16.6818	10.5068	0.49	-17.3074	19.2954	0.49	-22.3108	18.6639	0.49	-18.9581	-85.3539	0.49	-19.3657	-248.32	0.49	-18.9973	1.55368	0.49	-18.9803	-208.196	0.495	-18.6241	-189.018	0.49	-24.4978	12.4227	0.49	-19.9822	62.5464	0.49	-18.8973	39.1518	0.49	-19.0071	5.88408	0.49	-18.8741	-38.4047	0.49
	0.495	-22.7657	129.696	0.495	-18.6283	104.045	0.495	-15.4303	17.1192	0.495	-16.4017	10.5199	0.495	-17.0277	18.8762	0.495	-21.6091	17.6012	0.495	-18.5893	-81.8125	0.495	-18.9593	-230.83	0.495	-18.6241	1.5439	0.495	-18.6095	-193.42	0.5	-18.2636	-176.176	0.495	-24.1807	12.3354	0.495	-19.5491	60.2069	0.495	-18.5348	37.9369	0.495	-18.6344	5.73473	0.495	-18.5129	-36.0405	0.495
	0.5	-22.3096	124.673	0.5	-18.2676	100.491	0.5	-15.1868	16.853	0.5	-16.1293	10.5234	0.5	-16.7552	18.4703	0.5	-20.9404	16.5988	0.5	-18.2326	-78.4358	0.5	-18.5683	-214.823	0.5	-18.2636	1.53437	0.5	-18.2511	-179.869	0.505	-17.915	-164.33	0.5	-23.8705	12.2495	0.5	-19.1318	57.9937	0.5	-18.1838	36.7876	0.5	-18.2741	5.58688	0.5	-18.1632	-33.8132	0.5
	0.505	-21.8686	119.904	0.505	-17.9188	97.1047	0.505	-14.9497	16.592	0.505	-15.8645	10.518	0.505	-16.4898	18.0772	0.505	-20.303	15.653	0.505	-17.8875	-75.2149	0.505	-18.1921	-200.15	0.505	-17.915	1.52509	0.505	-17.9044	-167.422	0.51	-17.5779	-153.392	0.505	-23.567	12.1651	0.505	-18.7296	55.8986	0.505	-17.8439	35.6994	0.505	-17.9256	5.44077	0.505	-17.8245	-31.7141	0.505
	0.51	-21.442	115.374	0.51	-17.5816	93.8761	0.51	-14.7188	16.3363	0.51	-15.6069	10.5046	0.51	-16.2311	17.6963	0.51	-19.695	14.7603	0.51	-17.5535	-72.1415	0.51	-17.8297	-186.681	0.51	-17.5779	1.51604	0.51	-17.5688	-155.975	0.515	-17.2517	-143.281	0.51	-23.2699	12.082	0.51	-18.3416	53.9142	0.51	-17.5147	34.6683	0.51	-17.5885	5.29662	0.51	-17.4963	-29.735	0.51
	0.515	-21.0292	111.069	0.515	-17.2552	90.796	0.515	-14.4938	16.0856	0.515	-15.3563	10.4838	0.515	-15.9789	17.3273	0.515	-19.1149	13.9177	0.515	-17.23	-69.2076	0.515	-17.4805	-174.301	0.515	-17.2517	1.50723	0.515	-17.244	-145.434	0.52	-16.9359	-133.925	0.515	-22.9792	12.0002	0.515	-17.9672	52.0334	0.515	-17.1955	33.6906	0.515	-17.2621	5.1546	0.515	-17.1782	-27.8685	0.515
	0.52	-20.6294	106.975	0.52	-16.9393	87.8558	0.52	-14.2744	15.84	0.52	-15.1123	10.4564	0.52	-15.733	16.9695	0.52	-18.5611	13.1223	0.52	-16.9167	-66.406	0.52	-17.1436	-162.905	0.52	-16.9359	1.49865	0.52	-16.9294	-135.714	0.525	-16.6301	-125.26	0.52	-22.6945	11.9198	0.52	-17.6058	50.2497	0.52	-16.8861	32.7627	0.52	-16.946	5.01484	0.52	-16.8698	-26.1073	0.52
	0.525	-20.2422	103.079	0.525	-16.6332	85.0475	0.525	-14.0606	15.5993	0.525	-14.8748	10.4228	0.525	-15.4932	16.6226	0.525	-18.0321	12.3711	0.525	-16.613	-63.7297	0.525	-16.8186	-152.401	0.525	-16.6301	1.4903	0.525	-16.6246	-126.742	0.53	-16.3337	-117.227	0.525	-22.4157	11.8406	0.525	-17.2567	48.5571	0.525	-16.586	31.8816	0.525	-16.6398	4.87748	0.525	-16.5706	-24.4451	0.525
	0.53	-19.867	99.3706	0.53	-16.3367	82.3636	0.53	-13.8521	15.3634	0.53	-14.6434	10.3838	0.53	-15.2592	16.2862	0.53	-17.5266	11.6618	0.53	-16.3186	-61.1723	0.53	-16.5047	-142.707	0.53	-16.3337	1.48216	0.53	-16.3291	-118.449	0.535	-16.0463	-109.773	0.53	-22.1426	11.7627	0.53	-16.9195	46.95	0.53	-16.2948	31.0441	0.53	-16.3429	4.7426	0.53	-16.2803	-22.8757	0.53
	0.535	-19.5033	95.8379	0.535	-16.0492	79.7971	0.535	-13.6487	15.1323	0.535	-14.4181	10.3397	0.535	-15.0308	15.9598	0.535	-17.0434	10.9917	0.535	-16.033	-58.7276	0.535	-16.2013	-133.749	0.535	-16.0463	1.47423	0.535	-16.0426	-110.776	0.54	-15.7676	-102.85	0.535	-21.8751	11.686	0.535	-16.5934	45.4231	0.535	-16.0122	30.2476	0.535	-16.0551	4.61029	0.535	-15.9985	-21.3933	0.535
	0.54	-19.1505	92.4711	0.54	-15.7704	77.3416	0.54	-13.4502	14.9058	0.54	-14.1984	10.2911	0.54	-14.8079	15.6431	0.54	-16.5813	10.3588	0.54	-15.756	-56.39	0.54	-15.9081	-125.461	0.54	-15.7676	1.46652	0.54	-15.7646	-103.669	0.545	-15.4973	-96.4141	0.54	-21.6129	11.6104	0.54	-16.2781	43.9716	0.54	-15.7377	29.4895	0.54	-15.7759	4.48059	0.54	-15.7248	-19.9928	0.54
	0.545	-18.8082	89.2607	0.545	-15.4999	74.991	0.545	-13.2565	14.6839	0.545	-13.9843	10.2384	0.545	-14.5903	15.3356	0.545	-16.1391	9.76076	0.545	-15.487	-54.154	0.545	-15.6244	-117.784	0.545	-15.4973	1.459	0.545	-15.4947	-97.0793	0.55	-15.2348	-90.4267	0.545	-21.356	11.536	0.545	-15.9731	42.5909	0.545	-15.4711	28.7674	0.545	-15.5049	4.35356	0.545	-15.459	-18.6693	0.545
	0.55	-18.476	86.198	0.55	-15.2372	72.7396	0.55	-13.0674	14.4664	0.55	-13.7755	10.1819	0.55	-14.3778	15.0371	0.55	-15.7159	9.19571	0.55	-15.2258	-52.0144	0.55	-15.3498	-110.664	0.55	-15.2348	1.45169	0.55	-15.2328	-90.9625	0.555	-14.98	-84.8517	0.55	-21.1042	11.4628	0.55	-15.6778	41.277	0.55	-15.2121	28.0792	0.55	-15.2418	4.22923	0.55	-15.2006	-17.418	0.55
	0.555	-18.1534	83.2746	0.555	-14.9823	70.5821	0.555	-12.8827	14.2534	0.555	-13.5719	10.1222	0.555	-14.1701	14.7472	0.555	-15.3105	8.66176	0.555	-14.972	-49.9666	0.555	-15.0839	-104.053	0.555	-14.98	1.44457	0.555	-14.9783	-85.2795	0.56	-14.7324	-79.6566	0.555	-20.8573	11.3906	0.555	-15.3919	40.0258	0.555	-14.9603	27.4227	0.555	-14.9864	4.1076	0.555	-14.9495	-16.2347	0.555
	0.56	-17.8402	80.4829	0.56	-14.7346	68.5136	0.56	-12.7023	14.0446	0.56	-13.3732	10.0595	0.56	-13.9673	14.4657	0.56	-14.9222	8.15716	0.56	-14.7255	-48.006	0.56	-14.8262	-97.909	0.56	-14.7324	1.43764	0.56	-14.7311	-79.9943	0.565	-14.4918	-74.8117	0.56	-20.6152	11.3195	0.56	-15.115	38.8337	0.56	-14.7154	26.7961	0.56	-14.7381	3.98869	0.56	-14.7053	-15.1154	0.56
	0.565	-17.5358	77.8157	0.565	-14.4938	66.5294	0.565	-12.5261	13.8399	0.565	-13.1793	9.99403	0.565	-13.7691	14.1921	0.565	-14.5501	7.68026	0.565	-14.4857	-46.1283	0.565	-14.5764	-92.1916	0.565	-14.4918	1.43089	0.565	-14.4908	-75.0748	0.57	-14.2579	-70.29	0.565	-20.3778	11.2495	0.565	-14.8466	37.6973	0.565	-14.4773	26.1975	0.565	-14.4969	3.8725	0.565	-14.4677	-14.0564	0.565
	0.57	-17.2399	75.2662	0.57	-14.2598	64.6252	0.57	-12.3539	13.6394	0.57	-12.9901	9.92623	0.57	-13.5753	13.9262	0.57	-14.1932	7.22952	0.57	-14.2526	-44.3295	0.57	-14.3341	-86.8662	0.57	-14.2579	1.42432	0.57	-14.2572	-70.4914	0.575	-14.0304	-66.0669	0.57	-20.1449	11.1805	0.57	-14.5865	36.6134	0.57	-14.2456	25.6254	0.57	-14.2624	3.75902	0.57	-14.2366	-13.0542	0.57
	0.575	-16.9522	72.8281	0.575	-14.0322	62.797	0.575	-12.1856	13.4429	0.575	-12.8053	9.8563	0.575	-13.3859	13.6677	0.575	-13.8508	6.80349	0.575	-14.0259	-42.6057	0.575	-14.0989	-81.9007	0.575	-14.0304	1.41793	0.575	-14.0299	-66.2176	0.58	-13.8091	-62.1198	0.575	-19.9165	11.1125	0.575	-14.3342	35.5789	0.575	-14.0201	25.0782	0.575	-14.0343	3.64822	0.575	-14.0116	-12.1054	0.575
	0.58	-16.6724	70.4956	0.58	-13.8108	61.0407	0.58	-12.0211	13.2504	0.58	-12.6249	9.78451	0.58	-13.2006	13.4164	0.58	-13.5223	6.4008	0.58	-13.8052	-40.9534	0.58	-13.8707	-77.2662	0.58	-13.8091	1.41171	0.58	-13.8088	-62.2291	0.585	-13.5937	-58.4281	0.58	-19.6923	11.0455	0.58	-14.0894	34.5913	0.58	-13.8005	24.5544	0.58	-13.8124	3.5401	0.58	-13.7925	-11.207	0.58
	0.585	-16.4002	68.263	0.585	-13.5953	59.3529	0.585	-11.8601	13.0617	0.585	-12.4486	9.71107	0.585	-13.0194	13.172	0.585	-13.207	6.02017	0.585	-13.5904	-39.3692	0.585	-13.6489	-72.9366	0.585	-13.5937	1.40566	0.585	-13.5936	-58.5038	0.59	-13.3841	-54.9731	0.585	-19.4722	10.9795	0.585	-13.8519	33.6477	0.585	-13.5867	24.0527	0.585	-13.5964	3.43461	0.585	-13.5792	-10.3562	0.585
	0.59	-16.1353	66.1252	0.59	-13.3855	57.7302	0.59	-11.7027	12.8767	0.59	-12.2764	9.63619	0.59	-12.8422	12.9343	0.59	-12.9041	5.6604	0.59	-13.3812	-37.8499	0.59	-13.4335	-68.8879	0.59	-13.3841	1.39977	0.59	-13.384	-55.0218	0.595	-13.1799	-51.7373	0.59	-19.2563	10.9143	0.59	-13.6213	32.7457	0.59	-13.3784	23.5719	0.59	-13.3861	3.33173	0.59	-13.3714	-9.55017	0.59
	0.595	-15.8773	64.0773	0.595	-13.1812	56.1695	0.595	-11.5488	12.6954	0.595	-12.1081	9.56007	0.595	-12.6687	12.703	0.595	-12.6131	5.32035	0.595	-13.1774	-36.3923	0.595	-13.2241	-65.0986	0.595	-13.1799	1.39404	0.595	-13.1799	-51.7646	0.6	-12.981	-48.705	0.595	-19.0443	10.8501	0.595	-13.3973	31.8832	0.595	-13.1754	23.1107	0.595	-13.1813	3.23142	0.595	-13.1688	-8.78648	0.595
	0.6	-15.6261	62.1146	0.6	-12.9822	54.6676	0.6	-11.3981	12.5178	0.6	-11.9435	9.48289	0.6	-12.499	12.478	0.6	-12.3333	4.99894	0.6	-12.9789	-34.9938	0.6	-13.0204	-61.5488	0.6	-12.981	1.38847	0.6	-12.9811	-48.7154	0.605	-12.7872	-45.8615	0.6	-18.8361	10.7868	0.6	-13.1798	31.0579	0.6	-12.9776	22.6682	0.6	-12.9819	3.13365	0.6	-12.9714	-8.06275	0.6
	0.605	-15.3814	60.2328	0.605	-12.7883	53.2218	0.605	-11.2506	12.3436	0.605	-11.7826	9.4048	0.605	-12.3328	12.2589	0.605	-12.0644	4.69519	0.605	-12.7854	-33.6514	0.605	-12.8222	-58.2207	0.605	-12.7872	1.38305	0.605	-12.7873	-45.8591	0.61	-12.5983	-43.1936	0.605	-18.6317	10.7244	0.605	-12.9683	30.2679	0.605	-12.7847	22.2432	0.605	-12.7875	3.03838	0.605	-12.7789	-7.37676	0.605
	0.61	-15.143	58.428	0.61	-12.5992	51.8295	0.61	-11.1062	12.1729	0.61	-11.6253	9.32597	0.61	-12.1701	12.0456	0.61	-11.8056	4.40813	0.61	-12.5968	-32.3627	0.61	-12.6293	-55.0976	0.61	-12.5983	1.37777	0.61	-12.5984	-43.1814	0.615	-12.414	-40.6889	0.61	-18.4309	10.6629	0.61	-12.7628	29.5112	0.61	-12.5966	21.8348	0.61	-12.598	2.94555	0.61	-12.5912	-6.72641	0.61
	0.615	-14.9106	56.6963	0.615	-12.4149	50.4881	0.615	-10.9649	12.0055	0.615	-11.4714	9.24652	0.615	-12.0108	11.838	0.615	-11.5566	4.13687	0.615	-12.4128	-31.1252	0.615	-12.4415	-52.1648	0.615	-12.414	1.37265	0.615	-12.4142	-40.6697	0.62	-12.2344	-38.336	0.615	-18.2337	10.6021	0.615	-12.5628	28.7861	0.615	-12.4131	21.4421	0.615	-12.4133	2.85513	0.615	-12.408	-6.10975	0.615
	0.62	-14.684	55.034	0.62	-12.2351	49.1953	0.62	-10.8265	11.8414	0.62	-11.3208	9.16659	0.62	-11.8547	11.6357	0.62	-11.317	3.88058	0.62	-12.2333	-29.9365	0.62	-12.2585	-49.4083	0.62	-12.2344	1.36766	0.62	-12.2346	-38.312	0.625	-12.0591	-36.1246	0.62	-18.0399	10.5422	0.62	-12.3684	28.0909	0.62	-12.2341	21.0643	0.62	-12.2331	2.76707	0.62	-12.2293	-5.52495	0.62
	0.625	-14.4631	53.4378	0.625	-12.0597	47.9488	0.625	-10.6909	11.6806	0.625	-11.1734	9.08629	0.625	-11.7019	11.4387	0.625	-11.0861	3.63845	0.625	-12.0582	-28.7946	0.625	-12.0803	-46.8156	0.625	-12.0591	1.36281	0.625	-12.0593	-36.0975	0.63	-11.888	-34.045	0.625	-17.8495	10.4832	0.625	-12.1791	27.4242	0.625	-12.0593	20.7006	0.625	-12.0573	2.68132	0.625	-12.0548	-4.97028	0.625
	0.63	-14.2475	51.9045	0.63	-11.8886	46.7465	0.63	-10.558	11.5229	0.63	-11.0292	9.00574	0.63	-11.5521	11.2467	0.63	-10.8637	3.40973	0.63	-11.8873	-27.6972	0.63	-11.9065	-44.3753	0.63	-11.888	1.35809	0.63	-11.8882	-34.0163	0.635	-11.721	-32.0883	0.63	-17.6624	10.4249	0.63	-11.9949	26.7843	0.63	-11.8887	20.3503	0.63	-11.8858	2.59784	0.63	-11.8845	-4.44411	0.63
	0.635	-14.0372	50.431	0.635	-11.7215	45.5865	0.635	-10.4279	11.3682	0.635	-10.888	8.92503	0.635	-11.4054	11.0597	0.635	-10.6494	3.19372	0.635	-11.7205	-26.6424	0.635	-11.7371	-42.0766	0.635	-11.721	1.35351	0.635	-11.7212	-32.0592	0.64	-11.5579	-30.2463	0.635	-17.4786	10.3673	0.635	-11.8155	26.1699	0.635	-11.7221	20.0126	0.635	-11.7184	2.51658	0.635	-11.7181	-3.94491	0.635
	0.64	-13.8319	49.0146	0.64	-11.5583	44.4669	0.64	-10.3003	11.2166	0.64	-10.7497	8.84425	0.64	-11.2615	10.8774	0.64	-10.4428	2.98975	0.64	-11.5575	-25.6284	0.64	-11.5719	-39.9099	0.64	-11.5579	1.34906	0.64	-11.5581	-30.2177	0.645	-11.3987	-28.5114	0.64	-17.2978	10.3106	0.64	-11.6409	25.5798	0.64	-11.5594	19.6869	0.64	-11.5549	2.43748	0.64	-11.5557	-3.47125	0.64
	0.645	-13.6315	47.6525	0.645	-11.3989	43.3858	0.645	-10.1753	11.0679	0.645	-10.6143	8.76349	0.645	-11.1205	10.6996	0.645	-10.2434	2.79719	0.645	-11.3984	-24.6533	0.645	-11.4106	-37.8661	0.645	-11.3987	1.34473	0.645	-11.3988	-28.4841	0.65	-11.2431	-26.8767	0.645	-17.1201	10.2546	0.645	-11.4706	25.0127	0.645	-11.4004	19.3726	0.645	-11.3953	2.3605	0.645	-11.3969	-3.02176	0.645
	0.65	-13.4358	46.3421	0.65	-11.2433	42.3416	0.65	-10.0526	10.9221	0.65	-10.4817	8.68283	0.65	-10.9822	10.5264	0.65	-10.0511	2.61545	0.65	-11.2429	-23.7155	0.65	-11.2533	-35.9372	0.65	-11.2431	1.34052	0.65	-11.2432	-26.8511	0.655	-11.0911	-25.3355	0.65	-16.9454	10.1993	0.65	-11.3048	24.4675	0.65	-11.245	19.0691	0.65	-11.2393	2.2856	0.65	-11.2418	-2.59519	0.65
	0.655	-13.2447	45.0812	0.655	-11.0911	41.3327	0.655	-9.93243	10.779	0.655	-10.3517	8.60232	0.655	-10.8467	10.3574	0.655	-9.86552	2.44395	0.655	-11.0909	-22.8134	0.655	-11.0996	-34.1153	0.655	-11.0911	1.33643	0.655	-11.0912	-25.3121	0.66	-10.9425	-23.8819	0.655	-16.7736	10.1447	0.655	-11.143	23.943	0.655	-11.0932	18.776	0.655	-11.087	2.21271	0.655	-11.0902	-2.19031	0.655
	0.66	-13.0579	43.8674	0.66	-10.9424	40.3576	0.66	-9.81452	10.6387	0.66	-10.2243	8.52205	0.66	-10.7137	10.1925	0.66	-9.68629	2.28217	0.66	-10.9424	-21.9453	0.66	-10.9496	-32.3936	0.66	-10.9425	1.33246	0.66	-10.9426	-23.8609	0.665	-10.7972	-22.5102	0.66	-16.6046	10.0908	0.66	-10.9853	23.4384	0.66	-10.9447	18.4926	0.66	-10.938	2.1418	0.66	-10.9419	-1.806	0.66
	0.665	-12.8754	42.6986	0.665	-10.7971	39.4149	0.665	-9.69887	10.5012	0.665	-10.0995	8.44206	0.665	-10.5833	10.0317	0.665	-9.51317	2.1296	0.665	-10.7972	-21.1099	0.665	-10.803	-30.7656	0.665	-10.7972	1.3286	0.665	-10.7973	-22.4919	0.67	-10.6551	-21.2154	0.665	-16.4384	10.0376	0.665	-10.8315	22.9525	0.665	-10.7995	18.2185	0.665	-10.7924	2.07282	0.665	-10.7969	-1.44119	0.665
	0.67	-12.6971	41.5727	0.67	-10.6549	38.5031	0.67	-9.5854	10.3662	0.67	-9.97712	8.36241	0.67	-10.4553	9.87486	0.67	-9.34588	1.98577	0.67	-10.6551	-20.3057	0.67	-10.6598	-29.2251	0.67	-10.6551	1.32485	0.67	-10.6552	-21.1998	0.675	-10.5162	-19.9925	0.67	-16.2749	9.98508	0.67	-10.6815	22.4845	0.67	-10.6575	17.9533	0.67	-10.6501	2.00571	0.67	-10.6551	-1.09488	0.67
	0.675	-12.5227	40.4878	0.675	-10.5159	37.6211	0.675	-9.47407	10.2338	0.675	-9.85714	8.28315	0.675	-10.3297	9.72176	0.675	-9.18418	1.85023	0.675	-10.5162	-19.5315	0.675	-10.5198	-27.7669	0.675	-10.5162	1.32121	0.675	-10.5162	-19.9797	0.68	-10.3802	-18.8371	0.675	-16.114	9.93322	0.675	-10.535	22.0336	0.675	-10.5186	17.6964	0.675	-10.5108	1.94044	0.675	-10.5163	-0.7661	0.675
	0.68	-12.3522	39.4422	0.68	-10.3798	36.7674	0.68	-9.3648	10.1039	0.68	-9.73949	8.20433	0.68	-10.2065	9.57233	0.68	-9.02783	1.72255	0.68	-10.3803	-18.786	0.68	-10.3829	-26.3855	0.68	-10.3802	1.31767	0.68	-10.3802	-18.8271	0.685	-10.2472	-17.745	0.68	-15.9557	9.882	0.68	-10.392	21.5989	0.68	-10.3827	17.4477	0.68	-10.3746	1.87695	0.68	-10.3806	-0.45397	0.68
	0.685	-12.1854	38.434	0.685	-10.2467	35.9412	0.685	-9.25755	9.9764	0.685	-9.62409	8.12598	0.685	-10.0855	9.42647	0.685	-8.87658	1.60233	0.685	-10.2473	-18.068	0.685	-10.249	-25.0764	0.685	-10.2472	1.31424	0.685	-10.2472	-17.7378	0.69	-10.117	-16.7124	0.685	-15.8	9.83142	0.685	-10.2524	21.1796	0.685	-10.2496	17.2066	0.685	-10.2414	1.81521	0.685	-10.2477	-0.15764	0.685
	0.69	-12.0223	37.4616	0.69	-10.1164	35.141	0.69	-9.15226	9.85133	0.69	-9.51089	8.04814	0.69	-9.96681	9.28405	0.69	-8.73022	1.48918	0.69	-10.1171	-17.3764	0.69	-10.1181	-23.8351	0.69	-10.117	1.3109	0.69	-10.1169	-16.7078	0.695	-9.9895	-15.7356	0.69	-15.6466	9.78146	0.69	-10.1161	20.7751	0.69	-10.1194	16.9728	0.69	-10.1109	1.75516	0.69	-10.1176	0.1237	0.69
	0.695	-11.8627	36.5235	0.695	-9.98882	34.3661	0.695	-9.04888	9.72861	0.695	-9.39983	7.97084	0.695	-9.85024	9.14499	0.695	-8.58855	1.38275	0.695	-9.98958	-16.71	0.695	-9.98997	-22.6575	0.695	-9.9895	1.30767	0.695	-9.98943	-15.7336	0.7	-9.86468	-14.8113	0.695	-15.4957	9.7321	0.695	-9.98288	20.3847	0.695	-9.99188	16.7459	0.695	-9.98326	1.69676	0.695	-9.9902	0.3908	0.695
	0.7	-11.7064	35.6182	0.7	-9.86391	33.6152	0.7	-8.94736	9.60818	0.7	-9.29084	7.89412	0.7	-9.73577	9.00918	0.7	-8.45137	1.28268	0.7	-9.86476	-16.0678	0.7	-9.86457	-21.5398	0.7	-9.86468	1.30453	0.7	-9.86458	-14.8117	0.705	-9.74243	-13.9364	0.7	-15.3472	9.68335	0.7	-9.85272	20.0077	0.7	-9.867	16.5257	0.7	-9.85825	1.63998	0.7	-9.86545	0.64438	0.7
	0.705	-11.5535	34.7442	0.705	-9.74157	32.8875	0.705	-8.84765	9.48999	0.705	-9.18388	7.818	0.705	-9.62334	8.87651	0.705	-8.31848	1.18867	0.705	-9.7425	-15.4489	0.705	-9.74182	-20.4784	0.705	-9.74243	1.30148	0.705	-9.74231	-13.939	0.71	-9.62267	-13.1079	0.705	-15.2009	9.63518	0.705	-9.7255	19.6435	0.705	-9.74467	16.3119	0.705	-9.73582	1.58476	0.705	-9.74325	0.88511	0.705
	0.71	-11.4038	33.9004	0.71	-9.62172	32.1822	0.71	-8.74971	9.37399	0.71	-9.07888	7.7425	0.71	-9.51292	8.74691	0.71	-8.18971	1.10039	0.71	-9.62274	-14.8523	0.71	-9.62163	-19.47	0.71	-9.62267	1.29853	0.71	-9.62253	-13.1125	0.715	-9.50533	-12.3231	0.71	-15.0569	9.58759	0.71	-9.60112	19.2916	0.71	-9.62483	16.1042	0.71	-9.61591	1.53107	0.71	-9.62352	1.11363	0.71
	0.715	-11.2572	33.0854	0.715	-9.5043	31.4982	0.715	-8.65349	9.26013	0.715	-8.9758	7.66765	0.715	-9.40444	8.62028	0.715	-8.06489	1.01756	0.715	-9.50539	-14.2771	0.715	-9.50392	-18.5116	0.715	-9.50533	1.29566	0.715	-9.50518	-12.3296	0.72	-9.39034	-11.5794	0.715	-14.9151	9.54057	0.715	-9.4795	18.9513	0.715	-9.50741	15.9022	0.715	-9.49843	1.47886	0.715	-9.5062	1.33056	0.715
	0.72	-11.1136	32.2979	0.72	-9.38922	30.8348	0.72	-8.55894	9.14836	0.72	-8.87459	7.59347	0.72	-9.29786	8.49653	0.72	-7.94386	0.9399	0.72	-9.39039	-13.7225	0.72	-9.38861	-17.6002	0.72	-9.39034	1.29288	0.72	-9.39017	-11.5877	0.725	-9.27763	-10.8745	0.72	-14.7754	9.4941	0.72	-9.36053	18.6222	0.72	-9.39232	15.7059	0.72	-9.38331	1.4281	0.72	-9.39121	1.53645	0.72
	0.725	-10.9729	31.5369	0.725	-9.27643	30.1912	0.725	-8.46603	9.03864	0.725	-8.77519	7.51996	0.725	-9.19314	8.37559	0.725	-7.82646	0.86715	0.725	-9.27767	-13.1875	0.725	-9.27563	-16.7333	0.725	-9.27763	1.29018	0.725	-9.27745	-10.8844	0.73	-9.16713	-10.2061	0.725	-14.6379	9.44817	0.725	-9.24415	18.3037	0.725	-9.27951	15.5148	0.725	-9.27048	1.37875	0.725	-9.27849	1.73187	0.725
	0.73	-10.8351	30.8013	0.73	-9.16585	29.5666	0.73	-8.37471	8.93092	0.73	-8.67757	7.44716	0.73	-9.09022	8.25737	0.73	-7.71254	0.79906	0.73	-9.16716	-12.6716	0.73	-9.1649	-15.9083	0.73	-9.16713	1.28757	0.73	-9.16694	-10.2174	0.735	-9.05878	-9.5722	0.73	-14.5024	9.40279	0.73	-9.13026	17.9955	0.73	-9.1689	15.3288	0.73	-9.15988	1.33077	0.73	-9.16798	1.91731	0.73
	0.735	-10.7	30.0901	0.735	-9.05742	28.9604	0.735	-8.28495	8.82516	0.735	-8.58167	7.37506	0.735	-8.98906	8.14179	0.735	-7.60196	0.73539	0.735	-9.0588	-12.1738	0.735	-9.05636	-15.1228	0.735	-9.05878	1.28503	0.735	-9.05858	-9.58478	0.74	-8.95252	-8.9708	0.735	-14.3689	9.35792	0.735	-9.01879	17.6971	0.735	-9.06044	15.1477	0.735	-9.05145	1.28413	0.735	-9.05961	2.09326	0.735
	0.74	-10.5676	29.4021	0.74	-8.95109	28.3718	0.74	-8.1967	8.72132	0.74	-8.48744	7.30369	0.74	-8.88962	8.02878	0.74	-7.49459	0.67593	0.74	-8.95253	-11.6935	0.74	-8.94995	-14.3748	0.74	-8.95252	1.28258	0.74	-8.95232	-8.98445	0.745	-8.8483	-8.40007	0.74	-14.2373	9.31358	0.74	-8.90967	17.4079	0.74	-8.95407	14.9713	0.74	-8.94511	1.23878	0.74	-8.95331	2.2602	0.74
	0.745	-10.4378	28.7366	0.745	-8.84678	27.8002	0.745	-8.10994	8.61935	0.745	-8.39486	7.23304	0.745	-8.79186	7.91827	0.745	-7.3903	0.62045	0.745	-8.84829	-11.23	0.745	-8.8456	-13.662	0.745	-8.8483	1.2802	0.745	-8.84808	-8.41465	0.75	-8.74604	-7.8583	0.745	-14.1077	9.26974	0.745	-8.80281	17.1278	0.745	-8.84973	14.7994	0.745	-8.84082	1.19469	0.745	-8.84905	2.41855	0.745
	0.75	-10.3105	28.0926	0.75	-8.74445	27.245	0.75	-8.02461	8.51922	0.75	-8.30388	7.16314	0.75	-8.69574	7.81018	0.75	-7.28897	0.56875	0.75	-8.74602	-10.7827	0.75	-8.74325	-12.9827	0.75	-8.74604	1.2779	0.75	-8.74582	-7.87366	0.755	-8.64571	-7.34389	0.75	-13.98	9.2264	0.75	-8.69816	16.8562	0.75	-8.74736	14.6318	0.75	-8.73851	1.15184	0.75	-8.74675	2.56872	0.75
	0.755	-10.1857	27.4693	0.755	-8.64404	26.7055	0.755	-7.9407	8.42088	0.755	-8.21445	7.09398	0.755	-8.60121	7.70446	0.755	-7.19049	0.52066	0.755	-8.64567	-10.3509	0.755	-8.64285	-12.335	0.755	-8.64571	1.27567	0.755	-8.64548	-7.35989	0.76	-8.54724	-6.85533	0.755	-13.8541	9.18355	0.755	-8.59565	16.5929	0.755	-8.64691	14.4683	0.755	-8.63812	1.11018	0.755	-8.64636	2.71112	0.755
	0.76	-10.0633	26.8658	0.76	-8.54549	26.1813	0.76	-7.85815	8.32429	0.76	-8.12654	7.02557	0.76	-8.50825	7.60103	0.76	-7.09473	0.47597	0.76	-8.54718	-9.93402	0.76	-8.54433	-11.7172	0.76	-8.54724	1.27351	0.76	-8.54701	-6.87183	0.765	-8.45059	-6.39121	0.76	-13.7301	9.14117	0.76	-8.4952	16.3374	0.76	-8.54832	14.3088	0.76	-8.53962	1.06968	0.76	-8.54783	2.84612	0.76
	0.765	-9.9432	26.2814	0.765	-8.44877	25.6717	0.765	-7.77695	8.22942	0.765	-8.04011	6.95791	0.765	-8.41681	7.49983	0.765	-7.00161	0.43452	0.765	-8.45052	-9.53152	0.765	-8.44766	-11.1279	0.765	-8.45059	1.27142	0.765	-8.45036	-6.40808	0.77	-8.3557	-5.9502	0.765	-13.6078	9.09928	0.765	-8.39677	16.0894	0.765	-8.45155	14.1531	0.765	-8.44294	1.03031	0.765	-8.45112	2.97406	0.765
	0.77	-9.82538	25.7154	0.77	-8.35381	25.1763	0.77	-7.69707	8.13623	0.77	-7.95513	6.89102	0.77	-8.32686	7.40081	0.77	-6.911	0.39615	0.77	-8.35562	-9.14283	0.77	-8.35276	-10.5653	0.77	-8.3557	1.26939	0.77	-8.35547	-5.96733	0.775	-8.26253	-5.53106	0.77	-13.4872	9.05784	0.77	-8.30028	15.8488	0.77	-8.35655	14.0011	0.77	-8.34803	0.99205	0.77	-8.35617	3.09529	0.77
	0.775	-9.70976	25.167	0.775	-8.26057	24.6945	0.775	-7.61846	8.04469	0.775	-7.87156	6.82488	0.775	-8.23837	7.30389	0.775	-6.82283	0.36069	0.775	-8.26243	-8.76744	0.775	-8.25961	-10.0283	0.775	-8.26253	1.26744	0.775	-8.2623	-5.54832	0.78	-8.17104	-5.1326	0.775	-13.3683	9.01687	0.775	-8.20569	15.615	0.775	-8.26327	13.8526	0.775	-8.25485	0.95486	0.775	-8.26294	3.21013	0.775
	0.78	-9.59628	24.6356	0.78	-8.169	24.2259	0.78	-7.5411	7.95475	0.78	-7.78937	6.75951	0.78	-8.1513	7.20903	0.78	-6.73699	0.32801	0.78	-8.17093	-8.40485	0.78	-8.16814	-9.51545	0.78	-8.17104	1.26554	0.78	-8.17081	-5.1499	0.785	-8.08118	-4.75374	0.78	-13.2511	8.97634	0.78	-8.11294	15.388	0.78	-8.17166	13.7074	0.78	-8.16336	0.91871	0.78	-8.17139	3.31887	0.78
	0.785	-9.4849	24.1204	0.785	-8.07907	23.7701	0.785	-7.46496	7.86639	0.785	-7.70852	6.69489	0.785	-8.06561	7.11618	0.785	-6.6534	0.29796	0.785	-8.08105	-8.05456	0.785	-8.07831	-9.02553	0.785	-8.08118	1.26371	0.785	-8.08095	-4.77098	0.79	-7.9929	-4.39343	0.785	-13.1356	8.93625	0.785	-8.02198	15.1673	0.785	-8.08169	13.5656	0.785	-8.0735	0.88357	0.785	-8.08146	3.42181	0.785
	0.79	-9.37554	23.621	0.79	-7.99072	23.3264	0.79	-7.39002	7.77957	0.79	-7.62898	6.63104	0.79	-7.98129	7.02527	0.79	-6.57197	0.2704	0.79	-7.99276	-7.71614	0.79	-7.99008	-8.5574	0.79	-7.9929	1.26195	0.79	-7.99268	-4.41052	0.795	-7.90617	-4.0507	0.79	-13.0216	8.8966	0.79	-7.93274	14.9528	0.79	-7.99331	13.4269	0.79	-7.98523	0.84942	0.79	-7.99311	3.51922	0.79
	0.795	-9.26816	23.1367	0.795	-7.90392	22.8947	0.795	-7.31625	7.69426	0.795	-7.55072	6.56795	0.795	-7.89829	6.93625	0.795	-6.49262	0.24522	0.795	-7.90602	-7.38913	0.795	-7.90341	-8.10996	0.795	-7.90617	1.26024	0.795	-7.90595	-4.06755	0.8	-7.82094	-3.72463	0.795	-12.9092	8.85737	0.795	-7.8452	14.7442	0.795	-7.90647	13.2912	0.795	-7.89852	0.81623	0.795	-7.90632	3.61136	0.795
	0.8	-9.16271	22.667	0.8	-7.81863	22.4744	0.8	-7.24361	7.61042	0.8	-7.47372	6.50561	0.8	-7.81659	6.84909	0.8	-6.41528	0.22228	0.8	-7.82078	-7.07312	0.8	-7.81825	-7.68218	0.8	-7.82094	1.25859	0.8	-7.82073	-3.74117	0.805	-7.73719	-3.41435	0.8	-12.7983	8.81856	0.8	-7.75929	14.5413	0.8	-7.82115	13.1585	0.8	-7.81332	0.78397	0.8	-7.82103	3.69847	0.8
	0.805	-9.05914	22.2112	0.805	-7.7348	22.0651	0.805	-7.17209	7.52803	0.805	-7.39794	6.44403	0.805	-7.73616	6.76372	0.805	-6.33987	0.20147	0.805	-7.73701	-6.76769	0.805	-7.73457	-7.27308	0.805	-7.73719	1.257	0.805	-7.73698	-3.43051	0.81	-7.65486	-3.11905	0.805	-12.6889	8.78017	0.805	-7.67498	14.3439	0.805	-7.73729	13.0286	0.805	-7.72959	0.75262	0.805	-7.73721	3.7808	0.805
	0.81	-8.95739	21.769	0.81	-7.65241	21.6666	0.81	-7.10166	7.44706	0.81	-7.32335	6.38321	0.81	-7.65697	6.6801	0.81	-6.26632	0.18269	0.81	-7.65468	-6.47247	0.81	-7.65232	-6.88176	0.81	-7.65486	1.25546	0.81	-7.65466	-3.13477	0.815	-7.57393	-2.83796	0.81	-12.581	8.74218	0.81	-7.59221	14.1517	0.81	-7.65487	12.9014	0.81	-7.6473	0.72216	0.81	-7.65482	3.85856	0.81
	0.815	-8.85744	21.3398	0.815	-7.57142	21.2783	0.815	-7.0323	7.36747	0.815	-7.24993	6.32313	0.815	-7.57899	6.59819	0.815	-6.19456	0.16582	0.815	-7.57374	-6.18709	0.815	-7.57147	-6.50735	0.815	-7.57393	1.25398	0.815	-7.57373	-2.85319	0.82	-7.49436	-2.57035	0.815	-12.4746	8.70459	0.815	-7.51095	13.9647	0.815	-7.57385	12.7768	0.815	-7.56641	0.69255	0.815	-7.57382	3.93196	0.815
	0.82	-8.75922	20.9231	0.82	-7.49178	20.9002	0.82	-6.96397	7.28924	0.82	-7.17765	6.2638	0.82	-7.5022	6.51794	0.82	-6.12453	0.15078	0.82	-7.49416	-5.91117	0.82	-7.49199	-6.14904	0.82	-7.49436	1.25255	0.82	-7.49417	-2.58504	0.825	-7.41612	-2.31555	0.82	-12.3696	8.66739	0.82	-7.43116	13.7824	0.82	-7.49419	12.6547	0.82	-7.48688	0.66378	0.82	-7.49419	4.00122	0.82
	0.825	-8.66269	20.5186	0.825	-7.41348	20.5316	0.825	-6.89667	7.21233	0.825	-7.10649	6.20521	0.825	-7.42657	6.43931	0.825	-6.05617	0.13746	0.825	-7.41591	-5.6444	0.825	-7.41384	-5.80604	0.825	-7.41612	1.25117	0.825	-7.41594	-2.32964	0.83	-7.33917	-2.0729	0.825	-12.2659	8.63058	0.825	-7.35279	13.6049	0.825	-7.41587	12.5351	0.825	-7.40869	0.63583	0.825	-7.41589	4.06651	0.825
	0.83	-8.56782	20.1256	0.83	-7.33647	20.1725	0.83	-6.83037	7.13673	0.83	-7.03642	6.14735	0.83	-7.35208	6.36226	0.83	-5.98942	0.12578	0.83	-7.33895	-5.38643	0.83	-7.33699	-5.47765	0.83	-7.33917	1.24984	0.83	-7.339	-2.08636	0.835	-7.26348	-1.84179	0.83	-12.1636	8.59415	0.83	-7.27581	13.4318	0.83	-7.33884	12.4179	0.83	-7.33179	0.60866	0.83	-7.33888	4.12804	0.83
	0.835	-8.47456	19.744	0.835	-7.26072	19.8224	0.835	-6.76504	7.0624	0.835	-6.96741	6.09023	0.835	-7.2787	6.28674	0.835	-5.92421	0.11565	0.835	-7.26326	-5.13695	0.835	-7.2614	-5.16316	0.835	-7.26348	1.24856	0.835	-7.26332	-1.85459	0.84	-7.18903	-1.62166	0.835	-12.0627	8.5581	0.835	-7.20018	13.2632	0.835	-7.26307	12.3029	0.835	-7.25617	0.58227	0.835	-7.26314	4.18596	0.835
	0.84	-8.38288	19.3732	0.84	-7.18621	19.481	0.84	-6.70067	6.98932	0.84	-6.89945	6.03383	0.84	-7.20641	6.21273	0.84	-5.8605	0.10699	0.84	-7.1888	-4.89565	0.84	-7.18705	-4.86192	0.84	-7.18903	1.24733	0.84	-7.18887	-1.63376	0.845	-7.11578	-1.41194	0.84	-11.9631	8.52241	0.84	-7.12587	13.0987	0.84	-7.18855	12.1902	0.84	-7.18178	0.55662	0.84	-7.18863	4.24044	0.84
	0.845	-8.29273	19.0128	0.845	-7.1129	19.1482	0.845	-6.63723	6.91746	0.845	-6.8325	5.97815	0.845	-7.13518	6.14018	0.845	-5.79824	0.09972	0.845	-7.11555	-4.66226	0.845	-7.1139	-4.57332	0.845	-7.11578	1.24615	0.845	-7.11563	-1.42333	0.85	-7.0437	-1.21214	0.845	-11.8648	8.48708	0.845	-7.05284	12.9383	0.845	-7.11523	12.0796	0.845	-7.10859	0.53171	0.845	-7.11533	4.29165	0.845
	0.85	-8.20408	18.6626	0.85	-7.04076	18.8236	0.85	-6.57471	6.8468	0.85	-6.76655	5.92318	0.85	-7.065	6.06906	0.85	-5.73737	0.09376	0.85	-7.04347	-4.43649	0.85	-7.04192	-4.29677	0.85	-7.0437	1.24501	0.85	-7.04357	-1.22279	0.855	-6.97277	-1.02176	0.85	-11.7677	8.45211	0.85	-6.98106	12.7817	0.85	-7.04309	11.971	0.85	-7.03658	0.5075	0.85	-7.0432	4.33974	0.85
	0.855	-8.1169	18.3221	0.855	-6.96978	18.5069	0.855	-6.51309	6.77731	0.855	-6.70158	5.86892	0.855	-6.99584	5.99933	0.855	-5.67784	0.08906	0.855	-6.97254	-4.21807	0.855	-6.9711	-4.03173	0.855	-6.97277	1.24391	0.855	-6.97265	-1.03166	0.86	-6.90296	-0.84035	0.855	-11.6718	8.41749	0.855	-6.91049	12.629	0.855	-6.9721	11.8645	0.855	-6.96573	0.48399	0.855	-6.97223	4.38484	0.855
	0.86	-8.03114	17.9911	0.86	-6.89992	18.198	0.86	-6.45234	6.70897	0.86	-6.63757	5.81536	0.86	-6.92768	5.93095	0.86	-5.61961	0.08554	0.86	-6.90273	-4.00674	0.86	-6.90139	-3.77766	0.86	-6.90296	1.24286	0.86	-6.90285	-0.84948	0.865	-6.83425	-0.66746	0.86	-11.5772	8.38322	0.86	-6.8411	12.4798	0.86	-6.90223	11.76	0.86	-6.89599	0.46115	0.86	-6.90237	4.4271	0.86
	0.865	-7.94677	17.6692	0.865	-6.83115	17.8965	0.865	-6.39246	6.64175	0.865	-6.57449	5.7625	0.865	-6.8605	5.8639	0.865	-5.56264	0.08314	0.865	-6.83401	-3.80226	0.865	-6.83277	-3.53406	0.865	-6.83425	1.24186	0.865	-6.83415	-0.67581	0.87	-6.7666	-0.50269	0.865	-11.4838	8.34928	0.865	-6.77288	12.3342	0.865	-6.83346	11.6573	0.865	-6.82736	0.43896	0.865	-6.83362	4.46664	0.865
	0.87	-7.86377	17.356	0.87	-6.76345	17.6023	0.87	-6.33341	6.57564	0.87	-6.51232	5.71032	0.87	-6.79428	5.79814	0.87	-5.50688	0.08179	0.87	-6.76636	-3.60439	0.87	-6.76523	-3.30048	0.87	-6.7666	1.24089	0.87	-6.76651	-0.51025	0.875	-6.7	-0.34565	0.87	-11.3916	8.31569	0.87	-6.70577	12.192	0.87	-6.76577	11.5564	0.87	-6.75979	0.41741	0.87	-6.76593	4.50359	0.87
	0.875	-7.7821	17.0514	0.875	-6.69679	17.3152	0.875	-6.27519	6.51061	0.875	-6.45105	5.65882	0.875	-6.729	5.73364	0.875	-5.4523	0.08145	0.875	-6.69976	-3.4129	0.875	-6.69873	-3.07645	0.875	-6.7	1.23996	0.875	-6.69992	-0.35242	0.88	-6.63442	-0.19595	0.875	-11.3005	8.28242	0.875	-6.63977	12.053	0.875	-6.69912	11.4573	0.875	-6.69327	0.39648	0.875	-6.69929	4.53807	0.875
	0.88	-7.70173	16.755	0.88	-6.63116	17.0348	0.88	-6.21778	6.44664	0.88	-6.39066	5.608	0.88	-6.66465	5.67037	0.88	-5.39884	0.08205	0.88	-6.63418	-3.22758	0.88	-6.63324	-2.86156	0.88	-6.63442	1.23908	0.88	-6.63435	-0.20194	0.885	-6.56984	-0.05327	0.88	-11.2105	8.24948	0.88	-6.57484	11.9172	0.88	-6.6335	11.3599	0.88	-6.62778	0.37615	0.88	-6.63367	4.57018	0.88
	0.885	-7.62263	16.4665	0.885	-6.56653	16.7611	0.885	-6.16116	6.38371	0.885	-6.33113	5.55784	0.885	-6.60119	5.6083	0.885	-5.34648	0.08354	0.885	-6.5696	-3.0482	0.885	-6.56876	-2.65539	0.885	-6.56984	1.23823	0.885	-6.56978	-0.05846	0.89	-6.50623	0.08275	0.885	-11.1217	8.21685	0.885	-6.51095	11.7844	0.885	-6.56888	11.2643	0.885	-6.56328	0.35641	0.885	-6.56906	4.60005	0.885
	0.89	-7.54477	16.1857	0.89	-6.50287	16.4937	0.89	-6.10532	6.32179	0.89	-6.27244	5.50834	0.89	-6.53862	5.5474	0.89	-5.29518	0.08588	0.89	-6.506	-2.87457	0.89	-6.50524	-2.45758	0.89	-6.50623	1.23742	0.89	-6.50619	0.07834	0.895	-6.44358	0.2124	0.89	-11.0339	8.18454	0.89	-6.44808	11.6547	0.89	-6.50523	11.1702	0.89	-6.49976	0.33724	0.89	-6.50542	4.62777	0.89
	0.895	-7.46812	15.9123	0.895	-6.44017	16.2326	0.895	-6.05023	6.26087	0.895	-6.21457	5.4595	0.895	-6.47692	5.48765	0.895	-5.24491	0.08901	0.895	-6.44334	-2.70649	0.895	-6.44268	-2.26774	0.895	-6.44358	1.23664	0.895	-6.44354	0.20877	0.9	-6.38186	0.336	0.895	-10.9473	8.15255	0.895	-6.3862	11.5277	0.895	-6.44255	11.0777	0.895	-6.4372	0.31863	0.895	-6.44274	4.65344	0.895
	0.9	-7.39266	15.6461	0.9	-6.37841	15.9776	0.9	-5.99589	6.20093	0.9	-6.15751	5.41129	0.9	-6.41607	5.42901	0.9	-5.19563	0.09289	0.9	-6.38163	-2.54378	0.9	-6.38105	-2.08555	0.9	-6.38186	1.23591	0.9	-6.38183	0.33314	0.905	-6.32105	0.45382	0.9	-10.8616	8.12085	0.9	-6.3253	11.4035	0.9	-6.3808	10.9867	0.9	-6.37557	0.30056	0.9	-6.38099	4.67715	0.9
	0.905	-7.31836	15.3869	0.905	-6.31755	15.7284	0.905	-5.94229	6.14194	0.905	-6.10124	5.36373	0.905	-6.35606	5.37147	0.905	-5.14731	0.09748	0.905	-6.32082	-2.38625	0.905	-6.32033	-1.91066	0.905	-6.32105	1.2352	0.905	-6.32104	0.45173	0.91	-6.26114	0.56614	0.905	-10.777	8.08946	0.905	-6.26534	11.282	0.905	-6.31996	10.8972	0.905	-6.31485	0.28302	0.905	-6.32016	4.699	0.905
	0.91	-7.2452	15.1343	0.91	-6.25759	15.4849	0.91	-5.8894	6.0839	0.91	-6.04574	5.31679	0.91	-6.29686	5.31499	0.91	-5.09991	0.10274	0.91	-6.26091	-2.23372	0.91	-6.2605	-1.74276	0.91	-6.26114	1.23453	0.91	-6.26113	0.5648	0.915	-6.2021	0.67321	0.91	-10.6935	8.05837	0.91	-6.20631	11.1631	0.91	-6.26002	10.8092	0.91	-6.25503	0.26599	0.91	-6.26022	4.71906	0.91
	0.915	-7.17314	14.8884	0.915	-6.19851	15.2469	0.915	-5.83721	6.02677	0.915	-5.991	5.27047	0.915	-6.23846	5.25955	0.915	-5.05342	0.10862	0.915	-6.20187	-2.08604	0.915	-6.20155	-1.58155	0.915	-6.2021	1.23389	0.915	-6.2021	0.67261	0.92	-6.14391	0.77527	0.915	-10.6109	8.02757	0.915	-6.14818	11.0467	0.915	-6.20096	10.7225	0.915	-6.19609	0.24947	0.915	-6.20116	4.73742	0.915
	0.92	-7.10217	14.6487	0.92	-6.14028	15.0143	0.92	-5.78571	5.97055	0.92	-5.93701	5.22477	0.92	-6.18085	5.20513	0.92	-5.0078	0.1151	0.92	-6.14369	-1.94303	0.92	-6.14344	-1.42676	0.92	-6.14391	1.23329	0.92	-6.14393	0.77539	0.925	-6.08656	0.87255	0.92	-10.5293	7.99706	0.92	-6.09093	10.9327	0.92	-6.14276	10.6373	0.92	-6.13799	0.23342	0.92	-6.14296	4.75416	0.92
	0.925	-7.03226	14.4151	0.925	-6.08288	14.7869	0.925	-5.73489	5.91522	0.925	-5.88375	5.17967	0.925	-6.12401	5.1517	0.925	-4.96302	0.12213	0.925	-6.08635	-1.80455	0.925	-6.08617	-1.27811	0.925	-6.08656	1.23272	0.925	-6.08659	0.87339	0.93	-6.03003	0.96527	0.925	-10.4487	7.96683	0.925	-6.03455	10.8211	0.925	-6.08539	10.5534	0.925	-6.08074	0.21786	0.925	-6.08559	4.76935	0.925
	0.93	-6.96339	14.1874	0.93	-6.02631	14.5646	0.93	-5.68473	5.86075	0.93	-5.8312	5.13518	0.93	-6.06793	5.09925	0.93	-4.91906	0.12968	0.93	-6.02982	-1.67044	0.93	-6.02971	-1.13534	0.93	-6.03003	1.23218	0.93	-6.03006	0.96681	0.935	-5.9743	1.05364	0.93	-10.369	7.93688	0.93	-5.97901	10.7117	0.93	-6.02885	10.4707	0.93	-6.0243	0.20275	0.93	-6.02905	4.78306	0.93
	0.935	-6.89553	13.9655	0.935	-5.97054	14.3472	0.935	-5.63522	5.80713	0.935	-5.77935	5.09127	0.935	-6.01259	5.04774	0.935	-4.87589	0.13772	0.935	-5.97409	-1.54056	0.935	-5.97406	-0.9982	0.935	-5.9743	1.23166	0.935	-5.97434	1.05586	0.94	-5.91936	1.13786	0.935	-10.2903	7.90721	0.935	-5.92429	10.6046	0.935	-5.97311	10.3893	0.935	-5.96867	0.1881	0.935	-5.97331	4.79537	0.935
	0.94	-6.82867	13.7491	0.94	-5.91556	14.1346	0.94	-5.58635	5.75435	0.94	-5.7282	5.04795	0.94	-5.95798	4.99716	0.94	-4.8335	0.14622	0.94	-5.91916	-1.41477	0.94	-5.91918	-0.86647	0.94	-5.91936	1.23118	0.94	-5.91941	1.14074	0.945	-5.86518	1.21812	0.94	-10.2124	7.87781	0.94	-5.87038	10.4996	0.94	-5.91815	10.3092	0.94	-5.91382	0.17388	0.94	-5.91835	4.80633	0.94
	0.945	-6.76279	13.5381	0.945	-5.86134	13.9266	0.945	-5.53811	5.70239	0.945	-5.67771	5.00521	0.945	-5.90408	4.94748	0.945	-4.79184	0.15515	0.945	-5.86499	-1.29293	0.945	-5.86508	-0.73992	0.945	-5.86518	1.23073	0.945	-5.86524	1.22165	0.95	-5.81176	1.29459	0.945	-10.1355	7.84867	0.945	-5.81725	10.3967	0.945	-5.86397	10.2303	0.945	-5.85975	0.16009	0.945	-5.86417	4.816	0.945
	0.95	-6.69785	13.3323	0.95	-5.80788	13.7232	0.95	-5.49048	5.65123	0.95	-5.62789	4.96303	0.95	-5.85089	4.89869	0.95	-4.75091	0.16448	0.95	-5.81157	-1.17492	0.95	-5.81172	-0.61833	0.95	-5.81176	1.2303	0.95	-5.81183	1.29874	0.955	-5.75907	1.36744	0.95	-10.0595	7.81981	0.95	-5.76489	10.2958	0.95	-5.81054	10.1525	0.95	-5.80642	0.14672	0.95	-5.81074	4.82445	0.95
	0.955	-6.63386	13.1315	0.955	-5.75516	13.5241	0.955	-5.44345	5.60086	0.955	-5.57872	4.92142	0.955	-5.79838	4.85077	0.955	-4.71068	0.17419	0.955	-5.75889	-1.06061	0.955	-5.7591	-0.5015	0.955	-5.75907	1.2299	0.955	-5.75915	1.37221	0.96	-5.70711	1.43684	0.955	-9.98429	7.7912	0.955	-5.71328	10.1968	0.955	-5.75786	10.0759	0.955	-5.75383	0.13375	0.955	-5.75805	4.83174	0.955
	0.96	-6.57077	12.9357	0.96	-5.70316	13.3294	0.96	-5.39701	5.55126	0.96	-5.53018	4.88036	0.96	-5.74655	4.80369	0.96	-4.67113	0.18425	0.96	-5.70693	-0.94988	0.96	-5.70719	-0.38925	0.96	-5.70711	1.22953	0.96	-5.7072	1.4422	0.965	-5.65585	1.50295	0.96	-9.90998	7.76285	0.96	-5.66241	10.0998	0.96	-5.7059	10.0004	0.96	-5.70197	0.12118	0.96	-5.70608	4.83791	0.96
	0.965	-6.50858	12.7446	0.965	-5.65187	13.1388	0.965	-5.35116	5.50242	0.965	-5.48227	4.83984	0.965	-5.69538	4.75745	0.965	-4.63224	0.19463	0.965	-5.65568	-0.84262	0.965	-5.656	-0.28137	0.965	-5.65585	1.22918	0.965	-5.65595	1.50887	0.97	-5.60529	1.5659	0.965	-9.83652	7.73475	0.965	-5.61226	10.0046	0.965	-5.65464	9.92593	0.965	-5.65081	0.10899	0.965	-5.65482	4.84302	0.965
	0.97	-6.44727	12.5581	0.97	-5.60128	12.9522	0.97	-5.30588	5.45433	0.97	-5.43497	4.79987	0.97	-5.64486	4.71201	0.97	-4.59399	0.20531	0.97	-5.60513	-0.73871	0.97	-5.60549	-0.17771	0.97	-5.60529	1.22886	0.97	-5.6054	1.57237	0.975	-5.55541	1.62583	0.97	-9.76388	7.7069	0.97	-5.56281	9.91114	0.97	-5.60409	9.85256	0.97	-5.60034	0.09717	0.97	-5.60426	4.84711	0.97
	0.975	-6.38682	12.3761	0.975	-5.55136	12.7697	0.975	-5.26116	5.40697	0.975	-5.38827	4.76042	0.975	-5.59499	4.66737	0.975	-4.55636	0.21628	0.975	-5.55525	-0.63804	0.975	-5.55566	-0.07808	0.975	-5.55541	1.22856	0.975	-5.55552	1.63284	0.98	-5.5062	1.68289	0.975	-9.69206	7.6793	0.975	-5.51405	9.81945	0.975	-5.55421	9.78023	0.975	-5.55056	0.08573	0.975	-5.55438	4.85025	0.975
	0.98	-6.32721	12.1984	0.98	-5.50212	12.5909	0.98	-5.21699	5.36032	0.98	-5.34216	4.72151	0.98	-5.54574	4.6235	0.98	-4.51933	0.22751	0.98	-5.50605	-0.54052	0.98	-5.5065	0.01767	0.98	-5.5062	1.22828	0.98	-5.50632	1.69041	0.985	-5.45764	1.7372	0.98	-9.62105	7.65195	0.98	-5.46597	9.72946	0.98	-5.50501	9.70891	0.98	-5.50144	0.07463	0.98	-5.50517	4.85246	0.98
	0.985	-6.26842	12.0249	0.985	-5.45353	12.4159	0.985	-5.17335	5.31437	0.985	-5.29663	4.68311	0.985	-5.49711	4.58038	0.985	-4.48289	0.23898	0.985	-5.45749	-0.44604	0.985	-5.45799	0.10971	0.985	-5.45764	1.22803	0.985	-5.45776	1.74521	0.99	-5.40971	1.78888	0.985	-9.55082	7.62483	0.985	-5.41854	9.64111	0.985	-5.45645	9.63857	0.985	-5.45298	0.06388	0.985	-5.45662	4.85379	0.985
	0.99	-6.21045	11.8555	0.99	-5.40557	12.2445	0.99	-5.13025	5.26912	0.99	-5.25167	4.64522	0.99	-5.44908	4.53801	0.99	-4.44703	0.25067	0.99	-5.40958	-0.3545	0.99	-5.41011	0.19816	0.99	-5.40971	1.22781	0.99	-5.40985	1.79736	0.995	-5.36242	1.83804	0.99	-9.48138	7.59795	0.99	-5.37177	9.55436	0.99	-5.40855	9.56921	0.99	-5.40515	0.05347	0.99	-5.4087	4.85429	0.99
	0.995	-6.15326	11.6901	0.995	-5.35825	12.0766	0.995	-5.08767	5.22454	0.995	-5.20727	4.60783	0.995	-5.40165	4.49637	0.995	-4.41171	0.26257	0.995	-5.36229	-0.26582	0.995	-5.36286	0.28319	0.995	-5.36242	1.2276	0.995	-5.36256	1.84697	1	-5.31575	1.88479	0.995	-9.41269	7.5713	0.995	-5.32562	9.46916	0.995	-5.36127	9.50078	0.995	-5.35795	0.04339	0.995	-5.36142	4.854	0.995
	1	-6.09686	11.5286	1	-5.31155	11.9123	1	-5.04561	5.18063	1	-5.16342	4.57094	1	-5.3548	4.45544	1	-4.37693	0.27465	1	-5.31562	-0.17989	1	-5.31623	0.36492	1	-5.31575	1.22742	1	-5.31589	1.89415	1.005	-5.26967	1.92925	1	-9.34476	7.54488	1	-5.28009	9.38547	1	-5.3146	9.43328	1	-5.31137	0.03363	1	-5.31475	4.85294	1
	1.005	-6.04121	11.3707	1.005	-5.26545	11.7512	1.005	-5.00404	5.13737	1.005	-5.12011	4.53454	1.005	-5.30853	4.4152	1.005	-4.34268	0.28691	1.005	-5.26956	-0.09664	1.005	-5.27019	0.44348	1.005	-5.26967	1.22725	1.005	-5.26982	1.93902	1.01	-5.22419	1.9715	1.005	-9.27757	7.51869	1.005	-5.23517	9.30325	1.005	-5.26855	9.36667	1.005	-5.2654	0.02419	1.005	-5.26868	4.85116	1.005
	1.01	-5.98632	11.2166	1.01	-5.21994	11.5935	1.01	-4.96298	5.09475	1.01	-5.07733	4.49862	1.01	-5.26282	4.37564	1.01	-4.30894	0.29932	1.01	-5.22409	-0.01598	1.01	-5.22475	0.51899	1.01	-5.22419	1.22711	1.01	-5.22435	1.98166	1.015	-5.17929	2.01165	1.01	-9.21111	7.49273	1.01	-5.19084	9.22246	1.01	-5.22309	9.30095	1.01	-5.22001	0.01505	1.01	-5.22322	4.8487	1.01
	1.015	-5.93215	11.0659	1.015	-5.17502	11.4389	1.015	-4.92239	5.05276	1.015	-5.03506	4.46318	1.015	-5.21767	4.33675	1.015	-4.27569	0.31187	1.015	-5.1792	0.06217	1.015	-5.17989	0.59157	1.015	-5.17929	1.22699	1.015	-5.17945	2.02218	1.02	-5.13497	2.04979	1.015	-9.14537	7.46698	1.015	-5.1471	9.14306	1.015	-5.17821	9.2361	1.015	-5.17521	0.0062	1.015	-5.17833	4.84558	1.015
	1.02	-5.87871	10.9187	1.02	-5.13067	11.2874	1.02	-4.88229	5.01139	1.02	-4.99331	4.42821	1.02	-5.17306	4.29851	1.02	-4.24292	0.32455	1.02	-5.13488	0.1379	1.02	-5.13559	0.66135	1.02	-5.13497	1.22688	1.02	-5.13513	2.06067	1.025	-5.0912	2.08599	1.02	-9.08034	7.44146	1.02	-5.10393	9.06501	1.02	-5.1339	9.17208	1.02	-5.13097	-0.00235	1.02	-5.13402	4.84184	1.02
	1.025	-5.82596	10.7748	1.025	-5.08688	11.139	1.025	-4.84265	4.97063	1.025	-4.95205	4.3937	1.025	-5.12898	4.26091	1.025	-4.21062	0.33735	1.025	-5.09112	0.21126	1.025	-5.09186	0.72841	1.025	-5.0912	1.2268	1.025	-5.09137	2.09721	1.03	-5.04798	2.12036	1.025	-9.016	7.41614	1.025	-5.06131	8.98828	1.025	-5.09015	9.1089	1.025	-5.08729	-0.01063	1.025	-5.09026	4.8375	1.025
	1.03	-5.77391	10.6341	1.03	-5.04363	10.9935	1.03	-4.80348	4.93046	1.03	-4.91129	4.35965	1.03	-5.08544	4.22393	1.03	-4.17878	0.35024	1.03	-5.04791	0.28235	1.03	-5.04867	0.79288	1.03	-5.04798	1.22673	1.03	-5.04815	2.13189	1.035	-5.0053	2.15296	1.03	-8.95235	7.39105	1.03	-5.01924	8.91284	1.03	-5.04696	9.04652	1.03	-5.04417	-0.01863	1.03	-5.04706	4.83261	1.03
	1.035	-5.72254	10.4966	1.035	-5.00093	10.8509	1.035	-4.76476	4.89087	1.035	-4.87102	4.32604	1.035	-5.04241	4.18757	1.035	-4.14738	0.36323	1.035	-5.00524	0.35123	1.035	-5.00602	0.85484	1.035	-5.0053	1.22668	1.035	-5.00548	2.16478	1.04	-4.96315	2.18387	1.035	-8.88937	7.36616	1.035	-4.97771	8.83865	1.035	-5.0043	8.98494	1.035	-5.00158	-0.02635	1.035	-5.0044	4.82717	1.035
	1.04	-5.67184	10.3621	1.04	-4.95876	10.7111	1.04	-4.72648	4.85186	1.04	-4.83122	4.29288	1.04	-4.99989	4.15181	1.04	-4.11641	0.37629	1.04	-4.96309	0.41796	1.04	-4.96389	0.9144	1.04	-4.96315	1.22665	1.04	-4.96333	2.19597	1.045	-4.92152	2.21316	1.04	-8.82705	7.34147	1.04	-4.93671	8.76568	1.04	-4.96218	8.92413	1.04	-4.95952	-0.03382	1.04	-4.96226	4.82123	1.04
	1.045	-5.62178	10.2307	1.045	-4.91711	10.574	1.045	-4.68864	4.81341	1.045	-4.79189	4.26016	1.045	-4.95787	4.11663	1.045	-4.08586	0.38942	1.045	-4.92147	0.48262	1.045	-4.92228	0.97164	1.045	-4.92152	1.22664	1.045	-4.92171	2.22552	1.05	-4.8804	2.24091	1.045	-8.76539	7.317	1.045	-4.89622	8.69389	1.045	-4.92057	8.86409	1.045	-4.91798	-0.04104	1.045	-4.92065	4.81481	1.045
	1.05	-5.57237	10.1021	1.05	-4.87598	10.4396	1.05	-4.65124	4.77552	1.05	-4.75301	4.22787	1.05	-4.91634	4.08203	1.05	-4.05572	0.40261	1.05	-4.88036	0.54527	1.05	-4.88119	1.02666	1.05	-4.8804	1.22664	1.05	-4.88059	2.25351	1.055	-4.83979	2.26717	1.05	-8.70438	7.29272	1.05	-4.85624	8.62327	1.05	-4.87948	8.80479	1.05	-4.87695	-0.048	1.05	-4.87955	4.80792	1.05
	1.055	-5.52359	9.97629	1.055	-4.83534	10.3078	1.055	-4.61426	4.73817	1.055	-4.71459	4.196	1.055	-4.8753	4.04799	1.055	-4.02599	0.41584	1.055	-4.83975	0.60597	1.055	-4.84059	1.07953	1.055	-4.83979	1.22666	1.055	-4.83998	2.27999	1.06	-4.79966	2.29202	1.055	-8.644	7.26864	1.055	-4.81676	8.55378	1.055	-4.83889	8.74622	1.055	-4.83642	-0.05472	1.055	-4.83895	4.8006	1.055
	1.06	-5.47542	9.85326	1.06	-4.7952	10.1785	1.06	-4.57769	4.70136	1.06	-4.67661	4.16455	1.06	-4.83473	4.0145	1.06	-3.99664	0.42912	1.06	-4.79963	0.66477	1.06	-4.80048	1.13034	1.06	-4.79966	1.2267	1.06	-4.79985	2.30505	1.065	-4.76002	2.31551	1.06	-8.58424	7.24476	1.06	-4.77776	8.48539	1.06	-4.79879	8.68836	1.06	-4.79638	-0.0612	1.06	-4.79885	4.79287	1.06
	1.065	-5.42787	9.73288	1.065	-4.75554	10.0518	1.065	-4.54154	4.66507	1.065	-4.63907	4.13351	1.065	-4.79463	3.98156	1.065	-3.96767	0.44242	1.065	-4.76	0.72175	1.065	-4.76085	1.17916	1.065	-4.76002	1.22675	1.065	-4.76021	2.32873	1.07	-4.72085	2.3377	1.065	-8.5251	7.22108	1.065	-4.73924	8.41807	1.065	-4.75917	8.63121	1.065	-4.75682	-0.06746	1.065	-4.75922	4.78474	1.065
	1.07	-5.3809	9.61509	1.07	-4.71635	9.9274	1.07	-4.50579	4.62929	1.07	-4.60196	4.10288	1.07	-4.75498	3.94914	1.07	-3.93907	0.45574	1.07	-4.72084	0.77694	1.07	-4.7217	1.22608	1.07	-4.72085	1.22682	1.07	-4.72105	2.35109	1.075	-4.68215	2.35864	1.07	-8.46657	7.19758	1.07	-4.70119	8.35181	1.07	-4.72004	8.57475	1.07	-4.71774	-0.07349	1.07	-4.72008	4.77625	1.07
	1.075	-5.33452	9.49983	1.075	-4.67764	9.8054	1.075	-4.47044	4.59402	1.075	-4.56527	4.07265	1.075	-4.7158	3.91725	1.075	-3.91083	0.46908	1.075	-4.68214	0.83042	1.075	-4.68301	1.27115	1.075	-4.68215	1.2269	1.075	-4.68235	2.37219	1.08	-4.6439	2.37839	1.075	-8.40864	7.17428	1.075	-4.6636	8.28656	1.075	-4.68136	8.51896	1.075	-4.67912	-0.0793	1.075	-4.6814	4.7674	1.075
	1.08	-5.28872	9.38702	1.08	-4.63938	9.68571	1.08	-4.43547	4.55925	1.08	-4.529	4.04282	1.08	-4.67705	3.88586	1.08	-3.88294	0.48242	1.08	-4.64391	0.88222	1.08	-4.64478	1.31445	1.08	-4.6439	1.22699	1.08	-4.6441	2.39208	1.085	-4.60611	2.397	1.08	-8.35129	7.15116	1.08	-4.62645	8.22232	1.08	-4.64315	8.46384	1.08	-4.64096	-0.08489	1.08	-4.64318	4.75821	1.08
	1.085	-5.24348	9.27659	1.085	-4.60157	9.56826	1.085	-4.4009	4.52497	1.085	-4.49313	4.01337	1.085	-4.63875	3.85497	1.085	-3.8554	0.49577	1.085	-4.60612	0.9324	1.085	-4.607	1.35604	1.085	-4.60611	1.2271	1.085	-4.60631	2.41081	1.09	-4.56876	2.41452	1.085	-8.29453	7.12823	1.085	-4.58976	8.15906	1.085	-4.60539	8.40937	1.085	-4.60325	-0.09028	1.085	-4.6054	4.74871	1.085
	1.09	-5.19879	9.1685	1.09	-4.56421	9.45301	1.09	-4.36669	4.49117	1.09	-4.45767	3.98431	1.09	-4.60087	3.82458	1.09	-3.82819	0.5091	1.09	-4.56878	0.98101	1.09	-4.56966	1.39599	1.09	-4.56876	1.22722	1.09	-4.56896	2.42844	1.095	-4.53184	2.43098	1.09	-8.23833	7.10548	1.09	-4.5535	8.09674	1.09	-4.56807	8.35554	1.09	-4.56598	-0.09546	1.09	-4.56808	4.73892	1.09
	1.095	-5.15465	9.06266	1.095	-4.52728	9.3399	1.095	-4.33287	4.45784	1.095	-4.4226	3.95563	1.095	-4.56342	3.79466	1.095	-3.8013	0.52242	1.095	-4.53187	1.0281	1.095	-4.53275	1.43436	1.095	-4.53184	1.22736	1.095	-4.53205	2.44501	1.1	-4.49536	2.44645	1.095	-8.1827	7.0829	1.095	-4.51766	8.03536	1.095	-4.53118	8.30233	1.095	-4.52914	-0.10045	1.095	-4.53119	4.72884	1.095
	1.1	-5.11104	8.95903	1.1	-4.49078	9.22889	1.1	-4.2994	4.42498	1.1	-4.38792	3.92731	1.1	-4.52639	3.76521	1.1	-3.77474	0.53571	1.1	-4.49539	1.0737	1.1	-4.49627	1.47121	1.1	-4.49536	1.2275	1.1	-4.49556	2.46055	1.105	-4.45929	2.46096	1.1	-8.12763	7.06051	1.1	-4.48224	7.97489	1.1	-4.49473	8.24974	1.1	-4.49273	-0.10524	1.1	-4.49472	4.7185	1.1
	1.105	-5.06796	8.85755	1.105	-4.4547	9.11992	1.105	-4.2663	4.39257	1.105	-4.35362	3.89937	1.105	-4.48977	3.73622	1.105	-3.74849	0.54898	1.105	-4.45932	1.11787	1.105	-4.46021	1.50658	1.105	-4.45929	1.22766	1.105	-4.45949	2.47513	1.11	-4.42363	2.47454	1.105	-8.0731	7.03829	1.105	-4.44724	7.9153	1.105	-4.45869	8.19775	1.105	-4.45674	-0.10984	1.105	-4.45868	4.7079	1.105
	1.11	-5.02539	8.75816	1.11	-4.41904	9.01295	1.11	-4.23355	4.36061	1.11	-4.3197	3.87179	1.11	-4.45355	3.70768	1.11	-3.72254	0.56222	1.11	-4.42368	1.16066	1.11	-4.42456	1.54055	1.11	-4.42363	1.22784	1.11	-4.42384	2.48877	1.115	-4.38838	2.48724	1.11	-8.01912	7.01625	1.11	-4.41264	7.85659	1.11	-4.42307	8.14636	1.11	-4.42116	-0.11425	1.11	-4.42305	4.69707	1.11
	1.115	-4.98333	8.66081	1.115	-4.38378	8.90793	1.115	-4.20116	4.32909	1.115	-4.28615	3.84456	1.115	-4.41773	3.67959	1.115	-3.69689	0.57543	1.115	-4.38843	1.20209	1.115	-4.38931	1.57314	1.115	-4.38838	1.22802	1.115	-4.38859	2.50152	1.12	-4.35353	2.4991	1.115	-7.96566	6.99438	1.115	-4.37843	7.79872	1.115	-4.38785	8.09555	1.115	-4.38599	-0.11849	1.115	-4.38782	4.68602	1.115
	1.12	-4.94177	8.56544	1.12	-4.34892	8.80481	1.12	-4.1691	4.29801	1.12	-4.25296	3.81768	1.12	-4.3823	3.65193	1.12	-3.67153	0.58859	1.12	-4.35359	1.24221	1.12	-4.35446	1.60443	1.12	-4.35353	1.22822	1.12	-4.35374	2.51341	1.125	-4.31907	2.51015	1.12	-7.91273	6.97267	1.12	-4.34462	7.74169	1.12	-4.35303	8.04532	1.12	-4.35121	-0.12255	1.12	-4.353	4.67475	1.12
	1.125	-4.9007	8.47201	1.125	-4.31446	8.70356	1.125	-4.13739	4.26735	1.125	-4.22013	3.79116	1.125	-4.34726	3.6247	1.125	-3.64645	0.6017	1.125	-4.31914	1.28106	1.125	-4.32001	1.63444	1.125	-4.31907	1.22842	1.125	-4.31928	2.52447	1.13	-4.285	2.52043	1.125	-7.86032	6.95114	1.125	-4.31119	7.68547	1.125	-4.31861	7.99565	1.125	-4.31683	-0.12644	1.125	-4.31856	4.66329	1.125
	1.13	-4.86011	8.38046	1.13	-4.28038	8.60413	1.13	-4.106	4.23711	1.13	-4.18766	3.76497	1.13	-4.31259	3.59788	1.13	-3.62165	0.61477	1.13	-4.28507	1.31868	1.13	-4.28594	1.66324	1.13	-4.285	1.22864	1.13	-4.2852	2.53476	1.135	-4.25131	2.52997	1.13	-7.80842	6.92977	1.13	-4.27814	7.63004	1.13	-4.28457	7.94653	1.13	-4.28283	-0.13016	1.13	-4.28452	4.65165	1.13
	1.135	-4.81999	8.29075	1.135	-4.24668	8.50648	1.135	-4.07495	4.20728	1.135	-4.15553	3.73912	1.135	-4.2783	3.57148	1.135	-3.59712	0.62778	1.135	-4.25139	1.3551	1.135	-4.25224	1.69086	1.135	-4.25131	1.22887	1.135	-4.25151	2.54429	1.14	-4.21799	2.53879	1.135	-7.75702	6.90856	1.135	-4.24545	7.57539	1.135	-4.25091	7.89795	1.135	-4.24921	-0.13372	1.135	-4.25085	4.63984	1.135
	1.14	-4.78034	8.20283	1.14	-4.21336	8.41057	1.14	-4.04422	4.17785	1.14	-4.12374	3.7136	1.14	-4.24438	3.54548	1.14	-3.57285	0.64073	1.14	-4.21808	1.39035	1.14	-4.21892	1.71735	1.14	-4.21799	1.22911	1.14	-4.21819	2.5531	1.145	-4.18504	2.54694	1.14	-7.70611	6.88751	1.14	-4.21313	7.52149	1.14	-4.21762	7.84992	1.14	-4.21596	-0.13712	1.14	-4.21756	4.62786	1.14
	1.145	-4.74114	8.11665	1.145	-4.1804	8.31636	1.145	-4.01381	4.14882	1.145	-4.09229	3.6884	1.145	-4.21082	3.51987	1.145	-3.54885	0.65362	1.145	-4.18513	1.42449	1.145	-4.18597	1.74274	1.145	-4.18504	1.22935	1.145	-4.18524	2.56121	1.15	-4.15245	2.55443	1.145	-7.6557	6.86663	1.145	-4.18117	7.46835	1.145	-4.18471	7.8024	1.145	-4.18308	-0.14037	1.145	-4.18463	4.61573	1.145
	1.15	-4.7024	8.03219	1.15	-4.14781	8.22381	1.15	-3.98371	4.12019	1.15	-4.06117	3.66353	1.15	-4.17762	3.49465	1.15	-3.52509	0.66644	1.15	-4.15255	1.45752	1.15	-4.15338	1.76708	1.15	-4.15245	1.22961	1.15	-4.15265	2.56867	1.155	-4.12022	2.5613	1.15	-7.60577	6.8459	1.15	-4.14956	7.41593	1.15	-4.15215	7.75541	1.15	-4.15056	-0.14346	1.15	-4.15207	4.60346	1.15
	1.155	-4.6641	7.94938	1.155	-4.11557	8.13289	1.155	-3.95392	4.09194	1.155	-4.03038	3.63898	1.155	-4.14477	3.46981	1.155	-3.50159	0.6792	1.155	-4.12032	1.4895	1.155	-4.12114	1.7904	1.155	-4.12022	1.22988	1.155	-4.12041	2.57549	1.16	-4.08833	2.56757	1.155	-7.55631	6.82533	1.155	-4.11829	7.36422	1.155	-4.11995	7.70892	1.155	-4.11839	-0.14641	1.155	-4.11986	4.59106	1.155
	1.16	-4.62623	7.86819	1.16	-4.08369	8.04355	1.16	-3.92443	4.06407	1.16	-3.99991	3.61474	1.16	-4.11226	3.44534	1.16	-3.47833	0.69188	1.16	-4.08844	1.52044	1.16	-4.08925	1.81275	1.16	-4.08833	1.23016	1.16	-4.08852	2.5817	1.165	-4.05679	2.57327	1.16	-7.50732	6.80491	1.16	-4.08736	7.31321	1.16	-4.0881	7.66294	1.16	-4.08657	-0.14921	1.16	-4.088	4.57854	1.16
	1.165	-4.5888	7.78858	1.165	-4.05215	7.95577	1.165	-3.89524	4.03656	1.165	-3.96976	3.5908	1.165	-4.0801	3.42124	1.165	-3.4553	0.70449	1.165	-4.05691	1.55039	1.165	-4.05771	1.83414	1.165	-4.05679	1.23044	1.165	-4.05698	2.58734	1.17	-4.02559	2.57842	1.165	-7.45879	6.78464	1.165	-4.05677	7.26288	1.165	-4.05659	7.61744	1.165	-4.0551	-0.15187	1.165	-4.05649	4.56591	1.165
	1.17	-4.55178	7.71051	1.17	-4.02094	7.86952	1.17	-3.86635	4.00943	1.17	-3.93991	3.56717	1.17	-4.04827	3.39749	1.17	-3.43251	0.71702	1.17	-4.02571	1.57936	1.17	-4.0265	1.85463	1.17	-4.02559	1.23073	1.17	-4.02578	2.59241	1.175	-3.99472	2.58304	1.17	-7.41072	6.76452	1.17	-4.02651	7.21323	1.17	-4.02542	7.57243	1.17	-4.02396	-0.15439	1.17	-4.02531	4.55317	1.17
	1.175	-4.51518	7.63394	1.175	-3.99008	7.78475	1.175	-3.83775	3.98266	1.175	-3.91038	3.54384	1.175	-4.01677	3.3741	1.175	-3.40994	0.72948	1.175	-3.99485	1.60739	1.175	-3.99562	1.87424	1.175	-3.99472	1.23104	1.175	-3.99491	2.59695	1.18	-3.96418	2.58717	1.175	-7.3631	6.74456	1.175	-3.99656	7.16423	1.175	-3.99459	7.5279	1.175	-3.99315	-0.15678	1.175	-3.99447	4.54034	1.175
	1.18	-4.47898	7.55885	1.18	-3.95954	7.70143	1.18	-3.80944	3.95623	1.18	-3.88114	3.52081	1.18	-3.9856	3.35106	1.18	-3.3876	0.74185	1.18	-3.96431	1.6345	1.18	-3.96508	1.893	1.18	-3.96418	1.23135	1.18	-3.96436	2.60099	1.185	-3.93397	2.59081	1.18	-7.31593	6.72474	1.18	-3.96694	7.11587	1.18	-3.96408	7.48384	1.18	-3.96268	-0.15904	1.18	-3.96395	4.52742	1.18
	1.185	-4.44319	7.48518	1.185	-3.92932	7.61954	1.185	-3.78141	3.93016	1.185	-3.85221	3.49806	1.185	-3.95475	3.32835	1.185	-3.36548	0.75414	1.185	-3.9341	1.66072	1.185	-3.93485	1.91094	1.185	-3.93397	1.23166	1.185	-3.93414	2.60453	1.19	-3.90407	2.59399	1.185	-7.26919	6.70506	1.185	-3.93763	7.06814	1.185	-3.9339	7.44024	1.185	-3.93252	-0.16117	1.185	-3.93376	4.51442	1.185
	1.19	-4.40779	7.41291	1.19	-3.89942	7.53904	1.19	-3.75365	3.90443	1.19	-3.82357	3.4756	1.19	-3.92421	3.30598	1.19	-3.34357	0.76634	1.19	-3.90421	1.68608	1.19	-3.90495	1.92809	1.19	-3.90407	1.23199	1.19	-3.90424	2.6076	1.195	-3.87448	2.59673	1.19	-7.22289	6.68553	1.19	-3.90862	7.02103	1.19	-3.90403	7.39709	1.19	-3.90268	-0.16317	1.19	-3.90389	4.50135	1.19
	1.195	-4.37278	7.34201	1.195	-3.86984	7.45991	1.195	-3.72617	3.87904	1.195	-3.79521	3.45343	1.195	-3.89399	3.28393	1.195	-3.32186	0.77846	1.195	-3.87462	1.7106	1.195	-3.87535	1.94448	1.195	-3.87448	1.23232	1.195	-3.87465	2.61023	1.2	-3.8452	2.59905	1.195	-7.17701	6.66614	1.195	-3.87992	6.97452	1.195	-3.87448	7.3544	1.195	-3.87315	-0.16505	1.195	-3.87433	4.48821	1.195
	1.2	-4.33815	7.27243	1.2	-3.84057	7.38211	1.2	-3.69897	3.85398	1.2	-3.76715	3.43153	1.2	-3.86407	3.26221	1.2	-3.30037	0.79048	1.2	-3.84535	1.73431	1.2	-3.84606	1.96014	1.2	-3.8452	1.23266	1.2	-3.84537	2.61243	1.205	-3.81623	2.60097	1.2	-7.13155	6.64689	1.2	-3.85151	6.92861	1.2	-3.84523	7.31214	1.2	-3.84393	-0.16682	1.2	-3.84508	4.47501	1.2
	1.205	-4.3039	7.20416	1.205	-3.8116	7.30562	1.205	-3.67202	3.82924	1.205	-3.73936	3.40991	1.205	-3.83446	3.2408	1.205	-3.27907	0.80242	1.205	-3.81638	1.75723	1.205	-3.81708	1.97509	1.205	-3.81623	1.23301	1.205	-3.8164	2.61422	1.21	-3.78755	2.6025	1.205	-7.08651	6.62778	1.205	-3.8234	6.88328	1.205	-3.81629	7.27032	1.205	-3.81502	-0.16847	1.205	-3.81613	4.46176	1.205
	1.21	-4.27002	7.13715	1.21	-3.78293	7.23041	1.21	-3.64534	3.80483	1.21	-3.71185	3.38855	1.21	-3.80515	3.2197	1.21	-3.25798	0.81427	1.21	-3.78771	1.77938	1.21	-3.7884	1.98936	1.21	-3.78755	1.23336	1.21	-3.78772	2.61561	1.215	-3.75917	2.60366	1.21	-7.04188	6.60881	1.21	-3.79557	6.83852	1.21	-3.78764	7.22893	1.21	-3.7864	-0.17	1.21	-3.78748	4.44846	1.21
	1.215	-4.2365	7.07139	1.215	-3.75455	7.15645	1.215	-3.61892	3.78073	1.215	-3.68461	3.36746	1.215	-3.77613	3.19891	1.215	-3.23707	0.82602	1.215	-3.75934	1.80078	1.215	-3.76	2.00297	1.215	-3.75917	1.23372	1.215	-3.75933	2.61663	1.22	-3.73108	2.60446	1.215	-6.99765	6.58997	1.215	-3.76803	6.79432	1.215	-3.75929	7.18795	1.215	-3.75807	-0.17142	1.215	-3.75912	4.43512	1.215
	1.22	-4.20334	7.00683	1.22	-3.72647	7.08371	1.22	-3.59276	3.75694	1.22	-3.65764	3.34664	1.22	-3.7474	3.17841	1.22	-3.21636	0.83767	1.22	-3.73125	1.82146	1.22	-3.7319	2.01594	1.22	-3.73108	1.23409	1.22	-3.73124	2.61729	1.225	-3.70328	2.60493	1.22	-6.95382	6.57127	1.22	-3.74077	6.75067	1.22	-3.73124	7.1474	1.22	-3.73004	-0.17274	1.22	-3.73106	4.42174	1.22
	1.225	-4.17054	6.94346	1.225	-3.69867	7.01218	1.225	-3.56684	3.73346	1.225	-3.63093	3.32608	1.225	-3.71895	3.15821	1.225	-3.19583	0.84924	1.225	-3.70345	1.84144	1.225	-3.70409	2.02829	1.225	-3.70328	1.23446	1.225	-3.70343	2.61761	1.23	-3.67575	2.60508	1.225	-6.91039	6.5527	1.225	-3.71378	6.70755	1.225	-3.70346	7.10725	1.225	-3.70228	-0.17395	1.225	-3.70328	4.40833	1.225
	1.23	-4.13808	6.88125	1.23	-3.67115	6.94182	1.23	-3.54118	3.71028	1.23	-3.60449	3.30576	1.23	-3.69079	3.1383	1.23	-3.17548	0.8607	1.23	-3.67593	1.86073	1.23	-3.67655	2.04006	1.23	-3.67575	1.23484	1.23	-3.6759	2.6176	1.235	-3.6485	2.60492	1.23	-6.86734	6.53426	1.23	-3.68706	6.66497	1.23	-3.67597	7.0675	1.23	-3.67481	-0.17506	1.23	-3.67578	4.3949	1.23
	1.235	-4.10596	6.82016	1.235	-3.64391	6.87261	1.235	-3.51576	3.6874	1.235	-3.5783	3.28571	1.235	-3.66291	3.11867	1.235	-3.15532	0.87207	1.235	-3.64868	1.87936	1.235	-3.64929	2.05125	1.235	-3.6485	1.23523	1.235	-3.64865	2.61727	1.24	-3.62153	2.60446	1.235	-6.82468	6.51595	1.235	-3.66061	6.6229	1.235	-3.64875	7.02816	1.235	-3.64762	-0.17607	1.235	-3.64855	4.38145	1.235
	1.24	-4.07419	6.76017	1.24	-3.61695	6.80453	1.24	-3.49058	3.6648	1.24	-3.55237	3.26589	1.24	-3.6353	3.09932	1.24	-3.13532	0.88334	1.24	-3.62171	1.89734	1.24	-3.6223	2.06189	1.24	-3.62153	1.23562	1.24	-3.62167	2.61665	1.245	-3.59483	2.60372	1.24	-6.7824	6.49777	1.24	-3.63442	6.58135	1.24	-3.62181	6.9892	1.24	-3.62069	-0.17698	1.24	-3.6216	4.36798	1.24
	1.245	-4.04274	6.70126	1.245	-3.59025	6.73755	1.245	-3.46564	3.6425	1.245	-3.52669	3.24633	1.245	-3.60796	3.08024	1.245	-3.11551	0.89451	1.245	-3.59501	1.9147	1.245	-3.59559	2.072	1.245	-3.59483	1.23601	1.245	-3.59496	2.61574	1.25	-3.56839	2.60271	1.245	-6.74049	6.47971	1.245	-3.60849	6.54029	1.245	-3.59513	6.95063	1.245	-3.59404	-0.17779	1.245	-3.59492	4.3545	1.245
	1.25	-4.01162	6.64341	1.25	-3.56382	6.67166	1.25	-3.44093	3.62048	1.25	-3.50125	3.227	1.25	-3.58088	3.06143	1.25	-3.09586	0.90558	1.25	-3.56857	1.93145	1.25	-3.56913	2.0816	1.25	-3.56839	1.23642	1.25	-3.56852	2.61455	1.255	-3.54221	2.60144	1.25	-6.69896	6.46178	1.25	-3.58281	6.49972	1.25	-3.56872	6.91244	1.25	-3.56764	-0.17851	1.25	-3.56851	4.34101	1.25
	1.255	-3.98083	6.58658	1.255	-3.53765	6.60683	1.255	-3.41645	3.59873	1.255	-3.47606	3.20791	1.255	-3.55407	3.04288	1.255	-3.07637	0.91655	1.255	-3.5424	1.94761	1.255	-3.54294	2.0907	1.255	-3.54221	1.23682	1.255	-3.54233	2.6131	1.26	-3.51628	2.59993	1.255	-6.65778	6.44398	1.255	-3.55739	6.45964	1.255	-3.54257	6.87463	1.255	-3.54151	-0.17914	1.255	-3.54235	4.32752	1.255
	1.26	-3.95035	6.53076	1.26	-3.51174	6.54303	1.26	-3.39221	3.57726	1.26	-3.4511	3.18906	1.26	-3.52752	3.02459	1.26	-3.05706	0.92742	1.26	-3.51648	1.96319	1.26	-3.51701	2.09932	1.26	-3.51628	1.23723	1.26	-3.51641	2.6114	1.265	-3.49062	2.59818	1.26	-6.61697	6.4263	1.26	-3.53221	6.42003	1.26	-3.51668	6.83718	1.26	-3.51564	-0.17968	1.26	-3.51645	4.31403	1.26
	1.265	-3.92018	6.47592	1.265	-3.48608	6.48026	1.265	-3.36818	3.55606	1.265	-3.42638	3.17044	1.265	-3.50122	3.00656	1.265	-3.0379	0.93819	1.265	-3.49082	1.97822	1.265	-3.49133	2.10748	1.265	-3.49062	1.23765	1.265	-3.49073	2.60947	1.27	-3.4652	2.5962	1.265	-6.57651	6.40874	1.265	-3.50727	6.38088	1.265	-3.49104	6.8001	1.265	-3.49001	-0.18013	1.265	-3.49081	4.30055	1.265
	1.27	-3.89032	6.42204	1.27	-3.46067	6.41848	1.27	-3.34438	3.53512	1.27	-3.4019	3.15204	1.27	-3.47517	2.98878	1.27	-3.0189	0.94886	1.27	-3.4654	1.9927	1.27	-3.46589	2.11519	1.27	-3.4652	1.23807	1.27	-3.46531	2.6073	1.275	-3.44003	2.59402	1.27	-6.53641	6.3913	1.27	-3.48257	6.34219	1.27	-3.46565	6.76338	1.27	-3.46464	-0.1805	1.27	-3.46541	4.28707	1.27
	1.275	-3.86077	6.3691	1.275	-3.43551	6.35768	1.275	-3.3208	3.51444	1.275	-3.37764	3.13387	1.275	-3.44938	2.97124	1.275	-3.00005	0.95942	1.275	-3.44023	2.00666	1.275	-3.44071	2.12248	1.275	-3.44003	1.23849	1.275	-3.44014	2.60492	1.28	-3.4151	2.59163	1.275	-6.49665	6.37398	1.275	-3.45811	6.30395	1.275	-3.4405	6.72702	1.275	-3.43951	-0.18078	1.275	-3.44026	4.2736	1.275
	1.28	-3.83152	6.31708	1.28	-3.4106	6.29783	1.28	-3.29744	3.49403	1.28	-3.35362	3.11592	1.28	-3.42383	2.95395	1.28	-2.98136	0.96989	1.28	-3.4153	2.02011	1.28	-3.41577	2.12935	1.28	-3.4151	1.23892	1.28	-3.4152	2.60234	1.285	-3.39041	2.58904	1.28	-6.45723	6.35678	1.28	-3.43388	6.26615	1.28	-3.4156	6.691	1.28	-3.41463	-0.18099	1.28	-3.41535	4.26015	1.28
	1.285	-3.80256	6.26596	1.285	-3.38592	6.23893	1.285	-3.27429	3.47386	1.285	-3.32981	3.09818	1.285	-3.39851	2.93689	1.285	-2.96281	0.98025	1.285	-3.39062	2.03306	1.285	-3.39106	2.13582	1.285	-3.39041	1.23936	1.285	-3.39051	2.59955	1.29	-3.36595	2.58627	1.285	-6.41816	6.33969	1.285	-3.40988	6.22879	1.285	-3.39094	6.65533	1.285	-3.38998	-0.18111	1.285	-3.39069	4.24671	1.285
	1.29	-3.77389	6.21572	1.29	-3.36148	6.18095	1.29	-3.25134	3.45395	1.29	-3.30623	3.08067	1.29	-3.37344	2.92007	1.29	-2.94442	0.99051	1.29	-3.36617	2.04552	1.29	-3.3666	2.1419	1.29	-3.36595	1.23979	1.29	-3.36605	2.59658	1.295	-3.34173	2.58332	1.29	-6.37941	6.32272	1.29	-3.38611	6.19185	1.29	-3.36651	6.62	1.29	-3.36557	-0.18116	1.29	-3.36626	4.2333	1.29
	1.295	-3.7455	6.16634	1.295	-3.33728	6.12387	1.295	-3.22861	3.43428	1.295	-3.28286	3.06336	1.295	-3.34861	2.90347	1.295	-2.92617	1.00067	1.295	-3.34195	2.05752	1.295	-3.34236	2.14761	1.295	-3.34173	1.24023	1.295	-3.34182	2.59342	1.3	-3.31774	2.58021	1.295	-6.341	6.30587	1.295	-3.36255	6.15532	1.295	-3.34232	6.58501	1.295	-3.34139	-0.18114	1.295	-3.34206	4.2199	1.295
	1.3	-3.7174	6.1178	1.3	-3.3133	6.06768	1.3	-3.20608	3.41485	1.3	-3.25971	3.04626	1.3	-3.324	2.88711	1.3	-2.90806	1.01072	1.3	-3.31796	2.06906	1.3	-3.31836	2.15296	1.3	-3.31774	1.24068	1.3	-3.31783	2.5901	1.305	-3.29398	2.57693	1.3	-6.30291	6.28912	1.3	-3.33922	6.11921	1.3	-3.31835	6.55034	1.3	-3.31744	-0.18103	1.3	-3.31808	4.20654	1.3
	1.305	-3.68958	6.07008	1.305	-3.28955	6.01235	1.305	-3.18376	3.39566	1.305	-3.23677	3.02937	1.305	-3.29963	2.87096	1.305	-2.89009	1.02068	1.305	-3.2942	2.08016	1.305	-3.29458	2.15797	1.305	-3.29398	1.24113	1.305	-3.29406	2.58662	1.31	-3.27043	2.5735	1.305	-6.26515	6.27249	1.305	-3.3161	6.08351	1.305	-3.29461	6.51601	1.305	-3.29371	-0.18086	1.305	-3.29434	4.1932	1.305
	1.31	-3.66203	6.02317	1.31	-3.26602	5.95788	1.31	-3.16163	3.3767	1.31	-3.21404	3.01268	1.31	-3.27548	2.85503	1.31	-2.87226	1.03053	1.31	-3.27066	2.09083	1.31	-3.27102	2.16264	1.31	-3.27043	1.24158	1.31	-3.27051	2.58298	1.315	-3.24711	2.56993	1.31	-6.2277	6.25597	1.31	-3.2932	6.0482	1.31	-3.27109	6.48199	1.31	-3.2702	-0.18062	1.31	-3.27082	4.17989	1.31
	1.315	-3.63475	5.97704	1.315	-3.24272	5.90424	1.315	-3.1397	3.35798	1.315	-3.19151	2.99619	1.315	-3.25155	2.83932	1.315	-2.85456	1.04028	1.315	-3.24734	2.10108	1.315	-3.24768	2.16698	1.315	-3.24711	1.24203	1.315	-3.24718	2.57919	1.32	-3.22401	2.56622	1.315	-6.19057	6.23956	1.315	-3.2705	6.01329	1.315	-3.24779	6.4483	1.315	-3.24692	-0.18031	1.315	-3.24752	4.16661	1.315
	1.32	-3.60774	5.93168	1.32	-3.21963	5.85142	1.32	-3.11796	3.33948	1.32	-3.16919	2.9799	1.32	-3.22784	2.82382	1.32	-2.837	1.04993	1.32	-3.22423	2.11093	1.32	-3.22456	2.17102	1.32	-3.22401	1.24249	1.32	-3.22407	2.57527	1.325	-3.20112	2.56237	1.32	-6.15374	6.22325	1.32	-3.24802	5.97876	1.32	-3.22471	6.41492	1.32	-3.22385	-0.17993	1.32	-3.22443	4.15337	1.32
	1.325	-3.58099	5.88708	1.325	-3.19675	5.7994	1.325	-3.09642	3.32121	1.325	-3.14707	2.96381	1.325	-3.20436	2.80852	1.325	-2.81957	1.05947	1.325	-3.20134	2.12037	1.325	-3.20166	2.17475	1.325	-3.20112	1.24295	1.325	-3.20118	2.57121	1.33	-3.17844	2.55841	1.325	-6.11723	6.20706	1.325	-3.22573	5.9446	1.325	-3.20185	6.38185	1.325	-3.201	-0.17949	1.325	-3.20156	4.14016	1.325
	1.33	-3.55449	5.84322	1.33	-3.17409	5.74818	1.33	-3.07507	3.30316	1.33	-3.12515	2.9479	1.33	-3.18108	2.79343	1.33	-2.80226	1.06892	1.33	-3.17866	2.12944	1.33	-3.17896	2.17819	1.33	-3.17844	1.24341	1.33	-3.17849	2.56702	1.335	-3.15597	2.55432	1.33	-6.08102	6.19097	1.33	-3.20365	5.91082	1.33	-3.17919	6.34908	1.33	-3.17835	-0.17898	1.33	-3.1789	4.127	1.33
	1.335	-3.52826	5.80008	1.335	-3.15164	5.69772	1.335	-3.0539	3.28532	1.335	-3.10342	2.93219	1.335	-3.15802	2.77854	1.335	-2.78509	1.07827	1.335	-3.15619	2.13813	1.335	-3.15648	2.18135	1.335	-3.15597	1.24388	1.335	-3.15602	2.56272	1.34	-3.1337	2.55012	1.335	-6.0451	6.17498	1.335	-3.18177	5.87741	1.335	-3.15674	6.31662	1.335	-3.15591	-0.17842	1.335	-3.15644	4.11387	1.335
	1.34	-3.50227	5.75765	1.34	-3.12939	5.64803	1.34	-3.03292	3.2677	1.34	-3.08188	2.91666	1.34	-3.13516	2.76385	1.34	-2.76804	1.08751	1.34	-3.13393	2.14646	1.34	-3.1342	2.18424	1.34	-3.1337	1.24435	1.34	-3.13374	2.55831	1.345	-3.11164	2.54582	1.34	-6.00949	6.1591	1.34	-3.16008	5.84436	1.34	-3.1345	6.28446	1.34	-3.13368	-0.17779	1.34	-3.1342	4.10079	1.34
	1.345	-3.47654	5.71591	1.345	-3.10734	5.59907	1.345	-3.01212	3.25029	1.345	-3.06054	2.90131	1.345	-3.11251	2.74935	1.345	-2.75111	1.09666	1.345	-3.11187	2.15444	1.345	-3.11212	2.18688	1.345	-3.11164	1.24482	1.345	-3.11168	2.55379	1.35	-3.08977	2.54142	1.345	-5.97416	6.14332	1.345	-3.13859	5.81166	1.345	-3.11245	6.25259	1.345	-3.11165	-0.1771	1.345	-3.11215	4.08775	1.345
	1.35	-3.45105	5.67485	1.35	-3.0855	5.55085	1.35	-2.9915	3.23309	1.35	-3.03938	2.88615	1.35	-3.09007	2.73505	1.35	-2.73431	1.1057	1.35	-3.09001	2.16208	1.35	-3.09024	2.18926	1.35	-3.08977	1.2453	1.35	-3.08981	2.54916	1.355	-3.06811	2.53692	1.35	-5.93913	6.12765	1.35	-3.11728	5.77932	1.35	-3.09061	6.22101	1.35	-3.08982	-0.17635	1.35	-3.0903	4.07475	1.35
	1.355	-3.4258	5.63445	1.355	-3.06385	5.50335	1.355	-2.97106	3.21609	1.355	-3.01841	2.87117	1.355	-3.06783	2.72093	1.355	-2.71763	1.11465	1.355	-3.06834	2.16938	1.355	-3.06856	2.19139	1.355	-3.06811	1.24577	1.355	-3.06814	2.54444	1.36	-3.04663	2.53233	1.355	-5.90438	6.11207	1.355	-3.09617	5.74731	1.355	-3.06897	6.18972	1.355	-3.06818	-0.17555	1.355	-3.06866	4.06181	1.355
	1.36	-3.40079	5.5947	1.36	-3.0424	5.45654	1.36	-2.95079	3.1993	1.36	-2.99763	2.85636	1.36	-3.04578	2.70699	1.36	-2.70106	1.12349	1.36	-3.04687	2.17636	1.36	-3.04708	2.1933	1.36	-3.04663	1.24625	1.36	-3.04666	2.53963	1.365	-3.02535	2.52766	1.36	-5.86991	6.0966	1.36	-3.07524	5.71565	1.36	-3.04752	6.15871	1.36	-3.04674	-0.17469	1.36	-3.0472	4.04891	1.36
	1.365	-3.37601	5.55559	1.365	-3.02114	5.41043	1.365	-2.9307	3.1827	1.365	-2.97702	2.84173	1.365	-3.02393	2.69324	1.365	-2.68461	1.13224	1.365	-3.02559	2.18303	1.365	-3.02578	2.19497	1.365	-3.02535	1.24673	1.365	-3.02537	2.53474	1.37	-3.00426	2.52291	1.365	-5.83572	6.08122	1.365	-3.05449	5.68432	1.365	-3.02626	6.12799	1.365	-3.02549	-0.17378	1.365	-3.02594	4.03606	1.365
	1.37	-3.35146	5.5171	1.37	-3.00007	5.365	1.37	-2.91077	3.1663	1.37	-2.95659	2.82726	1.37	-3.00227	2.67967	1.37	-2.66827	1.1409	1.37	-3.0045	2.18939	1.37	-3.00468	2.19643	1.37	-3.00426	1.24721	1.37	-3.00428	2.52977	1.375	-2.98336	2.51808	1.37	-5.80181	6.06594	1.37	-3.03392	5.65331	1.37	-3.00519	6.09754	1.37	-3.00443	-0.17282	1.37	-3.00486	4.02326	1.37
	1.375	-3.32715	5.47922	1.375	-2.97919	5.32023	1.375	-2.89102	3.1501	1.375	-2.93634	2.81297	1.375	-2.98081	2.66627	1.375	-2.65205	1.14945	1.375	-2.9836	2.19546	1.375	-2.98376	2.19768	1.375	-2.98336	1.2477	1.375	-2.98337	2.52472	1.38	-2.96264	2.51318	1.375	-5.76817	6.05076	1.375	-3.01353	5.62263	1.375	-2.9843	6.06736	1.375	-2.98355	-0.17181	1.375	-2.98398	4.01052	1.375
	1.38	-3.30306	5.44195	1.38	-2.9585	5.27612	1.38	-2.87143	3.13408	1.38	-2.91626	2.79885	1.38	-2.95953	2.65304	1.38	-2.63594	1.15791	1.38	-2.96288	2.20123	1.38	-2.96303	2.19873	1.38	-2.96264	1.24818	1.38	-2.96265	2.5196	1.385	-2.94211	2.50822	1.38	-5.7348	6.03567	1.38	-2.99332	5.59227	1.38	-2.9636	6.03745	1.38	-2.96286	-0.17074	1.38	-2.96327	3.99783	1.38
	1.385	-3.27919	5.40525	1.385	-2.93798	5.23264	1.385	-2.85201	3.11825	1.385	-2.89636	2.78489	1.385	-2.93844	2.63999	1.385	-2.61994	1.16627	1.385	-2.94235	2.20673	1.385	-2.94248	2.19958	1.385	-2.94211	1.24867	1.385	-2.94211	2.51441	1.39	-2.92175	2.50319	1.385	-5.7017	6.02068	1.385	-2.97328	5.56222	1.385	-2.94308	6.00781	1.385	-2.94235	-0.16963	1.385	-2.94275	3.98519	1.385
	1.39	-3.25554	5.36914	1.39	-2.91765	5.1898	1.39	-2.83275	3.10261	1.39	-2.87662	2.77109	1.39	-2.91753	2.6271	1.39	-2.60405	1.17453	1.39	-2.92199	2.21196	1.39	-2.92211	2.20025	1.39	-2.92175	1.24916	1.39	-2.92175	2.50916	1.395	-2.90157	2.4981	1.39	-5.66886	6.00578	1.39	-2.95341	5.53248	1.39	-2.92275	5.97844	1.39	-2.92202	-0.16847	1.39	-2.92241	3.97261	1.39
	1.395	-3.23211	5.33358	1.395	-2.89749	5.14757	1.395	-2.81366	3.08715	1.395	-2.85706	2.75745	1.395	-2.8968	2.61438	1.395	-2.58826	1.1827	1.395	-2.90181	2.21692	1.395	-2.90192	2.20073	1.395	-2.90157	1.24965	1.395	-2.90156	2.50385	1.4	-2.88157	2.49296	1.395	-5.63627	5.99098	1.395	-2.93371	5.50305	1.395	-2.90258	5.94932	1.395	-2.90187	-0.16726	1.395	-2.90225	3.96008	1.395
	1.4	-3.20889	5.29858	1.4	-2.87751	5.10595	1.4	-2.79472	3.07187	1.4	-2.83765	2.74397	1.4	-2.87626	2.60182	1.4	-2.57258	1.19078	1.4	-2.88181	2.22163	1.4	-2.8819	2.20104	1.4	-2.88157	1.25015	1.4	-2.88155	2.49849	1.405	-2.86174	2.48777	1.4	-5.60395	5.97627	1.4	-2.91417	5.47391	1.4	-2.8826	5.92046	1.4	-2.88189	-0.16601	1.4	-2.88226	3.94761	1.4
	1.405	-3.18588	5.26412	1.405	-2.8577	5.06493	1.405	-2.77594	3.05676	1.405	-2.81841	2.73065	1.405	-2.85589	2.58942	1.405	-2.557	1.19876	1.405	-2.86198	2.22608	1.405	-2.86206	2.20118	1.405	-2.86174	1.25064	1.405	-2.86172	2.49308	1.41	-2.84208	2.48253	1.405	-5.57188	5.96165	1.405	-2.8948	5.44507	1.405	-2.86278	5.89186	1.405	-2.86209	-0.16471	1.405	-2.86244	3.9352	1.405
	1.41	-3.16308	5.23018	1.41	-2.83807	5.02449	1.41	-2.75731	3.04183	1.41	-2.79934	2.71748	1.41	-2.83569	2.57718	1.41	-2.54153	1.20665	1.41	-2.84232	2.2303	1.41	-2.84238	2.20116	1.41	-2.84208	1.25114	1.41	-2.84205	2.48762	1.415	-2.82259	2.47725	1.41	-5.54007	5.94711	1.41	-2.8756	5.41652	1.41	-2.84314	5.8635	1.41	-2.84245	-0.16337	1.41	-2.8428	3.92285	1.41
	1.415	-3.14049	5.19677	1.415	-2.8186	4.98463	1.415	-2.73884	3.02707	1.415	-2.78042	2.70446	1.415	-2.81567	2.5651	1.415	-2.52616	1.21445	1.415	-2.82283	2.23428	1.415	-2.82288	2.20098	1.415	-2.82259	1.25163	1.415	-2.82256	2.48212	1.42	-2.80326	2.47192	1.415	-5.5085	5.93267	1.415	-2.85655	5.38826	1.415	-2.82367	5.8354	1.415	-2.82298	-0.16199	1.415	-2.82332	3.91056	1.415
	1.42	-3.1181	5.16387	1.42	-2.7993	4.94533	1.42	-2.72051	3.01249	1.42	-2.76166	2.69159	1.42	-2.79582	2.55316	1.42	-2.51088	1.22215	1.42	-2.80351	2.23803	1.42	-2.80354	2.20065	1.42	-2.80326	1.25213	1.42	-2.80323	2.47657	1.425	-2.78411	2.46656	1.42	-5.47718	5.91832	1.42	-2.83766	5.36028	1.42	-2.80436	5.80754	1.42	-2.80368	-0.16057	1.42	-2.80401	3.89833	1.42
	1.425	-3.09591	5.13146	1.425	-2.78017	4.90659	1.425	-2.70234	2.99806	1.425	-2.74306	2.67887	1.425	-2.77613	2.54138	1.425	-2.49571	1.22977	1.425	-2.78435	2.24156	1.425	-2.78437	2.20018	1.425	-2.78411	1.25263	1.425	-2.78406	2.47099	1.43	-2.76511	2.46116	1.425	-5.4461	5.90406	1.425	-2.81893	5.33258	1.425	-2.78521	5.77992	1.425	-2.78454	-0.15911	1.425	-2.78486	3.88616	1.425
	1.43	-3.07392	5.09955	1.43	-2.7612	4.86839	1.43	-2.68431	2.98381	1.43	-2.7246	2.66629	1.43	-2.75662	2.52974	1.43	-2.48063	1.23729	1.43	-2.76535	2.24487	1.43	-2.76536	2.19956	1.43	-2.76511	1.25313	1.43	-2.76506	2.46538	1.435	-2.74627	2.45573	1.43	-5.41526	5.88988	1.43	-2.80035	5.30515	1.43	-2.76623	5.75254	1.43	-2.76557	-0.15761	1.43	-2.76587	3.87405	1.43
	1.435	-3.05212	5.06811	1.435	-2.74238	4.83073	1.435	-2.66644	2.96971	1.435	-2.70631	2.65386	1.435	-2.73726	2.51825	1.435	-2.46565	1.24472	1.435	-2.74651	2.24797	1.435	-2.74651	2.19882	1.435	-2.74627	1.25363	1.435	-2.74622	2.45973	1.44	-2.72759	2.45027	1.435	-5.38466	5.87579	1.435	-2.78193	5.27799	1.435	-2.74741	5.7254	1.435	-2.74675	-0.15607	1.435	-2.74705	3.862	1.435
	1.44	-3.03051	5.03714	1.44	-2.72373	4.79359	1.44	-2.6487	2.95578	1.44	-2.68816	2.64157	1.44	-2.71807	2.5069	1.44	-2.45076	1.25207	1.44	-2.72783	2.25087	1.44	-2.72782	2.19794	1.44	-2.72759	1.25413	1.44	-2.72754	2.45406	1.445	-2.70907	2.44478	1.44	-5.35429	5.86179	1.44	-2.76365	5.2511	1.44	-2.72874	5.69849	1.44	-2.72809	-0.15449	1.44	-2.72838	3.85001	1.44
	1.445	-3.0091	5.00664	1.445	-2.70523	4.75698	1.445	-2.63111	2.942	1.445	-2.67016	2.62942	1.445	-2.69905	2.49569	1.445	-2.43597	1.25932	1.445	-2.70931	2.25357	1.445	-2.70928	2.19694	1.445	-2.70907	1.25463	1.445	-2.70901	2.44836	1.45	-2.6907	2.43927	1.445	-5.32416	5.84786	1.445	-2.74553	5.22448	1.445	-2.71023	5.67181	1.445	-2.70959	-0.15288	1.445	-2.70987	3.83809	1.445
	1.45	-2.98787	4.97659	1.45	-2.68689	4.72087	1.45	-2.61366	2.92838	1.45	-2.6523	2.61741	1.45	-2.68017	2.48463	1.45	-2.42127	1.26649	1.45	-2.69094	2.25608	1.45	-2.6909	2.19582	1.45	-2.6907	1.25513	1.45	-2.69064	2.44263	1.455	-2.67249	2.43374	1.45	-5.29426	5.83403	1.45	-2.72755	5.19811	1.45	-2.69188	5.64536	1.45	-2.69124	-0.15123	1.45	-2.69151	3.82623	1.45
	1.455	-2.96683	4.94698	1.455	-2.6687	4.68525	1.455	-2.59635	2.91492	1.455	-2.63459	2.60553	1.455	-2.66146	2.47369	1.455	-2.40666	1.27357	1.455	-2.67273	2.25841	1.455	-2.67268	2.19458	1.455	-2.67249	1.25564	1.455	-2.67242	2.43689	1.46	-2.65442	2.42819	1.455	-5.26459	5.82027	1.455	-2.70971	5.172	1.455	-2.67367	5.61914	1.455	-2.67304	-0.14955	1.455	-2.67331	3.81443	1.455
	1.46	-2.94597	4.91781	1.46	-2.65067	4.65013	1.46	-2.57917	2.9016	1.46	-2.61703	2.59379	1.46	-2.6429	2.4629	1.46	-2.39214	1.28057	1.46	-2.65466	2.26055	1.46	-2.6546	2.19323	1.46	-2.65442	1.25614	1.46	-2.65435	2.43113	1.465	-2.63651	2.42262	1.46	-5.23514	5.8066	1.46	-2.69202	5.14614	1.46	-2.65562	5.59314	1.46	-2.65499	-0.14783	1.46	-2.65525	3.8027	1.46
	1.465	-2.92529	4.88906	1.465	-2.63278	4.61549	1.465	-2.56213	2.88844	1.465	-2.5996	2.58218	1.465	-2.62449	2.45223	1.465	-2.37771	1.28748	1.465	-2.63675	2.26252	1.465	-2.63667	2.19178	1.465	-2.63651	1.25665	1.465	-2.63643	2.42535	1.47	-2.61874	2.41703	1.465	-5.20591	5.79301	1.465	-2.67447	5.12053	1.465	-2.63772	5.56736	1.465	-2.6371	-0.14608	1.465	-2.63735	3.79103	1.465
	1.47	-2.90479	4.86073	1.47	-2.61504	4.58133	1.47	-2.54523	2.87542	1.47	-2.58232	2.5707	1.47	-2.60624	2.4417	1.47	-2.36337	1.2943	1.47	-2.61898	2.26431	1.47	-2.61889	2.19022	1.47	-2.61874	1.25715	1.47	-2.61866	2.41956	1.475	-2.60112	2.41144	1.47	-5.1769	5.7795	1.47	-2.65706	5.09517	1.47	-2.61996	5.5418	1.47	-2.61934	-0.1443	1.47	-2.61959	3.77943	1.47
	1.475	-2.88447	4.83281	1.475	-2.59744	4.54763	1.475	-2.52846	2.86254	1.475	-2.56517	2.55935	1.475	-2.58813	2.4313	1.475	-2.34911	1.30104	1.475	-2.60135	2.26594	1.475	-2.60126	2.18857	1.475	-2.60112	1.25765	1.475	-2.60103	2.41375	1.48	-2.58364	2.40583	1.475	-5.14811	5.76607	1.475	-2.63979	5.07004	1.475	-2.60235	5.51646	1.475	-2.60174	-0.14249	1.475	-2.60198	3.76789	1.475
	1.48	-2.86431	4.8053	1.48	-2.57999	4.51439	1.48	-2.51182	2.84981	1.48	-2.54816	2.54813	1.48	-2.57018	2.42102	1.48	-2.33495	1.3077	1.48	-2.58387	2.26741	1.48	-2.58377	2.18682	1.48	-2.58364	1.25816	1.48	-2.58355	2.40794	1.485	-2.5663	2.40021	1.48	-5.11954	5.75272	1.48	-2.62265	5.04516	1.48	-2.58488	5.49133	1.48	-2.58427	-0.14065	1.48	-2.5845	3.75642	1.48
	1.485	-2.84434	4.77818	1.485	-2.56268	4.4816	1.485	-2.49531	2.83723	1.485	-2.53129	2.53703	1.485	-2.55236	2.41086	1.485	-2.32086	1.31428	1.485	-2.56653	2.26872	1.485	-2.56642	2.18498	1.485	-2.5663	1.25867	1.485	-2.5662	2.40212	1.49	-2.5491	2.39458	1.485	-5.09118	5.73945	1.485	-2.60565	5.02051	1.485	-2.56755	5.46641	1.485	-2.56695	-0.13877	1.485	-2.56718	3.74501	1.485
	1.49	-2.82453	4.75145	1.49	-2.54551	4.44925	1.49	-2.47893	2.82478	1.49	-2.51455	2.52606	1.49	-2.5347	2.40083	1.49	-2.30686	1.32077	1.49	-2.54934	2.26988	1.49	-2.54921	2.18305	1.49	-2.5491	1.25917	1.49	-2.549	2.39629	1.495	-2.53205	2.38895	1.49	-5.06303	5.72626	1.49	-2.58878	4.9961	1.49	-2.55036	5.4417	1.49	-2.54977	-0.13687	1.49	-2.54999	3.73367	1.49
	1.495	-2.80489	4.7251	1.495	-2.52848	4.41734	1.495	-2.46268	2.81247	1.495	-2.49794	2.51521	1.495	-2.51717	2.39092	1.495	-2.29295	1.32718	1.495	-2.53228	2.2709	1.495	-2.53214	2.18104	1.495	-2.53205	1.25968	1.495	-2.53194	2.39046	1.5	-2.51512	2.38332	1.495	-5.03509	5.71314	1.495	-2.57205	4.97191	1.495	-2.53331	5.4172	1.495	-2.53272	-0.13494	1.495	-2.53294	3.72239	1.495
	1.5	-2.78541	4.69913	1.5	-2.51159	4.38586	1.5	-2.44655	2.80029	1.5	-2.48146	2.50448	1.5	-2.49979	2.38113	1.5	-2.27911	1.33351	1.5	-2.51535	2.27177	1.5	-2.51521	2.17894	1.5	-2.51512	1.26018	1.5	-2.51501	2.38463	1.505	-2.49834	2.37768	1.5	-5.00736	5.7001	1.5	-2.55544	4.94795	1.5	-2.5164	5.3929	1.5	-2.51582	-0.13299	1.5	-2.51602	3.71118	1.5
	1.505	-2.7661	4.67352	1.505	-2.49483	4.35479	1.505	-2.43054	2.78825	1.505	-2.46511	2.49387	1.505	-2.48254	2.37146	1.505	-2.26536	1.33977	1.505	-2.49857	2.2725	1.505	-2.49841	2.17677	1.505	-2.49834	1.26069	1.505	-2.49822	2.3788	1.51	-2.48168	2.37204	1.505	-4.97983	5.68713	1.505	-2.53896	4.92422	1.505	-2.49962	5.3688	1.505	-2.49904	-0.13101	1.505	-2.49924	3.70003	1.505
	1.51	-2.74695	4.64827	1.51	-2.47821	4.32414	1.51	-2.41466	2.77634	1.51	-2.44888	2.48338	1.51	-2.46544	2.3619	1.51	-2.25169	1.34594	1.51	-2.48191	2.2731	1.51	-2.48175	2.17453	1.51	-2.48168	1.26119	1.51	-2.48157	2.37296	1.515	-2.46516	2.36641	1.51	-4.9525	5.67424	1.51	-2.52261	4.9007	1.51	-2.48298	5.3449	1.51	-2.4824	-0.129	1.51	-2.48259	3.68895	1.51
	1.515	-2.72796	4.62338	1.515	-2.46172	4.2939	1.515	-2.3989	2.76456	1.515	-2.43278	2.473	1.515	-2.44847	2.35246	1.515	-2.23809	1.35204	1.515	-2.46539	2.27356	1.515	-2.46522	2.17221	1.515	-2.46516	1.2617	1.515	-2.46504	2.36713	1.52	-2.44877	2.36077	1.515	-4.92537	5.66143	1.515	-2.50639	4.8774	1.515	-2.46646	5.3212	1.515	-2.46589	-0.12696	1.515	-2.46608	3.67793	1.515
	1.52	-2.70913	4.59883	1.52	-2.44536	4.26406	1.52	-2.38326	2.7529	1.52	-2.41681	2.46274	1.52	-2.43163	2.34313	1.52	-2.22458	1.35805	1.52	-2.449	2.2739	1.52	-2.44882	2.16983	1.52	-2.44877	1.2622	1.52	-2.44865	2.3613	1.525	-2.43251	2.35514	1.52	-4.89844	5.64868	1.52	-2.49029	4.85432	1.52	-2.45008	5.29769	1.52	-2.44951	-0.1249	1.52	-2.4497	3.66698	1.52
	1.525	-2.69045	4.57462	1.525	-2.42913	4.23461	1.525	-2.36774	2.74138	1.525	-2.40096	2.45259	1.525	-2.41493	2.33391	1.525	-2.21114	1.364	1.525	-2.43274	2.27412	1.525	-2.43254	2.16738	1.525	-2.43251	1.26271	1.525	-2.43238	2.35548	1.53	-2.41638	2.34951	1.525	-4.87171	5.63602	1.525	-2.47431	4.83145	1.525	-2.43383	5.27438	1.525	-2.43326	-0.12282	1.525	-2.43344	3.6561	1.525
	1.53	-2.67193	4.55075	1.53	-2.41302	4.20554	1.53	-2.35234	2.72998	1.53	-2.38523	2.44255	1.53	-2.39835	2.3248	1.53	-2.19778	1.36986	1.53	-2.4166	2.27421	1.53	-2.4164	2.16487	1.53	-2.41638	1.26321	1.53	-2.41624	2.34967	1.535	-2.40037	2.34389	1.53	-4.84517	5.62342	1.53	-2.45845	4.80878	1.53	-2.4177	5.25126	1.53	-2.41714	-0.12072	1.53	-2.41731	3.64528	1.53
	1.535	-2.65356	4.5272	1.535	-2.39705	4.17686	1.535	-2.33705	2.7187	1.535	-2.36962	2.43263	1.535	-2.38191	2.31579	1.535	-2.1845	1.37565	1.535	-2.40059	2.27419	1.535	-2.40038	2.1623	1.535	-2.40037	1.26372	1.535	-2.40023	2.34386	1.54	-2.38449	2.33827	1.535	-4.81882	5.61089	1.535	-2.44271	4.78633	1.535	-2.4017	5.22833	1.535	-2.40114	-0.11859	1.535	-2.40131	3.63453	1.535
	1.54	-2.63534	4.50398	1.54	-2.38119	4.14856	1.54	-2.32188	2.70755	1.54	-2.35413	2.42281	1.54	-2.3656	2.3069	1.54	-2.17129	1.38137	1.54	-2.38471	2.27406	1.54	-2.38449	2.15967	1.54	-2.38449	1.26422	1.54	-2.38435	2.33806	1.545	-2.36873	2.33267	1.54	-4.79266	5.59844	1.54	-2.42709	4.76408	1.54	-2.38582	5.20558	1.54	-2.38527	-0.11644	1.54	-2.38543	3.62384	1.54
	1.545	-2.61726	4.48108	1.545	-2.36546	4.12062	1.545	-2.30682	2.69651	1.545	-2.33876	2.4131	1.545	-2.34942	2.2981	1.545	-2.15816	1.38701	1.545	-2.36895	2.27382	1.545	-2.36872	2.15699	1.545	-2.36873	1.26473	1.545	-2.36858	2.33227	1.55	-2.35309	2.32707	1.545	-4.76669	5.58606	1.545	-2.41159	4.74203	1.545	-2.37007	5.18302	1.545	-2.36952	-0.11426	1.545	-2.36968	3.61322	1.545
	1.55	-2.59934	4.45848	1.55	-2.34986	4.09304	1.55	-2.29187	2.68559	1.55	-2.32351	2.40349	1.55	-2.33336	2.28941	1.55	-2.14509	1.39259	1.55	-2.35331	2.27347	1.55	-2.35307	2.15426	1.55	-2.35309	1.26523	1.55	-2.35294	2.32649	1.555	-2.33757	2.32148	1.55	-4.74091	5.57374	1.55	-2.3962	4.72017	1.55	-2.35443	5.16065	1.55	-2.35389	-0.11207	1.55	-2.35404	3.60266	1.55
	1.555	-2.58156	4.4362	1.555	-2.33437	4.06582	1.555	-2.27703	2.67479	1.555	-2.30837	2.39399	1.555	-2.31742	2.28082	1.555	-2.13211	1.39808	1.555	-2.33779	2.27302	1.555	-2.33755	2.15147	1.555	-2.33757	1.26573	1.555	-2.33742	2.32073	1.56	-2.32218	2.31591	1.555	-4.71531	5.5615	1.555	-2.38093	4.69852	1.555	-2.33892	5.13845	1.555	-2.33838	-0.10986	1.555	-2.33853	3.59217	1.555
	1.56	-2.56392	4.41421	1.56	-2.319	4.03896	1.56	-2.26231	2.66411	1.56	-2.29334	2.38459	1.56	-2.30161	2.27233	1.56	-2.11919	1.40351	1.56	-2.32239	2.27248	1.56	-2.32214	2.14864	1.56	-2.32218	1.26623	1.56	-2.32202	2.31498	1.565	-2.30689	2.31034	1.56	-4.68989	5.54932	1.56	-2.36577	4.67706	1.56	-2.32353	5.11644	1.56	-2.32299	-0.10762	1.56	-2.32313	3.58175	1.56
	1.565	-2.54643	4.39251	1.565	-2.30375	4.01243	1.565	-2.24769	2.65354	1.565	-2.27843	2.3753	1.565	-2.28592	2.26394	1.565	-2.10635	1.40887	1.565	-2.30711	2.27183	1.565	-2.30685	2.14576	1.565	-2.30689	1.26674	1.565	-2.30673	2.30924	1.57	-2.29173	2.30479	1.565	-4.66465	5.53721	1.565	-2.35073	4.65579	1.565	-2.30825	5.0946	1.565	-2.30772	-0.10537	1.565	-2.30786	3.57139	1.565
	1.57	-2.52907	4.37111	1.57	-2.28862	3.98625	1.57	-2.23318	2.64308	1.57	-2.26363	2.3661	1.57	-2.27035	2.25565	1.57	-2.09357	1.41416	1.57	-2.29194	2.27109	1.57	-2.29168	2.14284	1.57	-2.29173	1.26724	1.57	-2.29156	2.30351	1.575	-2.27668	2.29926	1.57	-4.63959	5.52517	1.57	-2.33579	4.63471	1.57	-2.29309	5.07294	1.57	-2.29256	-0.1031	1.57	-2.2927	3.56109	1.57
	1.575	-2.51186	4.34999	1.575	-2.2736	3.9604	1.575	-2.21878	2.63273	1.575	-2.24893	2.35701	1.575	-2.2549	2.24745	1.575	-2.08087	1.41937	1.575	-2.27689	2.27026	1.575	-2.27662	2.13988	1.575	-2.27668	1.26774	1.575	-2.27651	2.29781	1.58	-2.26175	2.29374	1.575	-4.61471	5.5132	1.575	-2.32096	4.61382	1.575	-2.27804	5.05145	1.575	-2.27752	-0.10081	1.575	-2.27765	3.55086	1.575
	1.58	-2.49478	4.32915	1.58	-2.2587	3.93488	1.58	-2.20448	2.6225	1.58	-2.23435	2.34801	1.58	-2.23956	2.23935	1.58	-2.06824	1.42452	1.58	-2.26195	2.26934	1.58	-2.26168	2.13688	1.58	-2.26175	1.26824	1.58	-2.26157	2.29212	1.585	-2.24692	2.28823	1.58	-4.59	5.50129	1.58	-2.30624	4.59311	1.58	-2.26311	5.03013	1.58	-2.26259	-0.0985	1.58	-2.26272	3.54069	1.58
	1.585	-2.47783	4.30859	1.585	-2.24391	3.90969	1.585	-2.19029	2.61237	1.585	-2.21987	2.33911	1.585	-2.22435	2.23134	1.585	-2.05567	1.42961	1.585	-2.24713	2.26834	1.585	-2.24685	2.13384	1.585	-2.24692	1.26873	1.585	-2.24675	2.28644	1.59	-2.23221	2.28274	1.585	-4.56547	5.48945	1.585	-2.29163	4.57258	1.585	-2.24829	5.00898	1.585	-2.24778	-0.09618	1.585	-2.2479	3.53059	1.585
	1.59	-2.46102	4.28829	1.59	-2.22923	3.88481	1.59	-2.17619	2.60234	1.59	-2.2055	2.33031	1.59	-2.20924	2.22342	1.59	-2.04318	1.43462	1.59	-2.23242	2.26726	1.59	-2.23213	2.13076	1.59	-2.23221	1.26923	1.59	-2.23203	2.28079	1.595	-2.21761	2.27727	1.59	-4.5411	5.47767	1.59	-2.27713	4.55223	1.59	-2.23358	4.988	1.59	-2.23307	-0.09384	1.59	-2.23319	3.52055	1.59
	1.595	-2.44435	4.26826	1.595	-2.21466	3.86025	1.595	-2.16221	2.59242	1.595	-2.19124	2.3216	1.595	-2.19426	2.21559	1.595	-2.03075	1.43957	1.595	-2.21781	2.26609	1.595	-2.21752	2.12766	1.595	-2.21761	1.26973	1.595	-2.21743	2.27516	1.6	-2.20312	2.27181	1.595	-4.51691	5.46596	1.595	-2.26273	4.53207	1.595	-2.21898	4.96719	1.595	-2.21848	-0.09148	1.595	-2.21859	3.51058	1.595
	1.6	-2.4278	4.24849	1.6	-2.2002	3.836	1.6	-2.14832	2.58261	1.6	-2.17708	2.31298	1.6	-2.17938	2.20785	1.6	-2.01838	1.44446	1.6	-2.20332	2.26485	1.6	-2.20302	2.12452	1.6	-2.20312	1.27023	1.6	-2.20293	2.26954	1.605	-2.18873	2.26638	1.6	-4.49288	5.45431	1.6	-2.24843	4.51207	1.6	-2.20449	4.94654	1.6	-2.20399	-0.0891	1.6	-2.2041	3.50067	1.6
	1.605	-2.41138	4.22898	1.605	-2.18585	3.81205	1.605	-2.13453	2.5729	1.605	-2.16302	2.30446	1.605	-2.16462	2.2002	1.605	-2.00609	1.44928	1.605	-2.18893	2.26353	1.605	-2.18862	2.12135	1.605	-2.18873	1.27072	1.605	-2.18854	2.26394	1.61	-2.17446	2.26096	1.605	-4.46903	5.44273	1.605	-2.23423	4.49225	1.605	-2.19011	4.92606	1.605	-2.18961	-0.08671	1.605	-2.18971	3.49082	1.605
	1.61	-2.39509	4.20972	1.61	-2.1716	3.7884	1.61	-2.12084	2.56329	1.61	-2.14907	2.29602	1.61	-2.14996	2.19263	1.61	-1.99385	1.45403	1.61	-2.17465	2.26215	1.61	-2.17434	2.11815	1.61	-2.17446	1.27122	1.61	-2.17426	2.25837	1.615	-2.16028	2.25556	1.61	-4.44533	5.43121	1.61	-2.22014	4.47261	1.61	-2.17583	4.90574	1.61	-2.17534	-0.08431	1.61	-2.17544	3.48104	1.61
	1.615	-2.37893	4.19071	1.615	-2.15746	3.76504	1.615	-2.10725	2.55378	1.615	-2.13522	2.28768	1.615	-2.13542	2.18516	1.615	-1.98169	1.45872	1.615	-2.16048	2.26069	1.615	-2.16016	2.11492	1.615	-2.16028	1.27171	1.615	-2.16009	2.25282	1.62	-2.14621	2.25018	1.615	-4.4218	5.41975	1.615	-2.20615	4.45313	1.615	-2.16166	4.88557	1.615	-2.16117	-0.08189	1.615	-2.16126	3.47132	1.615
	1.62	-2.36289	4.17194	1.62	-2.14343	3.74198	1.62	-2.09375	2.54437	1.62	-2.12146	2.27942	1.62	-2.12098	2.17776	1.62	-1.96959	1.46335	1.62	-2.14641	2.25916	1.62	-2.14608	2.11167	1.62	-2.14621	1.2722	1.62	-2.14601	2.24729	1.625	-2.13225	2.24483	1.62	-4.39843	5.40835	1.62	-2.19225	4.43382	1.62	-2.14759	4.86557	1.62	-2.1471	-0.07946	1.62	-2.1472	3.46166	1.62
	1.625	-2.34697	4.1534	1.625	-2.12949	3.7192	1.625	-2.08035	2.53505	1.625	-2.10781	2.27125	1.625	-2.10665	2.17045	1.625	-1.95755	1.46792	1.625	-2.13244	2.25757	1.625	-2.13211	2.10839	1.625	-2.13225	1.2727	1.625	-2.13205	2.24178	1.63	-2.11838	2.23949	1.625	-4.37522	5.39701	1.625	-2.17846	4.41468	1.625	-2.13362	4.84572	1.625	-2.13314	-0.07701	1.625	-2.13323	3.45207	1.625
	1.63	-2.33118	4.13511	1.63	-2.11566	3.6967	1.63	-2.06705	2.52583	1.63	-2.09425	2.26317	1.63	-2.09243	2.16322	1.63	-1.94557	1.47243	1.63	-2.11857	2.25591	1.63	-2.11824	2.1051	1.63	-2.11838	1.27319	1.63	-2.11818	2.2363	1.635	-2.10462	2.23418	1.63	-4.35217	5.38574	1.63	-2.16476	4.3957	1.63	-2.11976	4.82603	1.63	-2.11928	-0.07455	1.63	-2.11937	3.44253	1.63
	1.635	-2.31551	4.11704	1.635	-2.10193	3.67448	1.635	-2.05384	2.51671	1.635	-2.08079	2.25517	1.635	-2.07831	2.15607	1.635	-1.93366	1.47688	1.635	-2.10481	2.25419	1.635	-2.10447	2.10178	1.635	-2.10462	1.27368	1.635	-2.10441	2.23083	1.64	-2.09096	2.22889	1.635	-4.32927	5.37452	1.635	-2.15116	4.37688	1.635	-2.106	4.80649	1.635	-2.10552	-0.07208	1.635	-2.1056	3.43306	1.635
	1.64	-2.29996	4.0992	1.64	-2.0883	3.65253	1.64	-2.04072	2.50768	1.64	-2.06743	2.24726	1.64	-2.06429	2.149	1.64	-1.92181	1.48126	1.64	-2.09114	2.25241	1.64	-2.0908	2.09844	1.64	-2.09096	1.27416	1.64	-2.09075	2.2254	1.645	-2.0774	2.22362	1.64	-4.30653	5.36337	1.64	-2.13765	4.35822	1.64	-2.09233	4.7871	1.64	-2.09186	-0.0696	1.64	-2.09194	3.42366	1.64
	1.645	-2.28452	4.08159	1.645	-2.07477	3.63085	1.645	-2.02769	2.49874	1.645	-2.05416	2.23943	1.645	-2.05038	2.14201	1.645	-1.91002	1.48559	1.645	-2.07758	2.25058	1.645	-2.07723	2.09508	1.645	-2.0774	1.27465	1.645	-2.07718	2.21999	1.65	-2.06393	2.21837	1.645	-4.28395	5.35227	1.645	-2.12424	4.33972	1.645	-2.07877	4.76786	1.645	-2.0783	-0.0671	1.645	-2.07837	3.41431	1.645
	1.65	-2.2692	4.06419	1.65	-2.06134	3.60943	1.65	-2.01476	2.48989	1.65	-2.04098	2.23169	1.65	-2.03657	2.13509	1.65	-1.89829	1.48986	1.65	-2.06411	2.24869	1.65	-2.06376	2.0917	1.65	-2.06393	1.27514	1.65	-2.06371	2.2146	1.655	-2.05056	2.21315	1.65	-4.26151	5.34123	1.65	-2.11092	4.32137	1.65	-2.0653	4.74877	1.65	-2.06483	-0.06459	1.65	-2.06491	3.40502	1.65
	1.655	-2.254	4.04702	1.655	-2.048	3.58828	1.655	-2.00191	2.48114	1.655	-2.0279	2.22402	1.655	-2.02286	2.12826	1.655	-1.88662	1.49407	1.655	-2.05074	2.24674	1.655	-2.05038	2.08831	1.655	-2.05056	1.27562	1.655	-2.05034	2.20924	1.66	-2.03728	2.20795	1.655	-4.23923	5.33025	1.655	-2.09769	4.30318	1.655	-2.05193	4.72983	1.655	-2.05147	-0.06207	1.655	-2.05154	3.3958	1.655
	1.66	-2.23892	4.03005	1.66	-2.03476	3.56738	1.66	-1.98916	2.47247	1.66	-2.01491	2.21643	1.66	-2.00924	2.12149	1.66	-1.87501	1.49822	1.66	-2.03746	2.24475	1.66	-2.0371	2.08491	1.66	-2.03728	1.27611	1.66	-2.03706	2.2039	1.665	-2.02411	2.20277	1.66	-4.2171	5.31933	1.66	-2.08455	4.28515	1.66	-2.03865	4.71104	1.66	-2.03819	-0.05954	1.66	-2.03826	3.38663	1.66
	1.665	-2.22394	4.01329	1.665	-2.02162	3.54673	1.665	-1.97649	2.46389	1.665	-2.00201	2.20893	1.665	-1.99573	2.11481	1.665	-1.86346	1.50232	1.665	-2.02428	2.2427	1.665	-2.02391	2.08149	1.665	-2.02411	1.27659	1.665	-2.02388	2.19859	1.67	-2.01102	2.19762	1.665	-4.19511	5.30847	1.665	-2.0715	4.26726	1.665	-2.02547	4.69239	1.665	-2.02502	-0.057	1.665	-2.02508	3.37753	1.665
	1.67	-2.20908	3.99674	1.67	-2.00857	3.52634	1.67	-1.96391	2.4554	1.67	-1.9892	2.2015	1.67	-1.98231	2.10819	1.67	-1.85197	1.50636	1.67	-2.01119	2.24061	1.67	-2.01082	2.07805	1.67	-2.01102	1.27707	1.67	-2.01079	2.19331	1.675	-1.99803	2.19249	1.67	-4.17327	5.29766	1.67	-2.05855	4.24952	1.67	-2.01238	4.67388	1.67	-2.01193	-0.05445	1.67	-2.01199	3.36849	1.67
	1.675	-2.19433	3.98039	1.675	-1.99561	3.50618	1.675	-1.95141	2.44699	1.675	-1.97648	2.19415	1.675	-1.96899	2.10165	1.675	-1.84054	1.51035	1.675	-1.99819	2.23847	1.675	-1.99782	2.07461	1.675	-1.99803	1.27755	1.675	-1.9978	2.18805	1.68	-1.98512	2.18739	1.675	-4.15158	5.28691	1.675	-2.04568	4.23194	1.675	-1.99939	4.65552	1.675	-1.99894	-0.05189	1.675	-1.999	3.3595	1.675
	1.68	-2.17969	3.96424	1.68	-1.98274	3.48628	1.68	-1.939	2.43867	1.68	-1.96385	2.18687	1.68	-1.95576	2.09518	1.68	-1.82916	1.51428	1.68	-1.98529	2.23628	1.68	-1.98492	2.07115	1.68	-1.98512	1.27803	1.68	-1.98489	2.18282	1.685	-1.97231	2.18231	1.68	-4.13003	5.27622	1.68	-2.0329	4.21449	1.68	-1.98648	4.63729	1.68	-1.98604	-0.04932	1.68	-1.98609	3.35058	1.68
	1.685	-2.16515	3.94828	1.685	-1.96996	3.4666	1.685	-1.92668	2.43044	1.685	-1.95131	2.17967	1.685	-1.94263	2.08878	1.685	-1.81784	1.51816	1.685	-1.97248	2.23405	1.685	-1.9721	2.06769	1.685	-1.97231	1.27851	1.685	-1.97208	2.17762	1.69	-1.95959	2.17726	1.685	-4.10862	5.26558	1.685	-2.0202	4.19719	1.685	-1.97367	4.61921	1.685	-1.97323	-0.04674	1.685	-1.97328	3.34171	1.685
	1.69	-2.15072	3.93252	1.69	-1.95728	3.44717	1.69	-1.91444	2.42228	1.69	-1.93885	2.17255	1.69	-1.92959	2.08245	1.69	-1.80658	1.52198	1.69	-1.95975	2.23178	1.69	-1.95937	2.06421	1.69	-1.95959	1.27899	1.69	-1.95936	2.17244	1.695	-1.94696	2.17223	1.69	-4.08735	5.25499	1.69	-2.00759	4.18004	1.69	-1.96094	4.60126	1.69	-1.96051	-0.04415	1.69	-1.96056	3.3329	1.69
	1.695	-2.1364	3.91695	1.695	-1.94468	3.42796	1.695	-1.90228	2.41421	1.695	-1.92648	2.1655	1.695	-1.91664	2.07619	1.695	-1.79538	1.52576	1.695	-1.94712	2.22947	1.695	-1.94674	2.06073	1.695	-1.94696	1.27946	1.695	-1.94672	2.16729	1.7	-1.93442	2.16723	1.695	-4.06623	5.24446	1.695	-1.99507	4.16302	1.695	-1.94831	4.58344	1.695	-1.94787	-0.04156	1.695	-1.94792	3.32415	1.695
	1.7	-2.12219	3.90156	1.7	-1.93217	3.40898	1.7	-1.89021	2.40621	1.7	-1.91419	2.15852	1.7	-1.90379	2.06999	1.7	-1.78423	1.52948	1.7	-1.93457	2.22712	1.7	-1.93419	2.05724	1.7	-1.93442	1.27994	1.7	-1.93418	2.16217	1.705	-1.92196	2.16226	1.7	-4.04524	5.23399	1.7	-1.98263	4.14615	1.7	-1.93576	4.56577	1.7	-1.93533	-0.03895	1.7	-1.93537	3.31546	1.7
	1.705	-2.10808	3.88636	1.705	-1.91975	3.39023	1.705	-1.87821	2.3983	1.705	-1.90198	2.15161	1.705	-1.89102	2.06386	1.705	-1.77314	1.53315	1.705	-1.92211	2.22473	1.705	-1.92173	2.05375	1.705	-1.92196	1.28041	1.705	-1.92172	2.15708	1.71	-1.90959	2.15731	1.705	-4.02439	5.22357	1.705	-1.97027	4.12941	1.705	-1.9233	4.54822	1.705	-1.92287	-0.03634	1.705	-1.92291	3.30683	1.705
	1.71	-2.09407	3.87133	1.71	-1.90741	3.37169	1.71	-1.8663	2.39046	1.71	-1.88986	2.14477	1.71	-1.87835	2.0578	1.71	-1.7621	1.53677	1.71	-1.90974	2.2223	1.71	-1.90935	2.05025	1.71	-1.90959	1.28088	1.71	-1.90935	2.15201	1.715	-1.8973	2.15239	1.71	-4.00367	5.2132	1.71	-1.958	4.11281	1.71	-1.91093	4.53081	1.71	-1.9105	-0.03372	1.71	-1.91054	3.29826	1.71
	1.715	-2.08016	3.85649	1.715	-1.89516	3.35338	1.715	-1.85447	2.38271	1.715	-1.87782	2.13801	1.715	-1.86576	2.05181	1.715	-1.75111	1.54033	1.715	-1.89745	2.21985	1.715	-1.89706	2.04675	1.715	-1.8973	1.28135	1.715	-1.89706	2.14698	1.72	-1.8851	2.14749	1.715	-3.98309	5.20288	1.715	-1.9458	4.09635	1.715	-1.89864	4.51353	1.715	-1.89821	-0.03109	1.715	-1.89825	3.28974	1.715
	1.72	-2.06635	3.84182	1.72	-1.88299	3.33527	1.72	-1.84271	2.37503	1.72	-1.86587	2.13131	1.72	-1.85326	2.04587	1.72	-1.74018	1.54385	1.72	-1.88525	2.21735	1.72	-1.88486	2.04324	1.72	-1.8851	1.28182	1.72	-1.88486	2.14197	1.725	-1.87299	2.14262	1.72	-3.96264	5.19262	1.72	-1.93369	4.08002	1.72	-1.88643	4.49638	1.72	-1.88601	-0.02845	1.72	-1.88605	3.28128	1.72
	1.725	-2.05265	3.82732	1.725	-1.87091	3.31738	1.725	-1.83104	2.36742	1.725	-1.85399	2.12468	1.725	-1.84085	2.04	1.725	-1.72931	1.54732	1.725	-1.87313	2.21483	1.725	-1.87274	2.03973	1.725	-1.87299	1.28228	1.725	-1.87274	2.13699	1.73	-1.86095	2.13778	1.725	-3.94233	5.18241	1.725	-1.92166	4.06382	1.725	-1.87431	4.47936	1.725	-1.87389	-0.02581	1.725	-1.87392	3.27287	1.725
	1.73	-2.03904	3.81299	1.73	-1.85891	3.2997	1.73	-1.81944	2.35989	1.73	-1.84219	2.11812	1.73	-1.82852	2.0342	1.73	-1.71848	1.55074	1.73	-1.8611	2.21227	1.73	-1.8607	2.03621	1.73	-1.86095	1.28275	1.73	-1.8607	2.13204	1.735	-1.849	2.13297	1.73	-3.92214	5.17225	1.73	-1.90971	4.04775	1.73	-1.86227	4.46246	1.73	-1.86186	-0.02316	1.73	-1.86189	3.26452	1.73
	1.735	-2.02552	3.79882	1.735	-1.84699	3.28223	1.735	-1.80792	2.35244	1.735	-1.83047	2.11162	1.735	-1.81628	2.02845	1.735	-1.70771	1.55412	1.735	-1.84914	2.20969	1.735	-1.84874	2.0327	1.735	-1.849	1.28321	1.735	-1.84875	2.12712	1.74	-1.83713	2.12818	1.735	-3.90209	5.16214	1.735	-1.89783	4.03181	1.735	-1.85031	4.4457	1.735	-1.8499	-0.02051	1.735	-1.84993	3.25623	1.735
	1.74	-2.01211	3.78482	1.74	-1.83515	3.26495	1.74	-1.79647	2.34505	1.74	-1.81883	2.10519	1.74	-1.80413	2.02277	1.74	-1.697	1.55744	1.74	-1.83727	2.20708	1.74	-1.83686	2.02918	1.74	-1.83713	1.28368	1.74	-1.83687	2.12223	1.745	-1.82534	2.12342	1.74	-3.88216	5.15209	1.74	-1.88604	4.016	1.74	-1.83843	4.42905	1.74	-1.83803	-0.01784	1.74	-1.83805	3.24799	1.74
	1.745	-1.99879	3.77099	1.745	-1.8234	3.24788	1.745	-1.7851	2.33774	1.745	-1.80727	2.09883	1.745	-1.79205	2.01714	1.745	-1.68633	1.56072	1.745	-1.82547	2.20443	1.745	-1.82507	2.02567	1.745	-1.82534	1.28414	1.745	-1.82508	2.11736	1.75	-1.81363	2.11868	1.745	-3.86236	5.14208	1.745	-1.87431	4.00031	1.745	-1.82664	4.41253	1.745	-1.82623	-0.01518	1.745	-1.82626	3.23981	1.745
	1.75	-1.98557	3.75731	1.75	-1.81172	3.231	1.75	-1.7738	2.3305	1.75	-1.79579	2.09253	1.75	-1.78006	2.01158	1.75	-1.67572	1.56396	1.75	-1.81376	2.20177	1.75	-1.81335	2.02215	1.75	-1.81363	1.2846	1.75	-1.81337	2.11253	1.755	-1.80199	2.11397	1.75	-3.84269	5.13212	1.75	-1.86267	3.98475	1.75	-1.81492	4.39613	1.75	-1.81452	-0.01251	1.75	-1.81454	3.23168	1.75
	1.755	-1.97243	3.74378	1.755	-1.80012	3.21432	1.755	-1.76258	2.32333	1.755	-1.78438	2.08629	1.755	-1.76815	2.00607	1.755	-1.66515	1.56715	1.755	-1.80212	2.19908	1.755	-1.80172	2.01864	1.755	-1.80199	1.28505	1.755	-1.80173	2.10772	1.76	-1.79044	2.10929	1.755	-3.82314	5.12222	1.755	-1.8511	3.96932	1.755	-1.80328	4.37986	1.755	-1.80289	-0.00983	1.755	-1.8029	3.2236	1.755
	1.76	-1.9594	3.73042	1.76	-1.7886	3.19783	1.76	-1.75143	2.31623	1.76	-1.77304	2.08012	1.76	-1.75633	2.00062	1.76	-1.65464	1.57029	1.76	-1.79057	2.19636	1.76	-1.79016	2.01513	1.76	-1.79044	1.28551	1.76	-1.79018	2.10294	1.765	-1.77896	2.10464	1.76	-3.80372	5.11236	1.76	-1.83961	3.954	1.76	-1.79172	4.3637	1.76	-1.79133	-0.00714	1.76	-1.79134	3.21558	1.76
	1.765	-1.94645	3.7172	1.765	-1.77716	3.18152	1.765	-1.74036	2.3092	1.765	-1.76178	2.07401	1.765	-1.74458	1.99523	1.765	-1.64418	1.57339	1.765	-1.77909	2.19362	1.765	-1.77868	2.01161	1.765	-1.77896	1.28597	1.765	-1.7787	2.0982	1.77	-1.76756	2.10002	1.765	-3.78442	5.10255	1.765	-1.82819	3.93881	1.765	-1.78023	4.34767	1.765	-1.77985	-0.00446	1.765	-1.77986	3.20762	1.765
	1.77	-1.93359	3.70413	1.77	-1.76579	3.1654	1.77	-1.72935	2.30224	1.77	-1.7506	2.06796	1.77	-1.73291	1.98989	1.77	-1.63377	1.57644	1.77	-1.76768	2.19086	1.77	-1.76727	2.00811	1.77	-1.76756	1.28642	1.77	-1.7673	2.09348	1.775	-1.75624	2.09542	1.77	-3.76524	5.09279	1.77	-1.81684	3.92374	1.77	-1.76883	4.33175	1.77	-1.76844	-0.00176	1.77	-1.76845	3.19971	1.77
	1.775	-1.92083	3.69121	1.775	-1.7545	3.14947	1.775	-1.71842	2.29535	1.775	-1.73949	2.06197	1.775	-1.72132	1.98461	1.775	-1.6234	1.57946	1.775	-1.75636	2.18808	1.775	-1.75595	2.0046	1.775	-1.75624	1.28687	1.775	-1.75597	2.08879	1.78	-1.74498	2.09085	1.775	-3.74618	5.08308	1.775	-1.80557	3.90879	1.775	-1.75749	4.31595	1.775	-1.75711	0.000932576	1.775	-1.75712	3.19185	1.775
	1.78	-1.90815	3.67843	1.78	-1.74329	3.13371	1.78	-1.70756	2.28852	1.78	-1.72845	2.05604	1.78	-1.70981	1.97939	1.78	-1.61309	1.58242	1.78	-1.7451	2.18528	1.78	-1.74469	2.0011	1.78	-1.74498	1.28732	1.78	-1.74472	2.08413	1.785	-1.73381	2.08631	1.78	-3.72724	5.07341	1.78	-1.79437	3.89395	1.78	-1.74624	4.30026	1.78	-1.74586	0.00363	1.78	-1.74587	3.18404	1.78
	1.785	-1.89556	3.6658	1.785	-1.73215	3.11814	1.785	-1.69676	2.28175	1.785	-1.71748	2.05017	1.785	-1.69838	1.97422	1.785	-1.60283	1.58535	1.785	-1.73392	2.18246	1.785	-1.73351	1.99761	1.785	-1.73381	1.28777	1.785	-1.73354	2.0795	1.79	-1.72271	2.08179	1.785	-3.70842	5.0638	1.785	-1.78323	3.87923	1.785	-1.73505	4.28469	1.785	-1.73468	0.00634	1.785	-1.73468	3.17628	1.785
	1.79	-1.88305	3.65331	1.79	-1.72108	3.10274	1.79	-1.68604	2.27505	1.79	-1.70658	2.04436	1.79	-1.68702	1.9691	1.79	-1.59261	1.58824	1.79	-1.72282	2.17962	1.79	-1.72241	1.99411	1.79	-1.72271	1.28821	1.79	-1.72244	2.0749	1.795	-1.71168	2.0773	1.79	-3.68971	5.05423	1.79	-1.77217	3.86463	1.79	-1.72394	4.26923	1.79	-1.72357	0.00905	1.79	-1.72357	3.16858	1.79
	1.795	-1.87064	3.64095	1.795	-1.71008	3.08751	1.795	-1.67538	2.26842	1.795	-1.69575	2.0386	1.795	-1.67574	1.96403	1.795	-1.58244	1.59108	1.795	-1.71179	2.17676	1.795	-1.71138	1.99063	1.795	-1.71168	1.28866	1.795	-1.71141	2.07033	1.8	-1.70072	2.07284	1.795	-3.67113	5.0447	1.795	-1.76118	3.85014	1.795	-1.71291	4.25389	1.795	-1.71254	0.01176	1.795	-1.71254	3.16093	1.795
	1.8	-1.85831	3.62873	1.8	-1.69916	3.07245	1.8	-1.66479	2.26185	1.8	-1.685	2.03291	1.8	-1.66453	1.95902	1.8	-1.57232	1.59388	1.8	-1.70083	2.17389	1.8	-1.70042	1.98715	1.8	-1.70072	1.2891	1.8	-1.70045	2.06578	1.805	-1.68983	2.06841	1.8	-3.65265	5.03523	1.8	-1.75026	3.83576	1.8	-1.70194	4.23865	1.8	-1.70158	0.01447	1.8	-1.70157	3.15333	1.8
	1.805	-1.84606	3.61665	1.805	-1.68831	3.05756	1.805	-1.65427	2.25534	1.805	-1.67431	2.02727	1.805	-1.6534	1.95406	1.805	-1.56225	1.59665	1.805	-1.68994	2.171	1.805	-1.68953	1.98367	1.805	-1.68983	1.28955	1.805	-1.68956	2.06127	1.81	-1.67902	2.064	1.805	-3.63429	5.0258	1.805	-1.73941	3.8215	1.805	-1.69105	4.22353	1.805	-1.69069	0.01719	1.805	-1.69068	3.14578	1.805
	1.81	-1.8339	3.60469	1.81	-1.67753	3.04284	1.81	-1.64382	2.24889	1.81	-1.66369	2.02168	1.81	-1.64234	1.94915	1.81	-1.55223	1.59937	1.81	-1.67912	2.1681	1.81	-1.67871	1.9802	1.81	-1.67902	1.28999	1.81	-1.67874	2.05679	1.815	-1.66827	2.05962	1.81	-3.61605	5.01641	1.81	-1.72862	3.80734	1.81	-1.68022	4.20852	1.81	-1.67987	0.01991	1.81	-1.67986	3.13828	1.81
	1.815	-1.82182	3.59287	1.815	-1.66682	3.02828	1.815	-1.63343	2.2425	1.815	-1.65314	2.01615	1.815	-1.63135	1.94429	1.815	-1.54225	1.60206	1.815	-1.66837	2.16519	1.815	-1.66796	1.97674	1.815	-1.66827	1.29042	1.815	-1.668	2.05233	1.82	-1.6576	2.05527	1.815	-3.59792	5.00707	1.815	-1.71791	3.7933	1.815	-1.66947	4.19361	1.815	-1.66911	0.02264	1.815	-1.66911	3.13083	1.815
	1.82	-1.80982	3.58118	1.82	-1.65617	3.01389	1.82	-1.62311	2.23618	1.82	-1.64265	2.01068	1.82	-1.62044	1.93948	1.82	-1.53231	1.6047	1.82	-1.65769	2.16226	1.82	-1.65728	1.97329	1.82	-1.6576	1.29086	1.82	-1.65732	2.0479	1.825	-1.64699	2.05095	1.82	-3.5799	4.99778	1.82	-1.70726	3.77936	1.82	-1.65878	4.17881	1.82	-1.65843	0.02537	1.82	-1.65842	3.12343	1.82
	1.825	-1.7979	3.56961	1.825	-1.6456	2.99965	1.825	-1.61285	2.22991	1.825	-1.63223	2.00526	1.825	-1.60959	1.93471	1.825	-1.52243	1.60731	1.825	-1.64708	2.15931	1.825	-1.64667	1.96984	1.825	-1.64699	1.2913	1.825	-1.64671	2.04351	1.83	-1.63645	2.04665	1.825	-3.56199	4.98853	1.825	-1.69667	3.76553	1.825	-1.64817	4.16412	1.825	-1.64782	0.02809	1.825	-1.64781	3.11609	1.825
	1.83	-1.78607	3.55816	1.83	-1.6351	2.98557	1.83	-1.60266	2.22371	1.83	-1.62188	1.99989	1.83	-1.59882	1.93	1.83	-1.51259	1.60988	1.83	-1.63654	2.15636	1.83	-1.63613	1.9664	1.83	-1.63645	1.29173	1.83	-1.63617	2.03914	1.835	-1.62598	2.04238	1.83	-3.54418	4.97932	1.83	-1.68615	3.75181	1.83	-1.63762	4.14954	1.83	-1.63728	0.03083	1.83	-1.63726	3.10879	1.83
	1.835	-1.77431	3.54684	1.835	-1.62466	2.97164	1.835	-1.59253	2.21756	1.835	-1.61159	1.99457	1.835	-1.58812	1.92533	1.835	-1.50279	1.61241	1.835	-1.62607	2.1534	1.835	-1.62566	1.96297	1.835	-1.62598	1.29216	1.835	-1.6257	2.0348	1.84	-1.61557	2.03814	1.835	-3.52649	4.97016	1.835	-1.6757	3.73819	1.835	-1.62714	4.13506	1.835	-1.6268	0.03356	1.835	-1.62678	3.10153	1.835
	1.84	-1.76264	3.53564	1.84	-1.61429	2.95787	1.84	-1.58246	2.21147	1.84	-1.60137	1.98931	1.84	-1.57749	1.92071	1.84	-1.49305	1.61491	1.84	-1.61566	2.15042	1.84	-1.61525	1.95955	1.84	-1.61557	1.29259	1.84	-1.61529	2.03049	1.845	-1.60523	2.03392	1.84	-3.5089	4.96104	1.84	-1.66531	3.72467	1.84	-1.61673	4.12068	1.84	-1.61639	0.03629	1.84	-1.61637	3.09433	1.84
	1.845	-1.75104	3.52456	1.845	-1.60398	2.94425	1.845	-1.57246	2.20543	1.845	-1.59121	1.9841	1.845	-1.56692	1.91614	1.845	-1.48334	1.61737	1.845	-1.60532	2.14744	1.845	-1.60491	1.95614	1.845	-1.60523	1.29302	1.845	-1.60496	2.02621	1.85	-1.59496	2.02973	1.845	-3.49143	4.95196	1.845	-1.65498	3.71126	1.845	-1.60638	4.10641	1.845	-1.60605	0.03903	1.845	-1.60603	3.08718	1.845
	1.85	-1.73951	3.5136	1.85	-1.59375	2.93077	1.85	-1.56251	2.19945	1.85	-1.58112	1.97893	1.85	-1.55643	1.91161	1.85	-1.47368	1.6198	1.85	-1.59505	2.14444	1.85	-1.59464	1.95273	1.85	-1.59496	1.29345	1.85	-1.59468	2.02195	1.855	-1.58475	2.02557	1.85	-3.47405	4.94293	1.85	-1.64472	3.69795	1.85	-1.5961	4.09223	1.85	-1.59577	0.04177	1.85	-1.59574	3.08007	1.85
	1.855	-1.72807	3.50275	1.855	-1.58357	2.91745	1.855	-1.55263	2.19353	1.855	-1.57109	1.97382	1.855	-1.546	1.90713	1.855	-1.46407	1.62219	1.855	-1.58483	2.14144	1.855	-1.58443	1.94934	1.855	-1.58475	1.29387	1.855	-1.58447	2.01773	1.86	-1.57461	2.02144	1.855	-3.45678	4.93394	1.855	-1.63452	3.68474	1.855	-1.58588	4.07816	1.855	-1.58555	0.04451	1.855	-1.58553	3.07301	1.855
	1.86	-1.7167	3.49201	1.86	-1.57346	2.90426	1.86	-1.54281	2.18766	1.86	-1.56112	1.96876	1.86	-1.53564	1.9027	1.86	-1.45449	1.62454	1.86	-1.57469	2.13843	1.86	-1.57428	1.94595	1.86	-1.57461	1.29429	1.86	-1.57433	2.01353	1.865	-1.56453	2.01733	1.86	-3.43962	4.92499	1.86	-1.62438	3.67163	1.86	-1.57572	4.06419	1.86	-1.5754	0.04725	1.86	-1.57538	3.066	1.86
	1.865	-1.70541	3.48139	1.865	-1.56342	2.89122	1.865	-1.53305	2.18185	1.865	-1.55121	1.96375	1.865	-1.52535	1.8983	1.865	-1.44497	1.62686	1.865	-1.56461	2.13541	1.865	-1.5642	1.94258	1.865	-1.56453	1.29472	1.865	-1.56425	2.00937	1.87	-1.55451	2.01325	1.865	-3.42256	4.91609	1.865	-1.6143	3.65862	1.865	-1.56564	4.05032	1.865	-1.56532	0.04999	1.865	-1.56529	3.05903	1.865
	1.87	-1.69419	3.47088	1.87	-1.55343	2.87833	1.87	-1.52335	2.17609	1.87	-1.54137	1.95879	1.87	-1.51512	1.89395	1.87	-1.43548	1.62915	1.87	-1.55459	2.13239	1.87	-1.55418	1.93921	1.87	-1.55451	1.29514	1.87	-1.55423	2.00523	1.875	-1.54456	2.00919	1.87	-3.4056	4.90723	1.87	-1.60428	3.64571	1.87	-1.55561	4.03654	1.87	-1.55529	0.05273	1.87	-1.55526	3.05212	1.87
	1.875	-1.68304	3.46048	1.875	-1.54351	2.86557	1.875	-1.51371	2.17038	1.875	-1.53158	1.95387	1.875	-1.50495	1.88965	1.875	-1.42604	1.6314	1.875	-1.54463	2.12936	1.875	-1.54423	1.93586	1.875	-1.54456	1.29555	1.875	-1.54428	2.00112	1.88	-1.53467	2.00517	1.875	-3.38874	4.8984	1.875	-1.59433	3.6329	1.875	-1.54564	4.02287	1.875	-1.54533	0.05548	1.875	-1.5453	3.04524	1.875
	1.88	-1.67197	3.45018	1.88	-1.53366	2.85294	1.88	-1.50413	2.16473	1.88	-1.52186	1.949	1.88	-1.49485	1.88539	1.88	-1.41664	1.63362	1.88	-1.53474	2.12633	1.88	-1.53433	1.93252	1.88	-1.53467	1.29597	1.88	-1.53439	1.99703	1.885	-1.52484	2.00116	1.88	-3.37198	4.88962	1.88	-1.58443	3.62018	1.88	-1.53574	4.00929	1.88	-1.53543	0.05822	1.88	-1.5354	3.03842	1.88
	1.885	-1.66097	3.43999	1.885	-1.52386	2.84046	1.885	-1.4946	2.15913	1.885	-1.51219	1.94418	1.885	-1.48482	1.88116	1.885	-1.40728	1.63581	1.885	-1.5249	2.12329	1.885	-1.5245	1.92918	1.885	-1.52484	1.29638	1.885	-1.52455	1.99298	1.89	-1.51507	1.99719	1.885	-3.35532	4.88088	1.885	-1.57459	3.60755	1.885	-1.5259	3.9958	1.885	-1.5256	0.06097	1.885	-1.52556	3.03163	1.885
	1.89	-1.65004	3.42991	1.89	-1.51412	2.8281	1.89	-1.48513	2.15358	1.89	-1.50258	1.9394	1.89	-1.47485	1.87698	1.89	-1.39797	1.63796	1.89	-1.51513	2.12024	1.89	-1.51473	1.92586	1.89	-1.51507	1.2968	1.89	-1.51478	1.98895	1.895	-1.50536	1.99324	1.89	-3.33876	4.87218	1.89	-1.56482	3.59502	1.89	-1.51612	3.98241	1.89	-1.51582	0.06371	1.89	-1.51578	3.0249	1.89
	1.895	-1.63918	3.41993	1.895	-1.50445	2.81588	1.895	-1.47572	2.14808	1.895	-1.49304	1.93467	1.895	-1.46494	1.87285	1.895	-1.3887	1.64008	1.895	-1.50542	2.1172	1.895	-1.50502	1.92255	1.895	-1.50536	1.29721	1.895	-1.50507	1.98495	1.9	-1.49571	1.98932	1.895	-3.3223	4.86352	1.895	-1.5551	3.58259	1.895	-1.5064	3.96912	1.895	-1.5061	0.06646	1.895	-1.50607	3.01821	1.895
	1.9	-1.6284	3.41005	1.9	-1.49483	2.80379	1.9	-1.46637	2.14263	1.9	-1.48355	1.92999	1.9	-1.45509	1.86875	1.9	-1.37947	1.64218	1.9	-1.49577	2.11415	1.9	-1.49537	1.91925	1.9	-1.49571	1.29762	1.9	-1.49543	1.98098	1.905	-1.48612	1.98542	1.9	-3.30593	4.8549	1.9	-1.54543	3.57024	1.9	-1.49674	3.95591	1.9	-1.49645	0.0692	1.9	-1.49641	3.01156	1.9
	1.905	-1.61768	3.40027	1.905	-1.48528	2.79183	1.905	-1.45707	2.13723	1.905	-1.47411	1.92535	1.905	-1.44531	1.86469	1.905	-1.37028	1.64424	1.905	-1.48618	2.11109	1.905	-1.48578	1.91596	1.905	-1.48612	1.29802	1.905	-1.48584	1.97703	1.91	-1.47659	1.98155	1.905	-3.28966	4.84632	1.905	-1.53583	3.55799	1.905	-1.48714	3.9428	1.905	-1.48685	0.07195	1.905	-1.48681	3.00496	1.905
	1.91	-1.60703	3.39059	1.91	-1.47578	2.77999	1.91	-1.44783	2.13188	1.91	-1.46474	1.92075	1.91	-1.43558	1.86067	1.91	-1.36113	1.64627	1.91	-1.47664	2.10804	1.91	-1.47625	1.91269	1.91	-1.47659	1.29843	1.91	-1.4763	1.97312	1.915	-1.46711	1.9777	1.91	-3.27349	4.83778	1.91	-1.52628	3.54583	1.91	-1.4776	3.92978	1.91	-1.47731	0.07469	1.91	-1.47727	2.9984	1.91
	1.915	-1.59645	3.381	1.915	-1.46634	2.76828	1.915	-1.43864	2.12658	1.915	-1.45542	1.9162	1.915	-1.42592	1.85669	1.915	-1.35202	1.64827	1.915	-1.46717	2.10498	1.915	-1.46677	1.90943	1.915	-1.46711	1.29883	1.915	-1.46683	1.96923	1.92	-1.4577	1.97388	1.915	-3.25741	4.82928	1.915	-1.51679	3.53376	1.915	-1.46812	3.91686	1.915	-1.46783	0.07744	1.915	-1.46779	2.99188	1.915
	1.92	-1.58594	3.37151	1.92	-1.45696	2.75669	1.92	-1.42951	2.12132	1.92	-1.44616	1.91169	1.92	-1.41632	1.85275	1.92	-1.34295	1.65024	1.92	-1.45775	2.10192	1.92	-1.45736	1.90617	1.92	-1.4577	1.29923	1.92	-1.45742	1.96537	1.925	-1.44834	1.97009	1.92	-3.24142	4.82082	1.92	-1.50735	3.52178	1.92	-1.45869	3.90402	1.92	-1.45841	0.08018	1.92	-1.45836	2.98541	1.92
	1.925	-1.57549	3.36212	1.925	-1.44763	2.74523	1.925	-1.42043	2.11611	1.925	-1.43695	1.90723	1.925	-1.40677	1.84885	1.925	-1.33393	1.65218	1.925	-1.44839	2.09886	1.925	-1.448	1.90294	1.925	-1.44834	1.29963	1.925	-1.44806	1.96153	1.93	-1.43904	1.96632	1.925	-3.22553	4.81239	1.925	-1.49797	3.50988	1.925	-1.44932	3.89127	1.925	-1.44904	0.08293	1.925	-1.44899	2.97898	1.925
	1.93	-1.56512	3.35282	1.93	-1.43836	2.73388	1.93	-1.41141	2.11095	1.93	-1.4278	1.9028	1.93	-1.39729	1.84499	1.93	-1.32494	1.65409	1.93	-1.43908	2.0958	1.93	-1.4387	1.89971	1.93	-1.43904	1.30003	1.93	-1.43876	1.95772	1.935	-1.42979	1.96258	1.93	-3.20973	4.80401	1.93	-1.48865	3.49807	1.93	-1.44001	3.87861	1.93	-1.43973	0.08567	1.93	-1.43968	2.9726	1.93
	1.935	-1.5548	3.34361	1.935	-1.42915	2.72266	1.935	-1.40244	2.10584	1.935	-1.4187	1.89842	1.935	-1.38786	1.84116	1.935	-1.31599	1.65597	1.935	-1.42984	2.09274	1.935	-1.42945	1.8965	1.935	-1.42979	1.30043	1.935	-1.42951	1.95394	1.94	-1.4206	1.95886	1.935	-3.19402	4.79566	1.935	-1.47938	3.48635	1.935	-1.43075	3.86603	1.935	-1.43048	0.08841	1.935	-1.43043	2.96625	1.935
	1.94	-1.54456	3.3345	1.94	-1.42	2.71155	1.94	-1.39352	2.10077	1.94	-1.40966	1.89408	1.94	-1.37849	1.83737	1.94	-1.30709	1.65783	1.94	-1.42064	2.08968	1.94	-1.42026	1.89329	1.94	-1.4206	1.30082	1.94	-1.42032	1.95019	1.945	-1.41147	1.95517	1.94	-3.1784	4.78735	1.94	-1.47016	3.47472	1.94	-1.42155	3.85355	1.94	-1.42128	0.09115	1.94	-1.42123	2.95995	1.94
	1.945	-1.53438	3.32547	1.945	-1.41089	2.70055	1.945	-1.38466	2.09575	1.945	-1.40067	1.88978	1.945	-1.36918	1.83362	1.945	-1.29822	1.65966	1.945	-1.41151	2.08661	1.945	-1.41113	1.89011	1.945	-1.41147	1.30122	1.945	-1.41119	1.94646	1.95	-1.40239	1.9515	1.945	-3.16287	4.77907	1.945	-1.46099	3.46317	1.945	-1.4124	3.84115	1.945	-1.41214	0.09389	1.945	-1.41209	2.95369	1.945
	1.95	-1.52426	3.31653	1.95	-1.40185	2.68967	1.95	-1.37584	2.09077	1.95	-1.39173	1.88552	1.95	-1.35993	1.8299	1.95	-1.28939	1.66146	1.95	-1.40243	2.08355	1.95	-1.40205	1.88693	1.95	-1.40239	1.30161	1.95	-1.40211	1.94276	1.955	-1.39336	1.94786	1.95	-3.14743	4.77084	1.95	-1.45188	3.4517	1.95	-1.40331	3.82883	1.95	-1.40305	0.09663	1.95	-1.403	2.94747	1.95
	1.955	-1.5142	3.30767	1.955	-1.39286	2.67891	1.955	-1.36708	2.08584	1.955	-1.38285	1.88131	1.955	-1.35073	1.82622	1.955	-1.2806	1.66323	1.955	-1.3934	2.0805	1.955	-1.39302	1.88377	1.955	-1.39336	1.302	1.955	-1.39308	1.93908	1.96	-1.38439	1.94424	1.955	-3.13208	4.76264	1.955	-1.44282	3.44032	1.955	-1.39428	3.8166	1.955	-1.39402	0.09937	1.955	-1.39396	2.94129	1.955
	1.96	-1.50421	3.29891	1.96	-1.38392	2.66825	1.96	-1.35837	2.08095	1.96	-1.37402	1.87713	1.96	-1.34159	1.82257	1.96	-1.27185	1.66498	1.96	-1.38442	2.07744	1.96	-1.38405	1.88062	1.96	-1.38439	1.30238	1.96	-1.38411	1.93543	1.965	-1.37547	1.94065	1.96	-3.11682	4.75448	1.96	-1.43382	3.42901	1.96	-1.38529	3.80445	1.96	-1.38504	0.10211	1.96	-1.38498	2.93515	1.96
	1.965	-1.49428	3.29023	1.965	-1.37503	2.6577	1.965	-1.34971	2.0761	1.965	-1.36524	1.87299	1.965	-1.3325	1.81896	1.965	-1.26314	1.6667	1.965	-1.3755	2.07438	1.965	-1.37513	1.87748	1.965	-1.37547	1.30277	1.965	-1.37519	1.93181	1.97	-1.36661	1.93708	1.965	-3.10164	4.74635	1.965	-1.42486	3.41779	1.965	-1.37636	3.79239	1.965	-1.37611	0.10484	1.965	-1.37605	2.92905	1.965
	1.97	-1.48442	3.28163	1.97	-1.3662	2.64727	1.97	-1.3411	2.0713	1.97	-1.35651	1.86888	1.97	-1.32347	1.81538	1.97	-1.25446	1.66839	1.97	-1.36663	2.07133	1.97	-1.36626	1.87436	1.97	-1.36661	1.30315	1.97	-1.36633	1.92821	1.975	-1.35779	1.93353	1.97	-3.08655	4.73826	1.97	-1.41596	3.40666	1.97	-1.36748	3.78041	1.97	-1.36724	0.10758	1.97	-1.36718	2.923	1.97
	1.975	-1.47461	3.27311	1.975	-1.35742	2.63693	1.975	-1.33254	2.06654	1.975	-1.34783	1.86482	1.975	-1.31449	1.81183	1.975	-1.24582	1.67006	1.975	-1.35782	2.06828	1.975	-1.35745	1.87125	1.975	-1.35779	1.30353	1.975	-1.35751	1.92464	1.98	-1.34903	1.93001	1.975	-3.07155	4.73021	1.975	-1.40711	3.3956	1.975	-1.35866	3.76851	1.975	-1.35842	0.11031	1.975	-1.35835	2.91698	1.975
	1.98	-1.46487	3.26468	1.98	-1.34869	2.62671	1.98	-1.32403	2.06182	1.98	-1.33921	1.8608	1.98	-1.30557	1.80832	1.98	-1.23722	1.6717	1.98	-1.34906	2.06523	1.98	-1.34869	1.86816	1.98	-1.34903	1.30391	1.98	-1.34875	1.92109	1.985	-1.34032	1.92652	1.98	-3.05663	4.72219	1.98	-1.3983	3.38462	1.98	-1.34989	3.75669	1.98	-1.34965	0.11304	1.98	-1.34958	2.911	1.98
	1.985	-1.45518	3.25632	1.985	-1.34001	2.61659	1.985	-1.31557	2.05715	1.985	-1.33063	1.85681	1.985	-1.2967	1.80485	1.985	-1.22866	1.67332	1.985	-1.34034	2.06219	1.985	-1.33998	1.86508	1.985	-1.34032	1.30429	1.985	-1.34004	1.91757	1.99	-1.33166	1.92305	1.985	-3.04179	4.71421	1.985	-1.38955	3.37372	1.985	-1.34116	3.74495	1.985	-1.34093	0.11577	1.985	-1.34086	2.90506	1.985
	1.99	-1.44556	3.24805	1.99	-1.33139	2.60657	1.99	-1.30715	2.05251	1.99	-1.3221	1.85286	1.99	-1.28789	1.8014	1.99	-1.22014	1.67491	1.99	-1.33168	2.05915	1.99	-1.33132	1.86201	1.99	-1.33166	1.30467	1.99	-1.33139	1.91407	1.995	-1.32305	1.9196	1.99	-3.02704	4.70626	1.99	-1.38085	3.3629	1.99	-1.33249	3.73329	1.99	-1.33226	0.11849	1.99	-1.33219	2.89916	1.99
	1.995	-1.43599	3.23985	1.995	-1.32281	2.59666	1.995	-1.29879	2.04791	1.995	-1.31362	1.84894	1.995	-1.27912	1.79799	1.995	-1.21165	1.67648	1.995	-1.32307	2.05611	1.995	-1.32271	1.85895	1.995	-1.32305	1.30504	1.995	-1.32278	1.9106	2	-1.3145	1.91617	1.995	-3.01237	4.69835	1.995	-1.3722	3.35215	1.995	-1.32387	3.72171	1.995	-1.32365	0.12122	1.995	-1.32357	2.8933	1.995
	2	-1.42648	3.23173	2	-1.31428	2.58684	2	-1.29047	2.04336	2	-1.30519	1.84506	2	-1.27041	1.79461	2	-1.2032	1.67803	2	-1.31451	2.05308	2	-1.31416	1.85591	2	-1.3145	1.30542	2	-1.31422	1.90716	2.5	-0.65474	1.67039	2	-2.99779	4.69047	2	-1.36359	3.34148	2	-1.3153	3.71021	2	-1.31508	0.12394	2	-1.31501	2.88748	2
	2.01	-1.40764	3.21572	2.01	-1.29738	2.56751	2.01	-1.27397	2.03437	2.01	-1.28848	1.83741	2.01	-1.25314	1.78794	2.01	-1.1864	1.68105	2.01	-1.29754	2.04703	2.01	-1.29719	1.84987	2.01	-1.29753	1.30616	2.01	-1.29725	1.90034	2.55	-0.60497	1.65388	2.01	-2.96886	4.67481	2.01	-1.34652	3.32037	2.01	-1.29831	3.68743	2.01	-1.2981	0.12938	2.01	-1.29802	2.87595	2.01
	2.02	-1.38903	3.2	2.02	-1.28067	2.54856	2.02	-1.25767	2.02553	2.02	-1.27196	1.82991	2.02	-1.23608	1.7814	2.02	-1.16975	1.68398	2.02	-1.28076	2.041	2.02	-1.28042	1.84389	2.02	-1.28076	1.30689	2.02	-1.28048	1.89362	2.6	-0.55739	1.63842	2.02	-2.94025	4.6593	2.02	-1.32965	3.29956	2.02	-1.28151	3.66497	2.02	-1.28131	0.13481	2.02	-1.28123	2.86456	2.02
	2.03	-1.37065	3.18457	2.03	-1.26416	2.52999	2.03	-1.24154	2.01685	2.03	-1.25562	1.82253	2.03	-1.21921	1.77498	2.03	-1.15324	1.68682	2.03	-1.26418	2.03499	2.03	-1.26384	1.83796	2.03	-1.26418	1.30761	2.03	-1.26391	1.887	2.65	-0.51187	1.62395	2.03	-2.91196	4.64391	2.03	-1.31296	3.27904	2.03	-1.26491	3.6428	2.03	-1.26471	0.14023	2.03	-1.26463	2.85333	2.03
	2.04	-1.35248	3.16942	2.04	-1.24783	2.51179	2.04	-1.2256	2.00832	2.04	-1.23947	1.81529	2.04	-1.20254	1.76868	2.04	-1.13688	1.68957	2.04	-1.24779	2.029	2.04	-1.24745	1.83209	2.04	-1.24779	1.30833	2.04	-1.24752	1.88047	2.7	-0.46828	1.61039	2.04	-2.88398	4.62866	2.04	-1.29646	3.25881	2.04	-1.24849	3.62093	2.04	-1.2483	0.14564	2.04	-1.24821	2.84224	2.04
	2.05	-1.33453	3.15455	2.05	-1.23169	2.49395	2.05	-1.20983	1.99993	2.05	-1.2235	1.80819	2.05	-1.18607	1.76249	2.05	-1.12065	1.69224	2.05	-1.23158	2.02304	2.05	-1.23125	1.82628	2.05	-1.23158	1.30904	2.05	-1.23132	1.87404	2.75	-0.4265	1.59767	2.05	-2.85631	4.61354	2.05	-1.28014	3.23887	2.05	-1.23227	3.59935	2.05	-1.23208	0.15104	2.05	-1.23199	2.83129	2.05
	2.06	-1.31679	3.13994	2.06	-1.21573	2.47646	2.06	-1.19423	1.99168	2.06	-1.20771	1.80121	2.06	-1.16978	1.75641	2.06	-1.10456	1.69482	2.06	-1.21555	2.0171	2.06	-1.21523	1.82052	2.06	-1.21556	1.30975	2.06	-1.2153	1.8677	2.8	-0.38643	1.58573	2.06	-2.82894	4.59855	2.06	-1.26399	3.21919	2.06	-1.21622	3.57806	2.06	-1.21604	0.15642	2.06	-1.21595	2.82049	2.06
	2.07	-1.29927	3.12559	2.07	-1.19995	2.45932	2.07	-1.17881	1.98358	2.07	-1.1921	1.79436	2.07	-1.15368	1.75045	2.07	-1.0886	1.69733	2.07	-1.19971	2.01119	2.07	-1.19939	1.81482	2.07	-1.19972	1.31044	2.07	-1.19946	1.86145	2.85	-0.34797	1.57451	2.07	-2.80186	4.58368	2.07	-1.24802	3.1998	2.07	-1.20035	3.55704	2.07	-1.20018	0.1618	2.07	-1.20008	2.80982	2.07
	2.08	-1.28195	3.1115	2.08	-1.18435	2.4425	2.08	-1.16356	1.97561	2.08	-1.17665	1.78763	2.08	-1.13777	1.74459	2.08	-1.07278	1.69976	2.08	-1.18404	2.00531	2.08	-1.18373	1.80918	2.08	-1.18405	1.31113	2.08	-1.18379	1.85529	2.9	-0.31102	1.56395	2.08	-2.77508	4.56894	2.08	-1.23223	3.18067	2.08	-1.18466	3.5363	2.08	-1.1845	0.16716	2.08	-1.1844	2.79929	2.08
	2.09	-1.26483	3.09765	2.09	-1.16892	2.42602	2.09	-1.14847	1.96777	2.09	-1.16138	1.78102	2.09	-1.12203	1.73884	2.09	-1.0571	1.70211	2.09	-1.16854	1.99946	2.09	-1.16824	1.80359	2.09	-1.16856	1.31181	2.09	-1.16831	1.84923	2.95	-0.27551	1.55402	2.09	-2.74859	4.55433	2.09	-1.2166	3.1618	2.09	-1.16914	3.51584	2.09	-1.16899	0.17251	2.09	-1.16889	2.78889	2.09
	2.1	-1.24791	3.08404	2.1	-1.15366	2.40985	2.1	-1.13355	1.96007	2.1	-1.14627	1.77452	2.1	-1.10648	1.73319	2.1	-1.04154	1.7044	2.1	-1.15322	1.99365	2.1	-1.15292	1.79806	2.1	-1.15324	1.31249	2.1	-1.15299	1.84325	3	-0.24135	1.54467	2.1	-2.72238	4.53983	2.1	-1.20114	3.14319	2.1	-1.1538	3.49564	2.1	-1.15365	0.17784	2.1	-1.15354	2.77863	2.1
	2.11	-1.23118	3.07067	2.11	-1.13857	2.39399	2.11	-1.11879	1.9525	2.11	-1.13133	1.76815	2.11	-1.0911	1.72765	2.11	-1.02611	1.70661	2.11	-1.13806	1.98786	2.11	-1.13777	1.79259	2.11	-1.13809	1.31315	2.11	-1.13784	1.83735	3.05	-0.20846	1.53584	2.11	-2.69645	4.52546	2.11	-1.18585	3.12483	2.11	-1.13862	3.4757	2.11	-1.13848	0.18316	2.11	-1.13837	2.7685	2.11
	2.12	-1.21465	3.05753	2.12	-1.12364	2.37844	2.12	-1.10419	1.94505	2.12	-1.11655	1.76188	2.12	-1.07589	1.7222	2.12	-1.01082	1.70875	2.12	-1.12308	1.98211	2.12	-1.12279	1.78717	2.12	-1.12311	1.31381	2.12	-1.12286	1.83155	3.1	-0.17679	1.52751	2.12	-2.67079	4.51121	2.12	-1.17072	3.10673	2.12	-1.12361	3.45602	2.12	-1.12348	0.18847	2.12	-1.12337	2.7585	2.12
	2.13	-1.19831	3.04461	2.13	-1.10888	2.36318	2.13	-1.08974	1.93772	2.13	-1.10193	1.75573	2.13	-1.06085	1.71684	2.13	-0.99564	1.71082	2.13	-1.10825	1.97639	2.13	-1.10797	1.78181	2.13	-1.10829	1.31447	2.13	-1.10804	1.82582	3.15	-0.14627	1.51965	2.13	-2.64541	4.49707	2.13	-1.15575	3.08887	2.13	-1.10876	3.4366	2.13	-1.10863	0.19376	2.13	-1.10852	2.74862	2.13
	2.14	-1.18216	3.03191	2.14	-1.09427	2.34821	2.14	-1.07544	1.93052	2.14	-1.08747	1.74969	2.14	-1.04597	1.71159	2.14	-0.9806	1.71283	2.14	-1.09358	1.97071	2.14	-1.09331	1.77651	2.14	-1.09362	1.31511	2.14	-1.09338	1.82019	3.2	-0.11684	1.5122	2.14	-2.62029	4.48305	2.14	-1.14093	3.07125	2.14	-1.09408	3.41743	2.14	-1.09395	0.19904	2.14	-1.09384	2.73887	2.14
	2.15	-1.16618	3.01942	2.15	-1.07983	2.33352	2.15	-1.0613	1.92343	2.15	-1.07316	1.74375	2.15	-1.03126	1.70642	2.15	-0.96568	1.71478	2.15	-1.07908	1.96507	2.15	-1.07881	1.77126	2.15	-1.07912	1.31575	2.15	-1.07888	1.81463	3.25	-0.08844	1.50516	2.15	-2.59544	4.46914	2.15	-1.12627	3.05387	2.15	-1.07955	3.3985	2.15	-1.07943	0.2043	2.15	-1.07931	2.72924	2.15
	2.16	-1.15039	3.00714	2.16	-1.06554	2.31912	2.16	-1.04731	1.91646	2.16	-1.059	1.73791	2.16	-1.01672	1.70135	2.16	-0.95088	1.71666	2.16	-1.06473	1.95946	2.16	-1.06447	1.76607	2.16	-1.06477	1.31638	2.16	-1.06454	1.80915	3.3	-0.06103	1.49849	2.16	-2.57084	4.45534	2.16	-1.11177	3.03672	2.16	-1.06517	3.37982	2.16	-1.06507	0.20954	2.16	-1.06494	2.71973	2.16
	2.17	-1.13478	2.99506	2.17	-1.0514	2.30498	2.17	-1.03346	1.9096	2.17	-1.04499	1.73218	2.17	-1.00233	1.69636	2.17	-0.9362	1.71849	2.17	-1.05053	1.9539	2.17	-1.05028	1.76093	2.17	-1.05058	1.31701	2.17	-1.05034	1.80376	3.35	-0.03455	1.49216	2.17	-2.5465	4.44166	2.17	-1.09741	3.0198	2.17	-1.05095	3.36137	2.17	-1.05085	0.21477	2.17	-1.05073	2.71034	2.17
	2.18	-1.11934	2.98318	2.18	-1.03741	2.2911	2.18	-1.01976	1.90286	2.18	-1.03113	1.72655	2.18	-0.9881	1.69146	2.18	-0.92164	1.72025	2.18	-1.03648	1.94837	2.18	-1.03624	1.75585	2.18	-1.03654	1.31762	2.18	-1.0363	1.79844	3.4	-0.00897	1.48615	2.18	-2.52241	4.42809	2.18	-1.0832	3.00311	2.18	-1.03688	3.34316	2.18	-1.03679	0.21999	2.18	-1.03666	2.70107	2.18
	2.19	-1.10407	2.97149	2.19	-1.02357	2.27748	2.19	-1.0062	1.89622	2.19	-1.01742	1.72101	2.19	-0.97402	1.68664	2.19	-0.90721	1.72196	2.19	-1.02258	1.94288	2.19	-1.02235	1.75083	2.19	-1.02264	1.31823	2.19	-1.02241	1.7932	3.45	0.01577	1.48043	2.19	-2.49857	4.41463	2.19	-1.06914	2.98664	2.19	-1.02296	3.32518	2.19	-1.02288	0.22518	2.19	-1.02275	2.69191	2.19
	2.2	-1.08897	2.95999	2.2	-1.00988	2.26412	2.2	-0.99278	1.88969	2.2	-1.00384	1.71557	2.2	-0.96009	1.68191	2.2	-0.89289	1.72362	2.2	-1.00883	1.93743	2.2	-1.0086	1.74586	2.2	-1.00889	1.31884	2.2	-1.00867	1.78804	3.5	0.0397	1.475	2.2	-2.47498	4.40127	2.2	-1.05523	2.97039	2.2	-1.00919	3.30743	2.2	-1.00911	0.23036	2.2	-1.00897	2.68287	2.2
	2.21	-1.07404	2.94868	2.21	-0.99633	2.251	2.21	-0.9795	1.88327	2.21	-0.99041	1.71022	2.21	-0.94631	1.67726	2.21	-0.87868	1.72523	2.21	-0.99522	1.93202	2.21	-0.995	1.74094	2.21	-0.99529	1.31943	2.21	-0.99506	1.78295	3.55	0.06286	1.46982	2.21	-2.45162	4.38802	2.21	-1.04145	2.95435	2.21	-0.99556	3.2899	2.21	-0.99548	0.23552	2.21	-0.99535	2.67394	2.21
	2.22	-1.05927	2.93754	2.22	-0.98292	2.23812	2.22	-0.96635	1.87695	2.22	-0.97712	1.70497	2.22	-0.93268	1.67269	2.22	-0.86459	1.72678	2.22	-0.98176	1.92665	2.22	-0.98154	1.73608	2.22	-0.98182	1.32002	2.22	-0.98161	1.77793	3.6	0.08528	1.46489	2.22	-2.4285	4.37487	2.22	-1.02781	2.93852	2.22	-0.98207	3.2726	2.22	-0.982	0.24067	2.22	-0.98186	2.66512	2.22
	2.23	-1.04466	2.92658	2.23	-0.96965	2.22547	2.23	-0.95334	1.87072	2.23	-0.96396	1.6998	2.23	-0.9192	1.66819	2.23	-0.85061	1.72828	2.23	-0.96843	1.92132	2.23	-0.96822	1.73127	2.23	-0.9685	1.3206	2.23	-0.96828	1.77299	3.65	0.107	1.46018	2.23	-2.40562	4.36183	2.23	-1.01432	2.9229	2.23	-0.96872	3.25551	2.23	-0.96866	0.24579	2.23	-0.96852	2.65641	2.23
	2.24	-1.03021	2.91579	2.24	-0.95652	2.21306	2.24	-0.94046	1.8646	2.24	-0.95094	1.69473	2.24	-0.90585	1.66377	2.24	-0.83675	1.72974	2.24	-0.95524	1.91603	2.24	-0.95504	1.72652	2.24	-0.95531	1.32118	2.24	-0.9551	1.76812	3.7	0.12805	1.45569	2.24	-2.38296	4.34889	2.24	-1.00095	2.90749	2.24	-0.95551	3.23863	2.24	-0.95545	0.2509	2.24	-0.95531	2.6478	2.24
	2.25	-1.01592	2.90517	2.25	-0.94352	2.20087	2.25	-0.92771	1.85858	2.25	-0.93805	1.68974	2.25	-0.89265	1.65943	2.25	-0.823	1.73115	2.25	-0.94219	1.91078	2.25	-0.94199	1.72182	2.25	-0.94226	1.32175	2.25	-0.94206	1.76333	3.75	0.14845	1.45139	2.25	-2.36053	4.33605	2.25	-0.98773	2.89227	2.25	-0.94243	3.22196	2.25	-0.94238	0.25599	2.25	-0.94224	2.6393	2.25
	2.26	-1.00178	2.89472	2.26	-0.93065	2.1889	2.26	-0.91509	1.85264	2.26	-0.92529	1.68483	2.26	-0.87959	1.65516	2.26	-0.80936	1.73251	2.26	-0.92927	1.90558	2.26	-0.92908	1.71717	2.26	-0.92934	1.32231	2.26	-0.92914	1.7586	3.8	0.16824	1.44727	2.26	-2.33833	4.32331	2.26	-0.97463	2.87725	2.26	-0.92949	3.2055	2.26	-0.92945	0.26106	2.26	-0.9293	2.63091	2.26
	2.27	-0.98779	2.88442	2.27	-0.91792	2.17715	2.27	-0.90259	1.84681	2.27	-0.91267	1.68	2.27	-0.86666	1.65096	2.27	-0.79583	1.73383	2.27	-0.91648	1.90042	2.27	-0.9163	1.71257	2.27	-0.91656	1.32286	2.27	-0.91636	1.75394	3.85	0.18744	1.44333	2.27	-2.31635	4.31067	2.27	-0.96166	2.86243	2.27	-0.91667	3.18925	2.27	-0.91664	0.26612	2.27	-0.91649	2.62261	2.27
	2.28	-0.97395	2.87428	2.28	-0.90531	2.1656	2.28	-0.89022	1.84106	2.28	-0.90016	1.67526	2.28	-0.85386	1.64683	2.28	-0.7824	1.73511	2.28	-0.90382	1.8953	2.28	-0.90364	1.70803	2.28	-0.9039	1.32341	2.28	-0.90371	1.74934	3.9	0.20607	1.43954	2.28	-2.29458	4.29812	2.28	-0.94882	2.8478	2.28	-0.90399	3.1732	2.28	-0.90396	0.27115	2.28	-0.90381	2.61442	2.28
	2.29	-0.96026	2.86429	2.29	-0.89284	2.15426	2.29	-0.87797	1.8354	2.29	-0.88779	1.6706	2.29	-0.8412	1.64277	2.29	-0.76908	1.73635	2.29	-0.89129	1.89022	2.29	-0.89112	1.70353	2.29	-0.89137	1.32395	2.29	-0.89118	1.74482	3.95	0.22416	1.43591	2.29	-2.27303	4.28568	2.29	-0.93611	2.83336	2.29	-0.89144	3.15734	2.29	-0.89142	0.27616	2.29	-0.89126	2.60633	2.29
	2.3	-0.94671	2.85445	2.3	-0.88048	2.14313	2.3	-0.86585	1.82983	2.3	-0.87553	1.66601	2.3	-0.82867	1.63878	2.3	-0.75587	1.73755	2.3	-0.87888	1.88519	2.3	-0.87872	1.69909	2.3	-0.87897	1.32449	2.3	-0.87878	1.74036	4	0.24173	1.43242	2.3	-2.25169	4.27332	2.3	-0.92352	2.8191	2.3	-0.87901	3.14168	2.3	-0.87899	0.28116	2.3	-0.87884	2.59833	2.3
	2.31	-0.93331	2.84476	2.31	-0.86825	2.13219	2.31	-0.85384	1.82435	2.31	-0.8634	1.6615	2.31	-0.81626	1.63485	2.31	-0.74277	1.73871	2.31	-0.8666	1.8802	2.31	-0.86645	1.6947	2.31	-0.86669	1.32502	2.31	-0.86651	1.73596	4.05	0.2588	1.42906	2.31	-2.23056	4.26106	2.31	-0.91106	2.80502	2.31	-0.86671	3.12621	2.31	-0.8667	0.28614	2.31	-0.86654	2.59043	2.31
	2.32	-0.92004	2.83521	2.32	-0.85614	2.12144	2.32	-0.84195	1.81895	2.32	-0.85138	1.65707	2.32	-0.80398	1.63099	2.32	-0.72976	1.73983	2.32	-0.85444	1.87525	2.32	-0.85429	1.69036	2.32	-0.85453	1.32554	2.32	-0.85436	1.73163	4.1	0.27539	1.42583	2.32	-2.20964	4.2489	2.32	-0.89871	2.79113	2.32	-0.85452	3.11093	2.32	-0.85452	0.29109	2.32	-0.85436	2.58263	2.32
	2.33	-0.90692	2.8258	2.33	-0.84416	2.11088	2.33	-0.83018	1.81363	2.33	-0.83949	1.65271	2.33	-0.79183	1.62719	2.33	-0.71686	1.74092	2.33	-0.8424	1.87035	2.33	-0.84226	1.68606	2.33	-0.8425	1.32605	2.33	-0.84232	1.72736	4.15	0.29152	1.42271	2.33	-2.18892	4.23682	2.33	-0.88649	2.77741	2.33	-0.84246	3.09583	2.33	-0.84247	0.29603	2.33	-0.8423	2.57492	2.33
	2.34	-0.89392	2.81652	2.34	-0.83229	2.1005	2.34	-0.81852	1.80839	2.34	-0.82771	1.64842	2.34	-0.7798	1.62345	2.34	-0.70406	1.74197	2.34	-0.83048	1.86549	2.34	-0.83035	1.68182	2.34	-0.83058	1.32656	2.34	-0.83041	1.72315	4.2	0.30721	1.4197	2.34	-2.1684	4.22484	2.34	-0.87438	2.76386	2.34	-0.83052	3.08092	2.34	-0.83053	0.30095	2.34	-0.83036	2.5673	2.34
	2.35	-0.88107	2.80738	2.35	-0.82053	2.09031	2.35	-0.80697	1.80323	2.35	-0.81605	1.6442	2.35	-0.76789	1.61977	2.35	-0.69136	1.74299	2.35	-0.81868	1.86067	2.35	-0.81855	1.67762	2.35	-0.81878	1.32706	2.35	-0.81861	1.719	4.25	0.32248	1.4168	2.35	-2.14808	4.21294	2.35	-0.86239	2.75049	2.35	-0.81869	3.06619	2.35	-0.81871	0.30585	2.35	-0.81854	2.55977	2.35
	2.36	-0.86834	2.79838	2.36	-0.80889	2.08029	2.36	-0.79553	1.79816	2.36	-0.8045	1.64005	2.36	-0.7561	1.61616	2.36	-0.67877	1.74398	2.36	-0.80699	1.85589	2.36	-0.80687	1.67348	2.36	-0.80709	1.32756	2.36	-0.80693	1.71491	4.3	0.33733	1.41399	2.36	-2.12795	4.20113	2.36	-0.85052	2.73728	2.36	-0.80698	3.05164	2.36	-0.807	0.31073	2.36	-0.80684	2.55233	2.36
	2.37	-0.85575	2.78949	2.37	-0.79736	2.07045	2.37	-0.78421	1.79315	2.37	-0.79306	1.63597	2.37	-0.74442	1.6126	2.37	-0.66627	1.74494	2.37	-0.79541	1.85116	2.37	-0.7953	1.66938	2.37	-0.79552	1.32805	2.37	-0.79536	1.71088	4.35	0.35179	1.41127	2.37	-2.10801	4.18942	2.37	-0.83875	2.72424	2.37	-0.79539	3.03726	2.37	-0.79541	0.31558	2.37	-0.79524	2.54498	2.37
	2.38	-0.84328	2.78074	2.38	-0.78595	2.06077	2.38	-0.77299	1.78823	2.38	-0.78173	1.63196	2.38	-0.73287	1.6091	2.38	-0.65386	1.74586	2.38	-0.78395	1.84647	2.38	-0.78385	1.66532	2.38	-0.78406	1.32853	2.38	-0.78391	1.70691	4.4	0.36587	1.40864	2.38	-2.08826	4.17778	2.38	-0.8271	2.71137	2.38	-0.7839	3.02306	2.38	-0.78393	0.32042	2.38	-0.78376	2.53772	2.38
	2.39	-0.83094	2.77211	2.39	-0.77464	2.05126	2.39	-0.76187	1.78337	2.39	-0.7705	1.62801	2.39	-0.72142	1.60565	2.39	-0.64156	1.74676	2.39	-0.7726	1.84182	2.39	-0.7725	1.66132	2.39	-0.77271	1.329	2.39	-0.77256	1.70299	4.45	0.37958	1.40608	2.39	-2.0687	4.16623	2.39	-0.81556	2.69865	2.39	-0.77253	3.00903	2.39	-0.77257	0.32524	2.39	-0.77239	2.53054	2.39
	2.4	-0.81873	2.76359	2.4	-0.76345	2.04191	2.4	-0.75087	1.77859	2.4	-0.75939	1.62412	2.4	-0.71009	1.60226	2.4	-0.62935	1.74763	2.4	-0.76136	1.83722	2.4	-0.76126	1.65736	2.4	-0.76147	1.32947	2.4	-0.76132	1.69913	4.5	0.39295	1.40361	2.4	-2.04933	4.15477	2.4	-0.80413	2.68609	2.4	-0.76126	2.99516	2.4	-0.76131	0.33004	2.4	-0.76113	2.52344	2.4
	2.41	-0.80664	2.7552	2.41	-0.75236	2.03272	2.41	-0.73996	1.77388	2.41	-0.74838	1.6203	2.41	-0.69887	1.59892	2.41	-0.61723	1.74847	2.41	-0.75022	1.83266	2.41	-0.75013	1.65344	2.41	-0.75034	1.32994	2.41	-0.7502	1.69533	4.55	0.40597	1.4012	2.41	-2.03014	4.14339	2.41	-0.7928	2.67369	2.41	-0.75011	2.98146	2.41	-0.75016	0.33482	2.41	-0.74998	2.51643	2.41
	2.42	-0.79467	2.74692	2.42	-0.74137	2.02369	2.42	-0.72916	1.76924	2.42	-0.73748	1.61654	2.42	-0.68776	1.59564	2.42	-0.60521	1.74928	2.42	-0.73919	1.82814	2.42	-0.73911	1.64957	2.42	-0.73931	1.33039	2.42	-0.73917	1.69158	4.6	0.41866	1.39886	2.42	-2.01112	4.13209	2.42	-0.78158	2.66145	2.42	-0.73905	2.96792	2.42	-0.73911	0.33957	2.42	-0.73893	2.5095	2.42
	2.43	-0.78281	2.73875	2.43	-0.73049	2.01481	2.43	-0.71846	1.76467	2.43	-0.72667	1.61284	2.43	-0.67675	1.5924	2.43	-0.59328	1.75007	2.43	-0.72827	1.82366	2.43	-0.72819	1.64575	2.43	-0.72839	1.33084	2.43	-0.72825	1.68788	4.65	0.43104	1.39658	2.43	-1.99229	4.12088	2.43	-0.77047	2.64935	2.43	-0.72811	2.95454	2.43	-0.72817	0.34431	2.43	-0.72799	2.50265	2.43
	2.44	-0.77108	2.73069	2.44	-0.71971	2.00608	2.44	-0.70786	1.76017	2.44	-0.71597	1.60919	2.44	-0.66586	1.58922	2.44	-0.58144	1.75084	2.44	-0.71744	1.81923	2.44	-0.71738	1.64197	2.44	-0.71757	1.33129	2.44	-0.71744	1.68423	4.7	0.44311	1.39436	2.44	-1.97363	4.10974	2.44	-0.75946	2.6374	2.44	-0.71726	2.94132	2.44	-0.71733	0.34903	2.44	-0.71715	2.49588	2.44
	2.45	-0.75946	2.72274	2.45	-0.70903	1.99749	2.45	-0.69736	1.75573	2.45	-0.70537	1.60561	2.45	-0.65506	1.58609	2.45	-0.5697	1.75158	2.45	-0.70672	1.81483	2.45	-0.70666	1.63823	2.45	-0.70685	1.33173	2.45	-0.70672	1.68064	4.75	0.45488	1.39219	2.45	-1.95514	4.09869	2.45	-0.74855	2.6256	2.45	-0.70652	2.92826	2.45	-0.70659	0.35372	2.45	-0.70641	2.48918	2.45
	2.46	-0.74796	2.7149	2.46	-0.69846	1.98905	2.46	-0.68695	1.75135	2.46	-0.69487	1.60208	2.46	-0.64437	1.58301	2.46	-0.55804	1.7523	2.46	-0.6961	1.81048	2.46	-0.69605	1.63454	2.46	-0.69623	1.33216	2.46	-0.69611	1.6771	4.8	0.46637	1.39008	2.46	-1.93682	4.08771	2.46	-0.73774	2.61395	2.46	-0.69588	2.91535	2.46	-0.69596	0.3584	2.46	-0.69578	2.48257	2.46
	2.47	-0.73657	2.70716	2.47	-0.68798	1.98075	2.47	-0.67664	1.74704	2.47	-0.68446	1.59861	2.47	-0.63379	1.57997	2.47	-0.54647	1.753	2.47	-0.68558	1.80618	2.47	-0.68554	1.63089	2.47	-0.68571	1.33259	2.47	-0.6856	1.67361	4.85	0.47758	1.38802	2.47	-1.91867	4.07681	2.47	-0.72703	2.60243	2.47	-0.68534	2.90259	2.47	-0.68542	0.36305	2.47	-0.68524	2.47603	2.47
	2.48	-0.72529	2.69952	2.48	-0.67759	1.97258	2.48	-0.66643	1.74279	2.48	-0.67415	1.5952	2.48	-0.6233	1.57698	2.48	-0.535	1.75368	2.48	-0.67516	1.80191	2.48	-0.67512	1.62728	2.48	-0.67529	1.33301	2.48	-0.67518	1.67016	4.9	0.48853	1.38601	2.48	-1.90069	4.06599	2.48	-0.71641	2.59106	2.48	-0.6749	2.88998	2.48	-0.67498	0.36769	2.48	-0.6748	2.46956	2.48
	2.49	-0.71411	2.69199	2.49	-0.66731	1.96455	2.49	-0.65631	1.73861	2.49	-0.66394	1.59183	2.49	-0.61291	1.57404	2.49	-0.52361	1.75434	2.49	-0.66483	1.79768	2.49	-0.6648	1.62371	2.49	-0.66497	1.33342	2.49	-0.66486	1.66677	4.95	0.49922	1.38404	2.49	-1.88287	4.05525	2.49	-0.7059	2.57983	2.49	-0.66455	2.87751	2.49	-0.66464	0.3723	2.49	-0.66445	2.46317	2.49
	2.5	-0.70305	2.68455	2.5	-0.65711	1.95665	2.5	-0.64628	1.73448	2.5	-0.65382	1.58852	2.5	-0.60262	1.57115	2.5	-0.5123	1.75498	2.5	-0.6546	1.7935	2.5	-0.65457	1.62019	2.5	-0.65474	1.33383	2.5	-0.65463	1.66342	5	0.50966	1.38211	2.5	-1.86521	4.04458	2.5	-0.69547	2.56873	2.5	-0.6543	2.8652	2.5	-0.65439	0.37689	2.5	-0.6542	2.45685	2.5
	2.51	-0.6921	2.6772	2.51	-0.64701	1.94889	2.51	-0.63634	1.73041	2.51	-0.64379	1.58527	2.51	-0.59243	1.56829	2.51	-0.50108	1.7556	2.51	-0.64446	1.78935	2.51	-0.64444	1.6167	2.51	-0.6446	1.33423	2.51	-0.6445	1.66012	5.05	0.51985	1.38022	2.51	-1.84771	4.03398	2.51	-0.68515	2.55776	2.51	-0.64414	2.85302	2.51	-0.64424	0.38147	2.51	-0.64405	2.45061	2.51
	2.52	-0.68125	2.66995	2.52	-0.63701	1.94124	2.52	-0.62648	1.7264	2.52	-0.63385	1.58206	2.52	-0.58233	1.56548	2.52	-0.48995	1.7562	2.52	-0.63442	1.78525	2.52	-0.6344	1.61326	2.52	-0.63456	1.33463	2.52	-0.63446	1.65686	5.1	0.52982	1.37836	2.52	-1.83037	4.02346	2.52	-0.67491	2.54693	2.52	-0.63407	2.84099	2.52	-0.63418	0.38602	2.52	-0.63399	2.44443	2.52
	2.53	-0.6705	2.66279	2.53	-0.62709	1.93373	2.53	-0.61672	1.72245	2.53	-0.624	1.5789	2.53	-0.57232	1.56272	2.53	-0.4789	1.75679	2.53	-0.62446	1.78119	2.53	-0.62445	1.60985	2.53	-0.6246	1.33502	2.53	-0.62451	1.65366	5.15	0.53955	1.37655	2.53	-1.81319	4.01301	2.53	-0.66477	2.53623	2.53	-0.6241	2.82909	2.53	-0.62421	0.39055	2.53	-0.62402	2.43832	2.53
	2.54	-0.65985	2.65572	2.54	-0.61726	1.92633	2.54	-0.60705	1.71855	2.54	-0.61424	1.57579	2.54	-0.56241	1.55999	2.54	-0.46794	1.75736	2.54	-0.6146	1.77716	2.54	-0.61459	1.60649	2.54	-0.61474	1.3354	2.54	-0.61465	1.65049	5.2	0.54907	1.37476	2.54	-1.79616	4.00264	2.54	-0.65472	2.52566	2.54	-0.61421	2.81733	2.54	-0.61433	0.39506	2.54	-0.61414	2.43228	2.54
	2.55	-0.64931	2.64874	2.55	-0.60752	1.91905	2.55	-0.59746	1.71471	2.55	-0.60456	1.57273	2.55	-0.55259	1.55731	2.55	-0.45706	1.75791	2.55	-0.60482	1.77318	2.55	-0.60482	1.60316	2.55	-0.60497	1.33578	2.55	-0.60488	1.64737	5.25	0.55838	1.37301	2.55	-1.77928	3.99233	2.55	-0.64475	2.51521	2.55	-0.60442	2.80571	2.55	-0.60453	0.39955	2.55	-0.60434	2.42631	2.55
	2.56	-0.63886	2.64184	2.56	-0.59787	1.91189	2.56	-0.58795	1.71092	2.56	-0.59498	1.56972	2.56	-0.54286	1.55467	2.56	-0.44626	1.75845	2.56	-0.59513	1.76924	2.56	-0.59514	1.59987	2.56	-0.59528	1.33616	2.56	-0.5952	1.64429	5.3	0.56747	1.37129	2.56	-1.76255	3.9821	2.56	-0.63488	2.50489	2.56	-0.59471	2.79422	2.56	-0.59483	0.40402	2.56	-0.59464	2.42041	2.56
	2.57	-0.62852	2.63503	2.57	-0.5883	1.90485	2.57	-0.57853	1.70718	2.57	-0.58548	1.56675	2.57	-0.53322	1.55206	2.57	-0.43554	1.75898	2.57	-0.58553	1.76533	2.57	-0.58554	1.59662	2.57	-0.58568	1.33653	2.57	-0.58561	1.64126	5.35	0.57637	1.36959	2.57	-1.74597	3.97193	2.57	-0.62509	2.49469	2.57	-0.58509	2.78286	2.57	-0.58521	0.40847	2.57	-0.58502	2.41457	2.57
	2.58	-0.61827	2.62831	2.58	-0.57882	1.89791	2.58	-0.5692	1.7035	2.58	-0.57606	1.56383	2.58	-0.52366	1.5495	2.58	-0.4249	1.75949	2.58	-0.57602	1.76147	2.58	-0.57603	1.59341	2.58	-0.57617	1.33689	2.58	-0.5761	1.63826	5.4	0.58508	1.36793	2.58	-1.72953	3.96184	2.58	-0.61539	2.48461	2.58	-0.57555	2.77163	2.58	-0.57568	0.41289	2.58	-0.57549	2.40879	2.58
	2.59	-0.60812	2.62166	2.59	-0.56942	1.89109	2.59	-0.55994	1.69987	2.59	-0.56672	1.56096	2.59	-0.5142	1.54697	2.59	-0.41435	1.75999	2.59	-0.56659	1.75764	2.59	-0.56661	1.59024	2.59	-0.56674	1.33724	2.59	-0.56667	1.63531	5.45	0.59359	1.36628	2.59	-1.71324	3.95181	2.59	-0.60578	2.47465	2.59	-0.5661	2.76053	2.59	-0.56624	0.4173	2.59	-0.56604	2.40308	2.59
	2.6	-0.59806	2.6151	2.6	-0.56011	1.88438	2.6	-0.55077	1.69628	2.6	-0.55747	1.55812	2.6	-0.50482	1.54449	2.6	-0.40387	1.76048	2.6	-0.55724	1.75385	2.6	-0.55727	1.5871	2.6	-0.55739	1.3376	2.6	-0.55733	1.6324	5.5	0.60193	1.36467	2.6	-1.6971	3.94185	2.6	-0.59624	2.46481	2.6	-0.55674	2.74955	2.6	-0.55687	0.42169	2.6	-0.55668	2.39743	2.6
	2.61	-0.58809	2.60861	2.61	-0.55087	1.87777	2.61	-0.54167	1.69275	2.61	-0.5483	1.55533	2.61	-0.49552	1.54203	2.61	-0.39347	1.76096	2.61	-0.54797	1.7501	2.61	-0.54801	1.58399	2.61	-0.54812	1.33794	2.61	-0.54807	1.62953	5.55	0.61008	1.36307	2.61	-1.68109	3.93196	2.61	-0.58679	2.45509	2.61	-0.54745	2.7387	2.61	-0.54759	0.42605	2.61	-0.5474	2.39185	2.61
	2.62	-0.57821	2.6022	2.62	-0.54172	1.87127	2.62	-0.53266	1.68927	2.62	-0.53921	1.55258	2.62	-0.4863	1.53962	2.62	-0.38314	1.76142	2.62	-0.53879	1.74639	2.62	-0.53883	1.58093	2.62	-0.53894	1.33828	2.62	-0.53889	1.6267	5.6	0.61807	1.3615	2.62	-1.66522	3.92213	2.62	-0.57743	2.44548	2.62	-0.53825	2.72797	2.62	-0.53839	0.4304	2.62	-0.5382	2.38632	2.62
	2.63	-0.56843	2.59587	2.63	-0.53265	1.86486	2.63	-0.52372	1.68583	2.63	-0.53019	1.54988	2.63	-0.47717	1.53724	2.63	-0.3729	1.76188	2.63	-0.52968	1.74272	2.63	-0.52973	1.5779	2.63	-0.52984	1.33862	2.63	-0.52979	1.6239	5.65	0.62588	1.35994	2.63	-1.64949	3.91237	2.63	-0.56814	2.43598	2.63	-0.52913	2.71736	2.63	-0.52928	0.43472	2.63	-0.52908	2.38086	2.63
	2.64	-0.55874	2.58961	2.64	-0.52365	1.85856	2.64	-0.51486	1.68244	2.64	-0.52126	1.54721	2.64	-0.46812	1.53489	2.64	-0.36273	1.76232	2.64	-0.52066	1.73908	2.64	-0.52071	1.5749	2.64	-0.52081	1.33895	2.64	-0.52077	1.62115	5.7	0.63354	1.35841	2.64	-1.6339	3.90268	2.64	-0.55894	2.42659	2.64	-0.52008	2.70687	2.64	-0.52024	0.43903	2.64	-0.52004	2.37545	2.64
	2.65	-0.54913	2.58342	2.65	-0.51473	1.85236	2.65	-0.50607	1.67909	2.65	-0.5124	1.54458	2.65	-0.45915	1.53258	2.65	-0.35263	1.76276	2.65	-0.51171	1.73548	2.65	-0.51177	1.57194	2.65	-0.51187	1.33927	2.65	-0.51183	1.61843	5.75	0.64103	1.35689	2.65	-1.61844	3.89304	2.65	-0.54981	2.41732	2.65	-0.51112	2.6965	2.65	-0.51127	0.44331	2.65	-0.51108	2.37011	2.65
	2.66	-0.53961	2.57731	2.66	-0.50589	1.84625	2.66	-0.49736	1.6758	2.66	-0.50362	1.542	2.66	-0.45026	1.5303	2.66	-0.34261	1.76319	2.66	-0.50284	1.73192	2.66	-0.5029	1.56901	2.66	-0.503	1.33959	2.66	-0.50297	1.61574	5.8	0.64837	1.3554	2.66	-1.60311	3.88348	2.66	-0.54076	2.40815	2.66	-0.50223	2.68624	2.66	-0.50239	0.44757	2.66	-0.50219	2.36482	2.66
	2.67	-0.53018	2.57127	2.67	-0.49713	1.84024	2.67	-0.48872	1.67254	2.67	-0.49491	1.53945	2.67	-0.44144	1.52806	2.67	-0.33267	1.7636	2.67	-0.49405	1.72839	2.67	-0.49411	1.56611	2.67	-0.49421	1.3399	2.67	-0.49418	1.6131	5.85	0.65557	1.35391	2.67	-1.58791	3.87397	2.67	-0.53179	2.39908	2.67	-0.49342	2.6761	2.67	-0.49358	0.45182	2.67	-0.49339	2.35959	2.67
	2.68	-0.52083	2.56529	2.68	-0.48844	1.83432	2.68	-0.48016	1.66933	2.68	-0.48628	1.53694	2.68	-0.43271	1.52585	2.68	-0.3228	1.76401	2.68	-0.48533	1.7249	2.68	-0.4854	1.56325	2.68	-0.48549	1.34021	2.68	-0.48546	1.61049	5.9	0.66261	1.35245	2.68	-1.57284	3.86453	2.68	-0.52289	2.39013	2.68	-0.48468	2.66607	2.68	-0.48485	0.45604	2.68	-0.48465	2.35441	2.68
	2.69	-0.51156	2.55938	2.69	-0.47982	1.82849	2.69	-0.47167	1.66616	2.69	-0.47772	1.53447	2.69	-0.42405	1.52367	2.69	-0.313	1.76442	2.69	-0.47669	1.72145	2.69	-0.47676	1.56042	2.69	-0.47685	1.34051	2.69	-0.47683	1.60791	5.95	0.66952	1.351	2.69	-1.5579	3.85515	2.69	-0.51407	2.38127	2.69	-0.47602	2.65615	2.69	-0.47619	0.46024	2.69	-0.476	2.34929	2.69
	2.7	-0.50238	2.55354	2.7	-0.47127	1.82275	2.7	-0.46325	1.66303	2.7	-0.46923	1.53203	2.7	-0.41546	1.52152	2.7	-0.30327	1.76481	2.7	-0.46812	1.71803	2.7	-0.46819	1.55763	2.7	-0.46828	1.34081	2.7	-0.46826	1.60537	6	0.67629	1.34956	2.7	-1.54309	3.84583	2.7	-0.50533	2.37252	2.7	-0.46743	2.64634	2.7	-0.46761	0.46443	2.7	-0.46741	2.34422	2.7
	2.71	-0.49328	2.54777	2.71	-0.4628	1.81709	2.71	-0.4549	1.65995	2.71	-0.46082	1.52963	2.71	-0.40695	1.5194	2.71	-0.29361	1.7652	2.71	-0.45962	1.71464	2.71	-0.4597	1.55486	2.71	-0.45978	1.3411	2.71	-0.45977	1.60287	6.05	0.68292	1.34814	2.71	-1.5284	3.83657	2.71	-0.49666	2.36387	2.71	-0.45892	2.63664	2.71	-0.45909	0.46859	2.71	-0.4589	2.33921	2.71
	2.72	-0.48426	2.54205	2.72	-0.4544	1.81153	2.72	-0.44662	1.65691	2.72	-0.45247	1.52726	2.72	-0.39851	1.51731	2.72	-0.28403	1.76559	2.72	-0.45119	1.71129	2.72	-0.45128	1.55213	2.72	-0.45136	1.34139	2.72	-0.45135	1.60039	6.1	0.68943	1.34673	2.72	-1.51383	3.82737	2.72	-0.48806	2.35532	2.72	-0.45048	2.62705	2.72	-0.45065	0.47273	2.72	-0.45046	2.33425	2.72
	2.73	-0.47532	2.5364	2.73	-0.44607	1.80604	2.73	-0.4384	1.6539	2.73	-0.4442	1.52493	2.73	-0.39015	1.51526	2.73	-0.27452	1.76597	2.73	-0.44284	1.70798	2.73	-0.44293	1.54943	2.73	-0.443	1.34167	2.73	-0.443	1.59795	6.15	0.69581	1.34534	2.73	-1.49939	3.81822	2.73	-0.47953	2.34687	2.73	-0.4421	2.61756	2.73	-0.44228	0.47685	2.73	-0.44209	2.32935	2.73
	2.74	-0.46646	2.53082	2.74	-0.43781	1.80064	2.74	-0.43026	1.65094	2.74	-0.43599	1.52263	2.74	-0.38185	1.51323	2.74	-0.26507	1.76634	2.74	-0.43455	1.7047	2.74	-0.43465	1.54676	2.74	-0.43472	1.34195	2.74	-0.43472	1.59554	6.2	0.70206	1.34395	2.74	-1.48507	3.80914	2.74	-0.47107	2.33851	2.74	-0.4338	2.60818	2.74	-0.43399	0.48095	2.74	-0.43379	2.32449	2.74
	2.75	-0.45768	2.52529	2.75	-0.42961	1.79533	2.75	-0.42219	1.64801	2.75	-0.42785	1.52037	2.75	-0.37363	1.51123	2.75	-0.2557	1.76671	2.75	-0.42634	1.70145	2.75	-0.42644	1.54412	2.75	-0.4265	1.34223	2.75	-0.4265	1.59317	6.25	0.7082	1.34258	2.75	-1.47086	3.80012	2.75	-0.46269	2.33025	2.75	-0.42557	2.5989	2.75	-0.42576	0.48503	2.75	-0.42556	2.31969	2.75
	2.76	-0.44897	2.51982	2.76	-0.42149	1.79009	2.76	-0.41418	1.64512	2.76	-0.41978	1.51814	2.76	-0.36548	1.50925	2.76	-0.24639	1.76707	2.76	-0.41819	1.69824	2.76	-0.41829	1.54151	2.76	-0.41835	1.34249	2.76	-0.41836	1.59082	6.3	0.71422	1.34122	2.76	-1.45678	3.79115	2.76	-0.45437	2.32209	2.76	-0.41741	2.58972	2.76	-0.41759	0.4891	2.76	-0.4174	2.31493	2.76
	2.77	-0.44034	2.51442	2.77	-0.41343	1.78493	2.77	-0.40623	1.64227	2.77	-0.41177	1.51594	2.77	-0.35739	1.50731	2.77	-0.23715	1.76744	2.77	-0.41011	1.69506	2.77	-0.41022	1.53892	2.77	-0.41027	1.34276	2.77	-0.41029	1.58851	6.35	0.72012	1.33987	2.77	-1.4428	3.78224	2.77	-0.44612	2.31401	2.77	-0.40931	2.58064	2.77	-0.4095	0.49314	2.77	-0.40931	2.31023	2.77
	2.78	-0.43179	2.50907	2.78	-0.40544	1.77984	2.78	-0.39835	1.63946	2.78	-0.40384	1.51377	2.78	-0.34938	1.50539	2.78	-0.22798	1.76779	2.78	-0.40209	1.69191	2.78	-0.40221	1.53637	2.78	-0.40226	1.34301	2.78	-0.40228	1.58622	6.4	0.72591	1.33853	2.78	-1.42895	3.77338	2.78	-0.43794	2.30603	2.78	-0.40128	2.57165	2.78	-0.40147	0.49716	2.78	-0.40128	2.30557	2.78
	2.79	-0.42331	2.50377	2.79	-0.39751	1.77484	2.79	-0.39054	1.63668	2.79	-0.39596	1.51163	2.79	-0.34143	1.5035	2.79	-0.21887	1.76815	2.79	-0.39415	1.6888	2.79	-0.39426	1.53385	2.79	-0.39431	1.34327	2.79	-0.39433	1.58397	6.45	0.7316	1.3372	2.79	-1.41521	3.76459	2.79	-0.42983	2.29814	2.79	-0.39332	2.56277	2.79	-0.39351	0.50116	2.79	-0.39332	2.30097	2.79
	2.8	-0.4149	2.49854	2.8	-0.38965	1.7699	2.8	-0.38278	1.63394	2.8	-0.38815	1.50952	2.8	-0.33354	1.50164	2.8	-0.20983	1.7685	2.8	-0.38626	1.68572	2.8	-0.38638	1.53135	2.8	-0.38643	1.34352	2.8	-0.38645	1.58174	6.5	0.73717	1.33587	2.8	-1.40158	3.75584	2.8	-0.42178	2.29034	2.8	-0.38542	2.55398	2.8	-0.38561	0.50515	2.8	-0.38543	2.29641	2.8
	2.81	-0.40656	2.49335	2.81	-0.38185	1.76504	2.81	-0.37509	1.63124	2.81	-0.3804	1.50745	2.81	-0.32573	1.4998	2.81	-0.20086	1.76885	2.81	-0.37844	1.68267	2.81	-0.37857	1.52889	2.81	-0.37861	1.34376	2.81	-0.37864	1.57954	6.55	0.74265	1.33456	2.81	-1.38806	3.74715	2.81	-0.4138	2.28262	2.81	-0.37759	2.54529	2.81	-0.37778	0.50911	2.81	-0.3776	2.29189	2.81
	2.82	-0.39829	2.48822	2.82	-0.37411	1.76025	2.82	-0.36747	1.62856	2.82	-0.37272	1.5054	2.82	-0.31797	1.49799	2.82	-0.19195	1.76919	2.82	-0.37069	1.67965	2.82	-0.37082	1.52645	2.82	-0.37086	1.344	2.82	-0.37089	1.57738	6.6	0.74802	1.33325	2.82	-1.37465	3.73852	2.82	-0.40589	2.27499	2.82	-0.36982	2.53669	2.82	-0.37001	0.51305	2.82	-0.36983	2.28743	2.82
	2.83	-0.3901	2.48315	2.83	-0.36644	1.75553	2.83	-0.3599	1.62592	2.83	-0.3651	1.50338	2.83	-0.31028	1.4962	2.83	-0.1831	1.76954	2.83	-0.363	1.67666	2.83	-0.36313	1.52404	2.83	-0.36317	1.34423	2.83	-0.3632	1.57524	6.65	0.7533	1.33195	2.83	-1.36135	3.72994	2.83	-0.39804	2.26745	2.83	-0.36211	2.52818	2.83	-0.36231	0.51698	2.83	-0.36212	2.28301	2.83
	2.84	-0.38197	2.47812	2.84	-0.35882	1.75088	2.84	-0.35239	1.62332	2.84	-0.35754	1.50139	2.84	-0.30266	1.49443	2.84	-0.17432	1.76988	2.84	-0.35537	1.67371	2.84	-0.3555	1.52165	2.84	-0.35554	1.34446	2.84	-0.35558	1.57312	6.7	0.75848	1.33066	2.84	-1.34815	3.72141	2.84	-0.39025	2.25999	2.84	-0.35446	2.51976	2.84	-0.35467	0.52088	2.84	-0.35448	2.27863	2.84
	2.85	-0.37392	2.47315	2.85	-0.35127	1.7463	2.85	-0.34495	1.62075	2.85	-0.35004	1.49943	2.85	-0.29509	1.49269	2.85	-0.1656	1.77023	2.85	-0.3478	1.67078	2.85	-0.34794	1.51929	2.85	-0.34797	1.34469	2.85	-0.34801	1.57104	6.75	0.76357	1.32938	2.85	-1.33507	3.71293	2.85	-0.38252	2.25262	2.85	-0.34688	2.51144	2.85	-0.34708	0.52477	2.85	-0.3469	2.2743	2.85
	2.86	-0.36593	2.46823	2.86	-0.34378	1.74178	2.86	-0.33756	1.61821	2.86	-0.3426	1.4975	2.86	-0.28759	1.49098	2.86	-0.15695	1.77057	2.86	-0.34029	1.66789	2.86	-0.34043	1.51696	2.86	-0.34046	1.34491	2.86	-0.34051	1.56898	6.8	0.76856	1.32811	2.86	-1.32208	3.70451	2.86	-0.37486	2.24532	2.86	-0.33936	2.5032	2.86	-0.33956	0.52863	2.86	-0.33938	2.27001	2.86
	2.87	-0.358	2.46335	2.87	-0.33635	1.73733	2.87	-0.33023	1.6157	2.87	-0.33522	1.49559	2.87	-0.28015	1.48929	2.87	-0.14835	1.77091	2.87	-0.33284	1.66503	2.87	-0.33299	1.51466	2.87	-0.33301	1.34513	2.87	-0.33306	1.56695	6.85	0.77347	1.32684	2.87	-1.3092	3.69613	2.87	-0.36726	2.23811	2.87	-0.3319	2.49505	2.87	-0.3321	0.53248	2.87	-0.33192	2.26577	2.87
	2.88	-0.35015	2.45853	2.88	-0.32897	1.73295	2.88	-0.32296	1.61322	2.88	-0.32789	1.49371	2.88	-0.27277	1.48762	2.88	-0.13982	1.77125	2.88	-0.32545	1.66219	2.88	-0.3256	1.51238	2.88	-0.32562	1.34534	2.88	-0.32568	1.56494	6.9	0.77829	1.32558	2.88	-1.29643	3.68781	2.88	-0.35971	2.23098	2.88	-0.32449	2.48699	2.88	-0.3247	0.53631	2.88	-0.32452	2.26157	2.88
	2.89	-0.34236	2.45375	2.89	-0.32166	1.72862	2.89	-0.31575	1.61077	2.89	-0.32063	1.49185	2.89	-0.26545	1.48597	2.89	-0.13135	1.77159	2.89	-0.31812	1.65939	2.89	-0.31827	1.51012	2.89	-0.31829	1.34555	2.89	-0.31835	1.56296	6.95	0.78303	1.32432	2.89	-1.28375	3.67954	2.89	-0.35223	2.22393	2.89	-0.31715	2.47901	2.89	-0.31736	0.54012	2.89	-0.31718	2.25741	2.89
	2.9	-0.33463	2.44902	2.9	-0.3144	1.72436	2.9	-0.30859	1.60836	2.9	-0.31342	1.49003	2.9	-0.25819	1.48434	2.9	-0.12294	1.77193	2.9	-0.31085	1.65661	2.9	-0.31101	1.50789	2.9	-0.31102	1.34575	2.9	-0.31108	1.561	7	0.78768	1.32307	2.9	-1.27118	3.67132	2.9	-0.34481	2.21696	2.9	-0.30986	2.47112	2.9	-0.31007	0.54391	2.9	-0.3099	2.25329	2.9
	2.91	-0.32697	2.44434	2.91	-0.3072	1.72016	2.91	-0.30149	1.60597	2.91	-0.30627	1.48822	2.91	-0.25099	1.48274	2.91	-0.11459	1.77227	2.91	-0.30363	1.65387	2.91	-0.30379	1.50569	2.91	-0.30381	1.34595	2.91	-0.30387	1.55907	7.05	0.79225	1.32183	2.91	-1.2587	3.66315	2.91	-0.33745	2.21006	2.91	-0.30264	2.4633	2.91	-0.30285	0.54768	2.91	-0.30267	2.24922	2.91
	2.92	-0.31937	2.4397	2.92	-0.30005	1.71602	2.92	-0.29444	1.60361	2.92	-0.29917	1.48644	2.92	-0.24384	1.48116	2.92	-0.1063	1.77262	2.92	-0.29648	1.65115	2.92	-0.29664	1.5035	2.92	-0.29665	1.34614	2.92	-0.29672	1.55716	7.1	0.79674	1.32059	2.92	-1.24632	3.65503	2.92	-0.33014	2.20324	2.92	-0.29547	2.45558	2.92	-0.29568	0.55143	2.92	-0.2955	2.24518	2.92
	2.93	-0.31183	2.4351	2.93	-0.29296	1.71194	2.93	-0.28745	1.60128	2.93	-0.29213	1.48469	2.93	-0.23675	1.4796	2.93	-0.09807	1.77296	2.93	-0.28937	1.64846	2.93	-0.28954	1.50135	2.93	-0.28955	1.34633	2.93	-0.28962	1.55528	7.15	0.80116	1.31936	2.93	-1.23404	3.64695	2.93	-0.32289	2.19649	2.93	-0.28835	2.44793	2.93	-0.28856	0.55516	2.93	-0.28839	2.24119	2.93
	2.94	-0.30436	2.43055	2.94	-0.28593	1.70791	2.94	-0.28051	1.59898	2.94	-0.28515	1.48296	2.94	-0.22972	1.47806	2.94	-0.08989	1.77331	2.94	-0.28233	1.6458	2.94	-0.28249	1.49922	2.94	-0.2825	1.34652	2.94	-0.28258	1.55342	7.2	0.8055	1.31813	2.94	-1.22186	3.63893	2.94	-0.3157	2.18982	2.94	-0.28129	2.44036	2.94	-0.2815	0.55888	2.94	-0.28133	2.23723	2.94
	2.95	-0.29695	2.42605	2.95	-0.27895	1.70395	2.95	-0.27363	1.59671	2.95	-0.27822	1.48125	2.95	-0.22274	1.47654	2.95	-0.08178	1.77365	2.95	-0.27533	1.64317	2.95	-0.2755	1.49711	2.95	-0.27551	1.3467	2.95	-0.27559	1.55158	7.25	0.80976	1.31691	2.95	-1.20977	3.63095	2.95	-0.30857	2.18322	2.95	-0.27429	2.43288	2.95	-0.2745	0.56257	2.95	-0.27433	2.23331	2.95
	2.96	-0.28959	2.42158	2.96	-0.27202	1.70003	2.96	-0.2668	1.59447	2.96	-0.27134	1.47957	2.96	-0.21582	1.47504	2.96	-0.07372	1.774	2.96	-0.26839	1.64056	2.96	-0.26857	1.49502	2.96	-0.26857	1.34688	2.96	-0.26865	1.54977	7.3	0.81395	1.31569	2.96	-1.19777	3.62302	2.96	-0.30149	2.17669	2.96	-0.26734	2.42547	2.96	-0.26755	0.56625	2.96	-0.26738	2.22944	2.96
	2.97	-0.2823	2.41716	2.97	-0.26514	1.69618	2.97	-0.26002	1.59225	2.97	-0.26451	1.4779	2.97	-0.20895	1.47356	2.97	-0.06572	1.77435	2.97	-0.26151	1.63798	2.97	-0.26169	1.49296	2.97	-0.26168	1.34705	2.97	-0.26177	1.54797	7.35	0.81808	1.31448	2.97	-1.18587	3.61514	2.97	-0.29446	2.17024	2.97	-0.26044	2.41813	2.97	-0.26065	0.56991	2.97	-0.26049	2.22559	2.97
	2.98	-0.27506	2.41278	2.98	-0.25832	1.69237	2.98	-0.25329	1.59005	2.98	-0.25774	1.47626	2.98	-0.20214	1.4721	2.98	-0.05777	1.77471	2.98	-0.25468	1.63543	2.98	-0.25486	1.49091	2.98	-0.25485	1.34722	2.98	-0.25494	1.5462	7.4	0.82213	1.31327	2.98	-1.17405	3.6073	2.98	-0.28749	2.16385	2.98	-0.2536	2.41088	2.98	-0.25381	0.57355	2.98	-0.25365	2.22179	2.98
	2.99	-0.26789	2.40844	2.99	-0.25155	1.68862	2.99	-0.24661	1.58789	2.99	-0.25102	1.47465	2.99	-0.19538	1.47066	2.99	-0.04988	1.77506	2.99	-0.2479	1.63291	2.99	-0.24808	1.4889	2.99	-0.24807	1.34738	2.99	-0.24817	1.54445	7.45	0.82612	1.31207	2.99	-1.16233	3.59951	2.99	-0.28058	2.15754	2.99	-0.2468	2.4037	2.99	-0.24702	0.57717	2.99	-0.24686	2.21803	2.99
	3	-0.26077	2.40414	3	-0.24483	1.68493	3	-0.23998	1.58575	3	-0.24435	1.47305	3	-0.18867	1.46924	3	-0.04205	1.77542	3	-0.24117	1.63041	3	-0.24135	1.4869	3	-0.24135	1.34755	3	-0.24144	1.54273	7.5	0.83004	1.31087	3	-1.1507	3.59176	3	-0.27371	2.15129	3	-0.24007	2.39659	3	-0.24028	0.58077	3	-0.24012	2.2143	3
	3.01	-0.25371	2.39988	3.01	-0.23816	1.68128	3.01	-0.23341	1.58363	3.01	-0.23773	1.47148	3.01	-0.18201	1.46783	3.01	-0.03427	1.77578	3.01	-0.23449	1.62793	3.01	-0.23468	1.48492	3.01	-0.23467	1.3477	3.01	-0.23477	1.54102	7.55	0.83389	1.30967	3.01	-1.13916	3.58406	3.01	-0.2669	2.14511	3.01	-0.23338	2.38956	3.01	-0.23359	0.58436	3.01	-0.23344	2.2106	3.01
	3.02	-0.2467	2.39566	3.02	-0.23155	1.67768	3.02	-0.22688	1.58154	3.02	-0.23116	1.46992	3.02	-0.17541	1.46645	3.02	-0.02655	1.77615	3.02	-0.22787	1.62549	3.02	-0.22806	1.48297	3.02	-0.22804	1.34786	3.02	-0.22815	1.53933	7.6	0.83768	1.30848	3.02	-1.1277	3.5764	3.02	-0.26015	2.139	3.02	-0.22674	2.3826	3.02	-0.22695	0.58793	3.02	-0.2268	2.20694	3.02
	3.03	-0.23975	2.39148	3.03	-0.22498	1.67414	3.03	-0.2204	1.57948	3.03	-0.22464	1.46839	3.03	-0.16885	1.46508	3.03	-0.01888	1.77651	3.03	-0.22129	1.62307	3.03	-0.22148	1.48104	3.03	-0.22147	1.348	3.03	-0.22157	1.53767	7.65	0.84141	1.30729	3.03	-1.11634	3.56879	3.03	-0.25344	2.13295	3.03	-0.22016	2.37571	3.03	-0.22037	0.59148	3.03	-0.22022	2.20332	3.03
	3.04	-0.23286	2.38733	3.04	-0.21846	1.67064	3.04	-0.21397	1.57744	3.04	-0.21817	1.46688	3.04	-0.16235	1.46373	3.04	-0.01127	1.77688	3.04	-0.21477	1.62067	3.04	-0.21496	1.47912	3.04	-0.21494	1.34815	3.04	-0.21505	1.53602	7.7	0.84508	1.30611	3.04	-1.10505	3.56122	3.04	-0.24678	2.12697	3.04	-0.21362	2.36889	3.04	-0.21383	0.59501	3.04	-0.21368	2.19973	3.04
	3.05	-0.22601	2.38322	3.05	-0.21199	1.66719	3.05	-0.20759	1.57542	3.05	-0.21174	1.46539	3.05	-0.15589	1.4624	3.05	-0.00371	1.77726	3.05	-0.20829	1.6183	3.05	-0.20848	1.47723	3.05	-0.20846	1.34829	3.05	-0.20858	1.5344	7.75	0.84869	1.30493	3.05	-1.09386	3.5537	3.05	-0.24018	2.12105	3.05	-0.20713	2.36214	3.05	-0.20734	0.59852	3.05	-0.2072	2.19618	3.05
	3.06	-0.21923	2.37915	3.06	-0.20556	1.66378	3.06	-0.20126	1.57343	3.06	-0.20537	1.46391	3.06	-0.14949	1.46108	3.06	0.0038	1.77764	3.06	-0.20186	1.61596	3.06	-0.20206	1.47536	3.06	-0.20203	1.34843	3.06	-0.20215	1.53279	7.8	0.85224	1.30376	3.06	-1.08275	3.54622	3.06	-0.23362	2.1152	3.06	-0.20069	2.35546	3.06	-0.2009	0.60202	3.06	-0.20076	2.19266	3.06
	3.07	-0.21249	2.37511	3.07	-0.19919	1.66043	3.07	-0.19497	1.57145	3.07	-0.19904	1.46246	3.07	-0.14313	1.45978	3.07	0.01126	1.77802	3.07	-0.19548	1.61363	3.07	-0.19568	1.47351	3.07	-0.19565	1.34856	3.07	-0.19577	1.53121	7.85	0.85574	1.30258	3.07	-1.07172	3.53878	3.07	-0.22712	2.1094	3.07	-0.1943	2.34885	3.07	-0.19451	0.6055	3.07	-0.19437	2.18917	3.07
	3.08	-0.20581	2.37111	3.08	-0.19286	1.65711	3.08	-0.18873	1.56951	3.08	-0.19276	1.46102	3.08	-0.13682	1.4585	3.08	0.01866	1.7784	3.08	-0.18914	1.61134	3.08	-0.18935	1.47168	3.08	-0.18932	1.34869	3.08	-0.18944	1.52964	7.9	0.85918	1.30142	3.08	-1.06077	3.53138	3.08	-0.22066	2.10368	3.08	-0.18796	2.34231	3.08	-0.18817	0.60896	3.08	-0.18803	2.18572	3.08
	3.09	-0.19918	2.36715	3.09	-0.18658	1.65385	3.09	-0.18253	1.56758	3.09	-0.18653	1.45961	3.09	-0.13056	1.45723	3.09	0.02602	1.77879	3.09	-0.18286	1.60906	3.09	-0.18306	1.46987	3.09	-0.18303	1.34882	3.09	-0.18316	1.52809	7.95	0.86256	1.30025	3.09	-1.04991	3.52403	3.09	-0.21425	2.09801	3.09	-0.18166	2.33583	3.09	-0.18187	0.6124	3.09	-0.18174	2.1823	3.09
	3.1	-0.19261	2.36322	3.1	-0.18034	1.65062	3.1	-0.17638	1.56567	3.1	-0.18034	1.45821	3.1	-0.12435	1.45598	3.1	0.03332	1.77919	3.1	-0.17662	1.60681	3.1	-0.17682	1.46808	3.1	-0.17679	1.34894	3.1	-0.17692	1.52656	8	0.86589	1.29909	3.1	-1.03912	3.51672	3.1	-0.20789	2.0924	3.1	-0.17541	2.32942	3.1	-0.17562	0.61583	3.1	-0.17549	2.17891	3.1
	3.11	-0.18608	2.35932	3.11	-0.17415	1.64744	3.11	-0.17028	1.56379	3.11	-0.1742	1.45683	3.11	-0.11818	1.45475	3.11	0.04057	1.77959	3.11	-0.17042	1.60459	3.11	-0.17063	1.4663	3.11	-0.1706	1.34906	3.11	-0.17073	1.52504	8.05	0.86917	1.29793	3.11	-1.02842	3.50945	3.11	-0.20158	2.08685	3.11	-0.16921	2.32307	3.11	-0.16942	0.61924	3.11	-0.16929	2.17555	3.11
	3.12	-0.1796	2.35545	3.12	-0.168	1.64431	3.12	-0.16422	1.56193	3.12	-0.1681	1.45546	3.12	-0.11206	1.45353	3.12	0.04777	1.77999	3.12	-0.16428	1.60238	3.12	-0.16448	1.46455	3.12	-0.16445	1.34917	3.12	-0.16458	1.52355	8.1	0.8724	1.29678	3.12	-1.01779	3.50221	3.12	-0.19532	2.08136	3.12	-0.16305	2.31679	3.12	-0.16326	0.62263	3.12	-0.16313	2.17223	3.12
	3.13	-0.17318	2.35162	3.13	-0.1619	1.64121	3.13	-0.1582	1.56009	3.13	-0.16204	1.45412	3.13	-0.10598	1.45233	3.13	0.05492	1.7804	3.13	-0.15817	1.6002	3.13	-0.15838	1.46281	3.13	-0.15835	1.34928	3.13	-0.15848	1.52207	8.15	0.87558	1.29563	3.13	-1.00725	3.49502	3.13	-0.1891	2.07593	3.13	-0.15694	2.31057	3.13	-0.15714	0.626	3.13	-0.15702	2.16893	3.13
	3.14	-0.1668	2.34782	3.14	-0.15584	1.63816	3.14	-0.15223	1.55827	3.14	-0.15603	1.45279	3.14	-0.09995	1.45114	3.14	0.06202	1.78081	3.14	-0.15211	1.59805	3.14	-0.15233	1.46109	3.14	-0.15229	1.34939	3.14	-0.15243	1.52061	8.2	0.87871	1.29448	3.14	-0.99678	3.48787	3.14	-0.18293	2.07056	3.14	-0.15087	2.30441	3.14	-0.15107	0.62936	3.14	-0.15096	2.16567	3.14
	3.15	-0.16047	2.34406	3.15	-0.14983	1.63514	3.15	-0.1463	1.55647	3.15	-0.15007	1.45148	3.15	-0.09396	1.44997	3.15	0.06907	1.78123	3.15	-0.1461	1.59591	3.15	-0.14631	1.45939	3.15	-0.14627	1.34949	3.15	-0.14641	1.51916	8.25	0.88179	1.29333	3.15	-0.98638	3.48076	3.15	-0.1768	2.06524	3.15	-0.14485	2.29832	3.15	-0.14505	0.6327	3.15	-0.14493	2.16244	3.15
	3.16	-0.15419	2.34032	3.16	-0.14386	1.63217	3.16	-0.14041	1.55469	3.16	-0.14415	1.45018	3.16	-0.08802	1.44881	3.16	0.07607	1.78165	3.16	-0.14013	1.5938	3.16	-0.14034	1.45771	3.16	-0.1403	1.3496	3.16	-0.14044	1.51774	8.3	0.88482	1.29219	3.16	-0.97607	3.47369	3.16	-0.17072	2.05998	3.16	-0.13887	2.29228	3.16	-0.13907	0.63602	3.16	-0.13896	2.15923	3.16
	3.17	-0.14796	2.33662	3.17	-0.13793	1.62923	3.17	-0.13457	1.55293	3.17	-0.13827	1.44891	3.17	-0.08211	1.44766	3.17	0.08303	1.78208	3.17	-0.1342	1.59171	3.17	-0.13442	1.45605	3.17	-0.13437	1.34969	3.17	-0.13452	1.51632	8.35	0.8878	1.29105	3.17	-0.96583	3.46666	3.17	-0.16468	2.05478	3.17	-0.13294	2.28631	3.17	-0.13313	0.63933	3.17	-0.13302	2.15606	3.17
	3.18	-0.14177	2.33294	3.18	-0.13204	1.62634	3.18	-0.12876	1.55119	3.18	-0.13243	1.44764	3.18	-0.07626	1.44653	3.18	0.08994	1.78252	3.18	-0.12831	1.58964	3.18	-0.12853	1.4544	3.18	-0.12849	1.34979	3.18	-0.12864	1.51493	8.4	0.89075	1.28991	3.18	-0.95566	3.45967	3.18	-0.15869	2.04962	3.18	-0.12704	2.2804	3.18	-0.12724	0.64262	3.18	-0.12713	2.15291	3.18
	3.19	-0.13563	2.3293	3.19	-0.1262	1.62348	3.19	-0.123	1.54947	3.19	-0.12663	1.4464	3.19	-0.07044	1.44542	3.19	0.0968	1.78296	3.19	-0.12247	1.58759	3.19	-0.12269	1.45277	3.19	-0.12264	1.34988	3.19	-0.12279	1.51355	8.45	0.89364	1.28878	3.19	-0.94557	3.45272	3.19	-0.15274	2.04453	3.19	-0.12119	2.27454	3.19	-0.12138	0.64589	3.19	-0.12128	2.1498	3.19
	3.2	-0.12954	2.32569	3.2	-0.1204	1.62066	3.2	-0.11728	1.54777	3.2	-0.12088	1.44516	3.2	-0.06467	1.44431	3.2	0.10361	1.7834	3.2	-0.11667	1.58556	3.2	-0.11689	1.45116	3.2	-0.11684	1.34996	3.2	-0.117	1.51219	8.5	0.89649	1.28765	3.2	-0.93555	3.4458	3.2	-0.14683	2.03949	3.2	-0.11538	2.26875	3.2	-0.11557	0.64915	3.2	-0.11547	2.14671	3.2
	3.21	-0.12349	2.3221	3.21	-0.11464	1.61787	3.21	-0.1116	1.54608	3.21	-0.11516	1.44395	3.21	-0.05894	1.44322	3.21	0.11037	1.78385	3.21	-0.11091	1.58355	3.21	-0.11113	1.44956	3.21	-0.11108	1.35004	3.21	-0.11124	1.51084	8.55	0.8993	1.28652	3.21	-0.9256	3.43892	3.21	-0.14097	2.0345	3.21	-0.10962	2.26301	3.21	-0.1098	0.65238	3.21	-0.10971	2.14365	3.21
	3.22	-0.11749	2.31854	3.22	-0.10891	1.61512	3.22	-0.10596	1.54442	3.22	-0.10949	1.44275	3.22	-0.05325	1.44215	3.22	0.11709	1.78431	3.22	-0.10519	1.58157	3.22	-0.10541	1.44798	3.22	-0.10536	1.35012	3.22	-0.10552	1.5095	8.6	0.90207	1.28539	3.22	-0.91572	3.43208	3.22	-0.13515	2.02956	3.22	-0.10389	2.25732	3.22	-0.10408	0.65561	3.22	-0.10398	2.14062	3.22
	3.23	-0.11153	2.31502	3.23	-0.10323	1.61241	3.23	-0.10036	1.54277	3.23	-0.10386	1.44156	3.23	-0.0476	1.44109	3.23	0.12376	1.78477	3.23	-0.09951	1.5796	3.23	-0.09973	1.44642	3.23	-0.09968	1.3502	3.23	-0.09984	1.50819	8.65	0.9048	1.28427	3.23	-0.90591	3.42528	3.23	-0.12937	2.02467	3.23	-0.0982	2.2517	3.23	-0.09839	0.65881	3.23	-0.0983	2.13761	3.23
	3.24	-0.10562	2.31152	3.24	-0.09759	1.60973	3.24	-0.0948	1.54114	3.24	-0.09826	1.44039	3.24	-0.042	1.44004	3.24	0.13039	1.78524	3.24	-0.09387	1.57766	3.24	-0.0941	1.44487	3.24	-0.09404	1.35027	3.24	-0.09421	1.50688	8.7	0.90748	1.28315	3.24	-0.89618	3.41851	3.24	-0.12364	2.01983	3.24	-0.09256	2.24613	3.24	-0.09274	0.66201	3.24	-0.09266	2.13464	3.24
	3.25	-0.09975	2.30804	3.25	-0.09199	1.60709	3.25	-0.08928	1.53953	3.25	-0.09271	1.43923	3.25	-0.03643	1.439	3.25	0.13697	1.78572	3.25	-0.08827	1.57573	3.25	-0.0885	1.44334	3.25	-0.08844	1.35034	3.25	-0.08861	1.50559	8.75	0.91013	1.28203	3.25	-0.88651	3.41178	3.25	-0.11794	2.01505	3.25	-0.08695	2.24061	3.25	-0.08713	0.66518	3.25	-0.08705	2.13168	3.25
	3.26	-0.09392	2.3046	3.26	-0.08643	1.60448	3.26	-0.08379	1.53793	3.26	-0.08719	1.43809	3.26	-0.0309	1.43798	3.26	0.14351	1.7862	3.26	-0.08271	1.57383	3.26	-0.08294	1.44182	3.26	-0.08288	1.35041	3.26	-0.08305	1.50432	8.8	0.91273	1.28092	3.26	-0.87691	3.40508	3.26	-0.11229	2.01031	3.26	-0.08139	2.23515	3.26	-0.08157	0.66834	3.26	-0.08149	2.12876	3.26
	3.27	-0.08814	2.30118	3.27	-0.0809	1.6019	3.27	-0.07835	1.53636	3.27	-0.08172	1.43696	3.27	-0.02541	1.43696	3.27	0.15	1.78669	3.27	-0.07719	1.57194	3.27	-0.07742	1.44032	3.27	-0.07736	1.35047	3.27	-0.07754	1.50306	8.85	0.9153	1.2798	3.27	-0.86738	3.39842	3.27	-0.10667	2.00563	3.27	-0.07586	2.22975	3.27	-0.07604	0.67148	3.27	-0.07596	2.12586	3.27
	3.28	-0.0824	2.29779	3.28	-0.07542	1.59936	3.28	-0.07294	1.5348	3.28	-0.07628	1.43584	3.28	-0.01996	1.43596	3.28	0.15645	1.78718	3.28	-0.07171	1.57008	3.28	-0.07194	1.43884	3.28	-0.07188	1.35053	3.28	-0.07206	1.50181	8.9	0.91783	1.27869	3.28	-0.85792	3.3918	3.28	-0.1011	2.00099	3.28	-0.07038	2.22439	3.28	-0.07055	0.67461	3.28	-0.07048	2.12299	3.28
	3.29	-0.0767	2.29443	3.29	-0.06997	1.59685	3.29	-0.06757	1.53325	3.29	-0.07088	1.43474	3.29	-0.01455	1.43498	3.29	0.16286	1.78768	3.29	-0.06627	1.56823	3.29	-0.0665	1.43737	3.29	-0.06644	1.35059	3.29	-0.06661	1.50058	8.95	0.92033	1.27759	3.29	-0.84852	3.38521	3.29	-0.09557	1.9964	3.29	-0.06493	2.21909	3.29	-0.0651	0.67772	3.29	-0.06503	2.12014	3.29
	3.3	-0.07104	2.29109	3.3	-0.06456	1.59437	3.3	-0.06224	1.53172	3.3	-0.06551	1.43365	3.3	-0.00917	1.434	3.3	0.16922	1.78819	3.3	-0.06086	1.5664	3.3	-0.06109	1.43591	3.3	-0.06103	1.35064	3.3	-0.06121	1.49936	9	0.92279	1.27648	3.3	-0.83919	3.37866	3.3	-0.09007	1.99186	3.3	-0.05952	2.21384	3.3	-0.05968	0.68081	3.3	-0.05962	2.11732	3.3
	3.31	-0.06543	2.28777	3.31	-0.05918	1.59192	3.31	-0.05694	1.53021	3.31	-0.06019	1.43258	3.31	-0.00384	1.43304	3.31	0.17553	1.7887	3.31	-0.05549	1.56459	3.31	-0.05573	1.43447	3.31	-0.05566	1.35069	3.31	-0.05584	1.49815	9.05	0.92521	1.27538	3.31	-0.82993	3.37214	3.31	-0.08462	1.98736	3.31	-0.05414	2.20864	3.31	-0.0543	0.68389	3.31	-0.05425	2.11452	3.31
	3.32	-0.05985	2.28448	3.32	-0.05385	1.58951	3.32	-0.05168	1.52871	3.32	-0.0549	1.43151	3.32	0.00146	1.43208	3.32	0.18181	1.78922	3.32	-0.05016	1.5628	3.32	-0.05039	1.43305	3.32	-0.05033	1.35074	3.32	-0.05051	1.49695	9.1	0.9276	1.27428	3.32	-0.82072	3.36566	3.32	-0.0792	1.98291	3.32	-0.04881	2.20349	3.32	-0.04897	0.68695	3.32	-0.04891	2.11175	3.32
	3.33	-0.05432	2.28122	3.33	-0.04854	1.58712	3.33	-0.04645	1.52723	3.33	-0.04964	1.43046	3.33	0.00673	1.43114	3.33	0.18804	1.78974	3.33	-0.04487	1.56103	3.33	-0.0451	1.43164	3.33	-0.04503	1.35079	3.33	-0.04522	1.49577	9.15	0.92995	1.27318	3.33	-0.81159	3.35921	3.33	-0.07382	1.97851	3.33	-0.04351	2.19839	3.33	-0.04366	0.69	3.33	-0.04361	2.109	3.33
	3.34	-0.04882	2.27798	3.34	-0.04328	1.58476	3.34	-0.04127	1.52577	3.34	-0.04443	1.42942	3.34	0.01195	1.43021	3.34	0.19423	1.79028	3.34	-0.03961	1.55928	3.34	-0.03984	1.43024	3.34	-0.03978	1.35083	3.34	-0.03996	1.4946	9.2	0.93227	1.27208	3.34	-0.80252	3.35279	3.34	-0.06848	1.97415	3.34	-0.03824	2.19335	3.34	-0.0384	0.69303	3.34	-0.03835	2.10628	3.34
	3.35	-0.04337	2.27477	3.35	-0.03805	1.58244	3.35	-0.03611	1.52432	3.35	-0.03925	1.4284	3.35	0.01714	1.42929	3.35	0.20038	1.79082	3.35	-0.03439	1.55754	3.35	-0.03462	1.42885	3.35	-0.03455	1.35087	3.35	-0.03474	1.49345	9.25	0.93455	1.27099	3.35	-0.7935	3.34641	3.35	-0.06318	1.96983	3.35	-0.03302	2.18835	3.35	-0.03317	0.69605	3.35	-0.03313	2.10358	3.35
	3.36	-0.03795	2.27158	3.36	-0.03285	1.58014	3.36	-0.03099	1.52288	3.36	-0.0341	1.42738	3.36	0.0223	1.42838	3.36	0.20649	1.79136	3.36	-0.0292	1.55582	3.36	-0.02943	1.42748	3.36	-0.02937	1.3509	3.36	-0.02956	1.4923	9.3	0.93681	1.2699	3.36	-0.78456	3.34006	3.36	-0.05791	1.96556	3.36	-0.02782	2.18339	3.36	-0.02797	0.69905	3.36	-0.02794	2.1009	3.36
	3.37	-0.03257	2.26841	3.37	-0.02769	1.57787	3.37	-0.02591	1.52146	3.37	-0.02899	1.42638	3.37	0.02741	1.42748	3.37	0.21255	1.79192	3.37	-0.02405	1.55412	3.37	-0.02428	1.42613	3.37	-0.02421	1.35093	3.37	-0.02441	1.49117	9.35	0.93903	1.26881	3.37	-0.77567	3.33375	3.37	-0.05268	1.96134	3.37	-0.02267	2.17849	3.37	-0.02281	0.70204	3.37	-0.02278	2.09825	3.37
	3.38	-0.02723	2.26526	3.38	-0.02257	1.57562	3.38	-0.02086	1.52005	3.38	-0.02391	1.42539	3.38	0.0325	1.4266	3.38	0.21858	1.79248	3.38	-0.01893	1.55244	3.38	-0.01917	1.42479	3.38	-0.0191	1.35096	3.38	-0.01929	1.49005	9.4	0.94122	1.26772	3.38	-0.76684	3.32746	3.38	-0.04749	1.95715	3.38	-0.01755	2.17363	3.38	-0.01769	0.70501	3.38	-0.01766	2.09562	3.38
	3.39	-0.02193	2.26214	3.39	-0.01748	1.57341	3.39	-0.01584	1.51866	3.39	-0.01887	1.42441	3.39	0.03755	1.42572	3.39	0.22456	1.79305	3.39	-0.01385	1.55077	3.39	-0.01409	1.42346	3.39	-0.01401	1.35099	3.39	-0.01421	1.48894	9.45	0.94338	1.26664	3.39	-0.75808	3.32121	3.39	-0.04233	1.95301	3.39	-0.01246	2.16882	3.39	-0.0126	0.70796	3.39	-0.01258	2.09301	3.39
	3.4	-0.01667	2.25904	3.4	-0.01242	1.57122	3.4	-0.01086	1.51728	3.4	-0.01386	1.42344	3.4	0.04256	1.42485	3.4	0.2305	1.79362	3.4	-0.0088	1.54912	3.4	-0.00904	1.42214	3.4	-0.00897	1.35101	3.4	-0.00917	1.48785	9.5	0.94551	1.26556	3.4	-0.74937	3.315	3.4	-0.03721	1.94891	3.4	-0.00741	2.16406	3.4	-0.00755	0.71091	3.4	-0.00753	2.09043	3.4
	3.41	-0.01144	2.25597	3.41	-0.0074	1.56906	3.41	-0.00591	1.51591	3.41	-0.00888	1.42248	3.41	0.04754	1.424	3.41	0.23641	1.7942	3.41	-0.00379	1.54748	3.41	-0.00402	1.42084	3.41	-0.00395	1.35103	3.41	-0.00415	1.48676	9.55	0.94761	1.26448	3.41	-0.74073	3.30881	3.41	-0.03213	1.94486	3.41	-0.00239	2.15934	3.41	-0.00252	0.71383	3.41	-0.00251	2.08786	3.41
	3.42	-0.00625	2.25291	3.42	-0.00241	1.56693	3.42	-0.000995519	1.51456	3.42	-0.00394	1.42154	3.42	0.05249	1.42315	3.42	0.24227	1.79479	3.42	0.00119	1.54587	3.42	0.000955279	1.41955	3.42	0.00103	1.35105	3.42	0.000826208	1.48569	9.6	0.94968	1.2634	3.42	-0.73214	3.30266	3.42	-0.02708	1.94084	3.42	0.00259	2.15467	3.42	0.00246	0.71674	3.42	0.00247	2.08532	3.42
	3.43	-0.0011	2.24988	3.43	0.00255	1.56482	3.43	0.00389	1.51323	3.43	0.000968346	1.4206	3.43	0.0574	1.42231	3.43	0.2481	1.79539	3.43	0.00614	1.54427	3.43	0.0059	1.41827	3.43	0.00598	1.35107	3.43	0.00577	1.48463	9.65	0.95172	1.26233	3.43	-0.72361	3.29653	3.43	-0.02206	1.93687	3.43	0.00754	2.15004	3.43	0.00742	0.71964	3.43	0.00742	2.0828	3.43
	3.44	0.00402	2.24687	3.44	0.00747	1.56274	3.44	0.00874	1.5119	3.44	0.00584	1.41968	3.44	0.06229	1.42148	3.44	0.25388	1.79599	3.44	0.01105	1.54268	3.44	0.01082	1.417	3.44	0.01089	1.35108	3.44	0.01068	1.48357	9.7	0.95374	1.26125	3.44	-0.71514	3.29044	3.44	-0.01708	1.93293	3.44	0.01246	2.14546	3.44	0.01234	0.72252	3.44	0.01234	2.0803	3.44
	3.45	0.0091	2.24388	3.45	0.01237	1.56068	3.45	0.01356	1.51059	3.45	0.01069	1.41876	3.45	0.06713	1.42067	3.45	0.25963	1.7966	3.45	0.01593	1.54111	3.45	0.0157	1.41575	3.45	0.01577	1.35109	3.45	0.01556	1.48253	9.75	0.95572	1.26018	3.45	-0.70673	3.28438	3.45	-0.01213	1.92904	3.45	0.01734	2.14092	3.45	0.01722	0.72539	3.45	0.01722	2.07783	3.45
	3.46	0.01415	2.24091	3.46	0.01723	1.55865	3.46	0.01835	1.50929	3.46	0.0155	1.41786	3.46	0.07195	1.41986	3.46	0.26534	1.79722	3.46	0.02078	1.53956	3.46	0.02055	1.41451	3.46	0.02062	1.35109	3.46	0.02041	1.4815	9.8	0.95768	1.25911	3.46	-0.69837	3.27835	3.46	-0.00722	1.92518	3.46	0.02219	2.13642	3.46	0.02208	0.72824	3.46	0.02207	2.07537	3.46
	3.47	0.01916	2.23796	3.47	0.02206	1.55664	3.47	0.0231	1.50801	3.47	0.02028	1.41696	3.47	0.07673	1.41906	3.47	0.27101	1.79784	3.47	0.0256	1.53802	3.47	0.02536	1.41328	3.47	0.02544	1.3511	3.47	0.02523	1.48048	9.85	0.95962	1.25805	3.47	-0.69007	3.27235	3.47	-0.00234	1.92136	3.47	0.02701	2.13196	3.47	0.0269	0.73108	3.47	0.02689	2.07294	3.47
	3.48	0.02414	2.23503	3.48	0.02685	1.55466	3.48	0.02783	1.50673	3.48	0.02503	1.41608	3.48	0.08149	1.41827	3.48	0.27664	1.79848	3.48	0.03038	1.5365	3.48	0.03015	1.41206	3.48	0.03023	1.3511	3.48	0.03001	1.47947	9.9	0.96152	1.25698	3.48	-0.68182	3.26638	3.48	0.00251	1.91759	3.48	0.0318	2.12755	3.48	0.03169	0.7339	3.48	0.03168	2.07052	3.48
	3.49	0.02908	2.23212	3.49	0.03162	1.5527	3.49	0.03252	1.50547	3.49	0.02975	1.41521	3.49	0.08621	1.41749	3.49	0.28223	1.79912	3.49	0.03514	1.53499	3.49	0.0349	1.41086	3.49	0.03498	1.3511	3.49	0.03477	1.47847	9.95	0.9634	1.25592	3.49	-0.67363	3.26044	3.49	0.00732	1.91385	3.49	0.03655	2.12318	3.49	0.03645	0.73671	3.49	0.03643	2.06813	3.49
	3.5	0.03399	2.22923	3.5	0.03635	1.55076	3.5	0.03718	1.50422	3.5	0.03444	1.41434	3.5	0.0909	1.41671	3.5	0.28779	1.79976	3.5	0.03986	1.5335	3.5	0.03962	1.40966	3.5	0.0397	1.35109	3.5	0.03949	1.47748	10	0.96525	1.25486	3.5	-0.66549	3.25453	3.5	0.0121	1.91014	3.5	0.04128	2.11885	3.5	0.04118	0.73951	3.5	0.04116	2.06575	3.5
	3.51	0.03887	2.22636	3.51	0.04106	1.54885	3.51	0.04182	1.50299	3.51	0.03909	1.41349	3.51	0.09555	1.41595	3.51	0.29331	1.80042	3.51	0.04455	1.53202	3.51	0.04432	1.40848	3.51	0.0444	1.35109	3.51	0.04418	1.4765	10	0.96525	1.25486	3.51	-0.65741	3.24865	3.51	0.01685	1.90648	3.51	0.04597	2.11456	3.51	0.04588	0.74229	3.51	0.04585	2.0634	3.51
	3.52	0.04371	2.22351	3.52	0.04573	1.54696	3.52	0.04642	1.50176	3.52	0.04372	1.41264	3.52	0.10018	1.4152	3.52	0.2988	1.80108	3.52	0.04921	1.53056	3.52	0.04898	1.40731	3.52	0.04906	1.35108	3.52	0.04884	1.47553	10.5	0.98248	1.24438	3.52	-0.64938	3.2428	3.52	0.02156	1.90285	3.52	0.05063	2.11032	3.52	0.05055	0.74506	3.52	0.05051	2.06106	3.52
	3.53	0.04852	2.22068	3.53	0.05038	1.54509	3.53	0.05099	1.50055	3.53	0.04831	1.4118	3.53	0.10478	1.41445	3.53	0.30424	1.80175	3.53	0.05384	1.52912	3.53	0.05361	1.40615	3.53	0.05369	1.35106	3.53	0.05347	1.47456	11	0.99758	1.2341	3.53	-0.6414	3.23697	3.53	0.02625	1.89925	3.53	0.05527	2.10611	3.53	0.05519	0.74781	3.53	0.05514	2.05874	3.53
	3.54	0.05329	2.21787	3.54	0.05499	1.54324	3.54	0.05554	1.49935	3.54	0.05288	1.41098	3.54	0.10935	1.41371	3.54	0.30966	1.80243	3.54	0.05844	1.52768	3.54	0.05821	1.405	3.54	0.05829	1.35105	3.54	0.05807	1.47361	11.5	1.01084	1.22403	3.54	-0.63348	3.23118	3.54	0.0309	1.8957	3.54	0.05987	2.10194	3.54	0.05979	0.75055	3.54	0.05975	2.05645	3.54
	3.55	0.05804	2.21508	3.55	0.05958	1.54142	3.55	0.06005	1.49816	3.55	0.05742	1.41016	3.55	0.11389	1.41298	3.55	0.31503	1.80311	3.55	0.06302	1.52626	3.55	0.06278	1.40386	3.55	0.06286	1.35103	3.55	0.06264	1.47267	12	1.02253	1.21416	3.55	-0.62561	3.22542	3.55	0.03552	1.89218	3.55	0.06444	2.09781	3.55	0.06437	0.75328	3.55	0.06432	2.05417	3.55
	3.56	0.06275	2.21231	3.56	0.06413	1.53961	3.56	0.06454	1.49698	3.56	0.06192	1.40935	3.56	0.1184	1.41226	3.56	0.32037	1.8038	3.56	0.06756	1.52486	3.56	0.06732	1.40273	3.56	0.0674	1.35101	3.56	0.06718	1.47173	12.5	1.03286	1.20448	3.56	-0.61779	3.21968	3.56	0.04011	1.88869	3.56	0.06898	2.09372	3.56	0.06892	0.75599	3.56	0.06886	2.05191	3.56
	3.57	0.06743	2.20955	3.57	0.06866	1.53783	3.57	0.06899	1.49581	3.57	0.0664	1.40855	3.57	0.12288	1.41154	3.57	0.32568	1.8045	3.57	0.07207	1.52347	3.57	0.07184	1.40162	3.57	0.07192	1.35099	3.57	0.07169	1.47081	13	1.04201	1.195	3.57	-0.61002	3.21397	3.57	0.04467	1.88524	3.57	0.0735	2.08967	3.57	0.07343	0.75869	3.57	0.07337	2.04967	3.57
	3.58	0.07208	2.20681	3.58	0.07316	1.53607	3.58	0.07342	1.49465	3.58	0.07085	1.40775	3.58	0.12733	1.41084	3.58	0.33094	1.80521	3.58	0.07655	1.52209	3.58	0.07632	1.40051	3.58	0.0764	1.35097	3.58	0.07617	1.46989	13.5	1.05011	1.18571	3.58	-0.6023	3.20829	3.58	0.0492	1.88182	3.58	0.07798	2.08565	3.58	0.07792	0.76137	3.58	0.07786	2.04745	3.58
	3.59	0.07669	2.20409	3.59	0.07763	1.53433	3.59	0.07782	1.4935	3.59	0.07528	1.40697	3.59	0.13175	1.41014	3.59	0.33618	1.80592	3.59	0.08101	1.52073	3.59	0.08077	1.39941	3.59	0.08086	1.35094	3.59	0.08063	1.46899	14	1.05731	1.17661	3.59	-0.59463	3.20264	3.59	0.0537	1.87844	3.59	0.08244	2.08167	3.59	0.08238	0.76404	3.59	0.08231	2.04524	3.59
	3.6	0.08128	2.20139	3.6	0.08207	1.53261	3.6	0.08219	1.49237	3.6	0.07967	1.40619	3.6	0.13614	1.40945	3.6	0.34138	1.80665	3.6	0.08543	1.51937	3.6	0.0852	1.39833	3.6	0.08528	1.35091	3.6	0.08505	1.46809	14.5	1.0637	1.1677	3.6	-0.58702	3.19701	3.6	0.05817	1.87509	3.6	0.08686	2.07773	3.6	0.08682	0.7667	3.6	0.08674	2.04306	3.6
	3.61	0.08583	2.19871	3.61	0.08649	1.53091	3.61	0.08654	1.49124	3.61	0.08403	1.40542	3.61	0.14051	1.40877	3.61	0.34655	1.80738	3.61	0.08983	1.51804	3.61	0.0896	1.39725	3.61	0.08968	1.35088	3.61	0.08945	1.4672	15	1.06938	1.15896	3.61	-0.57945	3.19142	3.61	0.06261	1.87177	3.61	0.09126	2.07383	3.61	0.09122	0.76934	3.61	0.09114	2.04089	3.61
	3.62	0.09036	2.19604	3.62	0.09087	1.52923	3.62	0.09086	1.49013	3.62	0.08837	1.40466	3.62	0.14485	1.40809	3.62	0.35168	1.80811	3.62	0.0942	1.51671	3.62	0.09397	1.39618	3.62	0.09405	1.35084	3.62	0.09382	1.46631	15.5	1.07442	1.15041	3.62	-0.57193	3.18584	3.62	0.06703	1.86849	3.62	0.09563	2.06996	3.62	0.09559	0.77197	3.62	0.09551	2.03873	3.62
	3.63	0.09486	2.19339	3.63	0.09523	1.52756	3.63	0.09515	1.48902	3.63	0.09268	1.40391	3.63	0.14916	1.40742	3.63	0.35677	1.80886	3.63	0.09855	1.5154	3.63	0.09831	1.39513	3.63	0.0984	1.35081	3.63	0.09817	1.46544	16	1.07891	1.14203	3.63	-0.56445	3.1803	3.63	0.07141	1.86524	3.63	0.09997	2.06613	3.63	0.09994	0.77459	3.63	0.09985	2.0366	3.63
	3.64	0.09932	2.19076	3.64	0.09957	1.52592	3.64	0.09941	1.48793	3.64	0.09697	1.40317	3.64	0.15344	1.40676	3.64	0.36184	1.80961	3.64	0.10286	1.5141	3.64	0.10263	1.39408	3.64	0.10271	1.35077	3.64	0.10248	1.46457	16.5	1.08289	1.13382	3.64	-0.55703	3.17478	3.64	0.07576	1.86202	3.64	0.10429	2.06233	3.64	0.10426	0.7772	3.64	0.10416	2.03448	3.64
	3.65	0.10376	2.18814	3.65	0.10387	1.52429	3.65	0.10365	1.48684	3.65	0.10122	1.40243	3.65	0.1577	1.40611	3.65	0.36687	1.81037	3.65	0.10715	1.51282	3.65	0.10692	1.39304	3.65	0.107	1.35073	3.65	0.10677	1.46372	17	1.08642	1.12578	3.65	-0.54965	3.16929	3.65	0.08009	1.85883	3.65	0.10858	2.05857	3.65	0.10856	0.77979	3.65	0.10845	2.03238	3.65
	3.66	0.10816	2.18554	3.66	0.10815	1.52269	3.66	0.10786	1.48577	3.66	0.10545	1.4017	3.66	0.16193	1.40546	3.66	0.37187	1.81114	3.66	0.11141	1.51154	3.66	0.11118	1.39202	3.66	0.11126	1.35068	3.66	0.11103	1.46287	17.5	1.08954	1.1179	3.66	-0.54232	3.16383	3.66	0.08438	1.85567	3.66	0.11284	2.05484	3.66	0.11282	0.78237	3.66	0.11271	2.0303	3.66
	3.67	0.11254	2.18295	3.67	0.1124	1.5211	3.67	0.11204	1.4847	3.67	0.10966	1.40098	3.67	0.16613	1.40482	3.67	0.37683	1.81191	3.67	0.11564	1.51028	3.67	0.11542	1.391	3.67	0.1155	1.35063	3.67	0.11526	1.46202	18	1.0923	1.11018	3.67	-0.53504	3.15839	3.67	0.08865	1.85255	3.67	0.11707	2.05115	3.67	0.11706	0.78493	3.67	0.11695	2.02823	3.67
	3.68	0.11689	2.18039	3.68	0.11663	1.51953	3.68	0.1162	1.48364	3.68	0.11383	1.40027	3.68	0.17031	1.40419	3.68	0.38177	1.8127	3.68	0.11985	1.50904	3.68	0.11963	1.38999	3.68	0.11971	1.35059	3.68	0.11947	1.46119	18.5	1.09473	1.10261	3.68	-0.5278	3.15298	3.68	0.09289	1.84945	3.68	0.12128	2.04749	3.68	0.12127	0.78748	3.68	0.12115	2.02618	3.68
	3.69	0.12121	2.17783	3.69	0.12083	1.51798	3.69	0.12033	1.4826	3.69	0.11799	1.39956	3.69	0.17446	1.40357	3.69	0.38667	1.81349	3.69	0.12403	1.5078	3.69	0.12381	1.38899	3.69	0.12389	1.35054	3.69	0.12365	1.46036	19	1.09686	1.09519	3.69	-0.52061	3.14759	3.69	0.0971	1.84639	3.69	0.12546	2.04387	3.69	0.12546	0.79002	3.69	0.12533	2.02415	3.69
	3.7	0.1255	2.1753	3.7	0.125	1.51644	3.7	0.12444	1.48156	3.7	0.12211	1.39886	3.7	0.17859	1.40295	3.7	0.39154	1.81429	3.7	0.12819	1.50657	3.7	0.12797	1.388	3.7	0.12805	1.35048	3.7	0.12781	1.45954	19.5	1.09873	1.08792	3.7	-0.51347	3.14223	3.7	0.10129	1.84336	3.7	0.12962	2.04027	3.7	0.12962	0.79255	3.7	0.12949	2.02213	3.7
	3.71	0.12977	2.17278	3.71	0.12915	1.51493	3.71	0.12852	1.48053	3.71	0.12621	1.39817	3.71	0.18269	1.40234	3.71	0.39637	1.81509	3.71	0.13232	1.50536	3.71	0.1321	1.38701	3.71	0.13218	1.35043	3.71	0.13194	1.45873	20	1.10034	1.08079	3.71	-0.50637	3.13689	3.71	0.10545	1.84035	3.71	0.13374	2.03671	3.71	0.13376	0.79506	3.71	0.13362	2.02013	3.71
	3.72	0.13401	2.17027	3.72	0.13328	1.51342	3.72	0.13257	1.47951	3.72	0.13029	1.39748	3.72	0.18676	1.40173	3.72	0.40118	1.81591	3.72	0.13643	1.50416	3.72	0.1362	1.38604	3.72	0.13629	1.35037	3.72	0.13604	1.45792	20.5	1.10173	1.0738	3.72	-0.49931	3.13158	3.72	0.10958	1.83738	3.72	0.13785	2.03319	3.72	0.13787	0.79757	3.72	0.13772	2.01814	3.72
	3.73	0.13821	2.16778	3.73	0.13738	1.51194	3.73	0.13661	1.4785	3.73	0.13434	1.3968	3.73	0.19081	1.40113	3.73	0.40595	1.81673	3.73	0.14051	1.50297	3.73	0.14028	1.38508	3.73	0.14037	1.35031	3.73	0.14012	1.45712	21	1.10292	1.06695	3.73	-0.4923	3.1263	3.73	0.11369	1.83443	3.73	0.14193	2.02969	3.73	0.14195	0.80005	3.73	0.1418	2.01617	3.73
	3.74	0.1424	2.1653	3.74	0.14145	1.51047	3.74	0.14061	1.4775	3.74	0.13836	1.39613	3.74	0.19483	1.40054	3.74	0.41069	1.81756	3.74	0.14456	1.50179	3.74	0.14434	1.38412	3.74	0.14442	1.35025	3.74	0.14418	1.45633	21.5	1.10393	1.06023	3.74	-0.48534	3.12103	3.74	0.11776	1.83151	3.74	0.14598	2.02623	3.74	0.14601	0.80253	3.74	0.14585	2.01421	3.74
	3.75	0.14655	2.16284	3.75	0.1455	1.50902	3.75	0.1446	1.4765	3.75	0.14236	1.39546	3.75	0.19883	1.39995	3.75	0.4154	1.81839	3.75	0.14859	1.50063	3.75	0.14837	1.38317	3.75	0.14845	1.35018	3.75	0.14821	1.45555	22	1.10476	1.05363	3.75	-0.47841	3.1158	3.75	0.12182	1.82863	3.75	0.15001	2.0228	3.75	0.15004	0.805	3.75	0.14988	2.01227	3.75
	3.76	0.15068	2.1604	3.76	0.14952	1.50759	3.76	0.14855	1.47552	3.76	0.14634	1.3948	3.76	0.20281	1.39937	3.76	0.42008	1.81924	3.76	0.15259	1.49947	3.76	0.15237	1.38223	3.76	0.15246	1.35012	3.76	0.15221	1.45477	22.5	1.10544	1.04716	3.76	-0.47153	3.11059	3.76	0.12584	1.82577	3.76	0.15401	2.0194	3.76	0.15405	0.80745	3.76	0.15388	2.01035	3.76
	3.77	0.15478	2.15796	3.77	0.15352	1.50617	3.77	0.15249	1.47454	3.77	0.15029	1.39415	3.77	0.20676	1.3988	3.77	0.42473	1.82009	3.77	0.15657	1.49833	3.77	0.15636	1.3813	3.77	0.15644	1.35005	3.77	0.15619	1.454	23	1.10598	1.04081	3.77	-0.46469	3.1054	3.77	0.12984	1.82293	3.77	0.15799	2.01603	3.77	0.15804	0.80989	3.77	0.15786	2.00844	3.77
	3.78	0.15886	2.15555	3.78	0.1575	1.50476	3.78	0.1564	1.47357	3.78	0.15422	1.3935	3.78	0.21069	1.39823	3.78	0.42935	1.82095	3.78	0.16053	1.49719	3.78	0.16031	1.38038	3.78	0.1604	1.34998	3.78	0.16015	1.45323	23.5	1.10638	1.03458	3.78	-0.4579	3.10023	3.78	0.13382	1.82013	3.78	0.16194	2.01269	3.78	0.162	0.81231	3.78	0.16182	2.00654	3.78
	3.79	0.16291	2.15314	3.79	0.16145	1.50337	3.79	0.16028	1.47261	3.79	0.15812	1.39286	3.79	0.21459	1.39767	3.79	0.43394	1.82181	3.79	0.16446	1.49607	3.79	0.16425	1.37946	3.79	0.16433	1.34991	3.79	0.16408	1.45248	24	1.10667	1.02846	3.79	-0.45115	3.09509	3.79	0.13777	1.81735	3.79	0.16587	2.00938	3.79	0.16593	0.81473	3.79	0.16575	2.00466	3.79
	3.8	0.16694	2.15075	3.8	0.16538	1.502	3.8	0.16415	1.47166	3.8	0.162	1.39223	3.8	0.21847	1.39711	3.8	0.4385	1.82269	3.8	0.16837	1.49496	3.8	0.16816	1.37856	3.8	0.16824	1.34983	3.8	0.16799	1.45172	24.5	1.10685	1.02245	3.8	-0.44443	3.08998	3.8	0.14169	1.8146	3.8	0.16978	2.0061	3.8	0.16984	0.81713	3.8	0.16966	2.00279	3.8
	3.81	0.17093	2.14838	3.81	0.16929	1.50064	3.81	0.16799	1.47072	3.81	0.16586	1.3916	3.81	0.22233	1.39656	3.81	0.44303	1.82357	3.81	0.17226	1.49385	3.81	0.17204	1.37766	3.81	0.17212	1.34976	3.81	0.17188	1.45098	25	1.10692	1.01654	3.81	-0.43776	3.08488	3.81	0.14559	1.81188	3.81	0.17366	2.00285	3.81	0.17373	0.81952	3.81	0.17354	2.00094	3.81
	3.82	0.17491	2.14602	3.82	0.17317	1.4993	3.82	0.1718	1.46978	3.82	0.16969	1.39098	3.82	0.22616	1.39602	3.82	0.44754	1.82446	3.82	0.17612	1.49276	3.82	0.17591	1.37677	3.82	0.17599	1.34968	3.82	0.17574	1.45024	25.5	1.10691	1.01075	3.82	-0.43113	3.07981	3.82	0.14947	1.80918	3.82	0.17752	1.99963	3.82	0.1776	0.8219	3.82	0.1774	1.9991	3.82
	3.83	0.17886	2.14367	3.83	0.17703	1.49797	3.83	0.1756	1.46885	3.83	0.1735	1.39036	3.83	0.22997	1.39548	3.83	0.45201	1.82535	3.83	0.17996	1.49168	3.83	0.17975	1.37588	3.83	0.17983	1.3496	3.83	0.17958	1.44951	26	1.1068	1.00505	3.83	-0.42455	3.07477	3.83	0.15332	1.80651	3.83	0.18136	1.99644	3.83	0.18144	0.82427	3.83	0.18123	1.99728	3.83
	3.84	0.18278	2.14133	3.84	0.18087	1.49665	3.84	0.17937	1.46793	3.84	0.17729	1.38975	3.84	0.23376	1.39494	3.84	0.45645	1.82626	3.84	0.18377	1.49061	3.84	0.18356	1.37501	3.84	0.18364	1.34952	3.84	0.18339	1.44878	26.5	1.10662	0.99945	3.84	-0.418	3.06974	3.84	0.15715	1.80386	3.84	0.18517	1.99328	3.84	0.18526	0.82663	3.84	0.18505	1.99547	3.84
	3.85	0.18668	2.13901	3.85	0.18469	1.49535	3.85	0.18312	1.46702	3.85	0.18105	1.38915	3.85	0.23752	1.39442	3.85	0.46087	1.82717	3.85	0.18757	1.48955	3.85	0.18736	1.37414	3.85	0.18744	1.34943	3.85	0.18719	1.44806	27	1.10637	0.99395	3.85	-0.41149	3.06474	3.85	0.16095	1.80124	3.85	0.18896	1.99015	3.85	0.18906	0.82897	3.85	0.18884	1.99367	3.85
	3.86	0.19056	2.1367	3.86	0.18848	1.49406	3.86	0.18685	1.46611	3.86	0.1848	1.38855	3.86	0.24126	1.39389	3.86	0.46525	1.82809	3.86	0.19134	1.4885	3.86	0.19113	1.37328	3.86	0.19121	1.34935	3.86	0.19096	1.44734	27.5	1.10604	0.98855	3.86	-0.40502	3.05976	3.86	0.16473	1.79865	3.86	0.19273	1.98704	3.86	0.19283	0.8313	3.86	0.1926	1.99189	3.86
	3.87	0.19441	2.13441	3.87	0.19225	1.49279	3.87	0.19055	1.46521	3.87	0.18852	1.38795	3.87	0.24498	1.39338	3.87	0.46961	1.82902	3.87	0.19508	1.48746	3.87	0.19488	1.37243	3.87	0.19496	1.34926	3.87	0.19471	1.44663	28	1.10566	0.98323	3.87	-0.39859	3.05481	3.87	0.16848	1.79608	3.87	0.19647	1.98396	3.87	0.19658	0.83362	3.87	0.19635	1.99012	3.87
	3.88	0.19823	2.13213	3.88	0.196	1.49153	3.88	0.19423	1.46432	3.88	0.19222	1.38736	3.88	0.24868	1.39286	3.88	0.47394	1.82995	3.88	0.19881	1.48643	3.88	0.1986	1.37158	3.88	0.19868	1.34917	3.88	0.19843	1.44593	28.5	1.10522	0.97801	3.88	-0.3922	3.04988	3.88	0.17222	1.79353	3.88	0.20019	1.98091	3.88	0.20031	0.83593	3.88	0.20007	1.98836	3.88
	3.89	0.20204	2.12986	3.89	0.19972	1.49028	3.89	0.19789	1.46344	3.89	0.19589	1.38678	3.89	0.25236	1.39236	3.89	0.47824	1.83089	3.89	0.20251	1.4854	3.89	0.20231	1.37074	3.89	0.20239	1.34907	3.89	0.20214	1.44523	29	1.10472	0.97287	3.89	-0.38585	3.04497	3.89	0.17592	1.79101	3.89	0.20389	1.97789	3.89	0.20401	0.83823	3.89	0.20377	1.98662	3.89
	3.9	0.20582	2.1276	3.9	0.20343	1.48905	3.9	0.20153	1.46256	3.9	0.19955	1.3862	3.9	0.25601	1.39186	3.9	0.48251	1.83184	3.9	0.20619	1.48439	3.9	0.20599	1.36991	3.9	0.20607	1.34898	3.9	0.20582	1.44454	29.5	1.10418	0.96781	3.9	-0.37954	3.04008	3.9	0.17961	1.78852	3.9	0.20757	1.97489	3.9	0.2077	0.84051	3.9	0.20745	1.98489	3.9
	3.91	0.20957	2.12535	3.91	0.20711	1.48782	3.91	0.20515	1.46169	3.91	0.20318	1.38563	3.91	0.25965	1.39136	3.91	0.48676	1.8328	3.91	0.20985	1.48339	3.91	0.20965	1.36908	3.91	0.20973	1.34888	3.91	0.20948	1.44385	30	1.10359	0.96284	3.91	-0.37326	3.03521	3.91	0.18327	1.78605	3.91	0.21123	1.97192	3.91	0.21136	0.84279	3.91	0.21111	1.98317	3.91
	3.92	0.21331	2.12312	3.92	0.21077	1.48662	3.92	0.20875	1.46083	3.92	0.20679	1.38506	3.92	0.26326	1.39087	3.92	0.49098	1.83376	3.92	0.21349	1.4824	3.92	0.21329	1.36826	3.92	0.21337	1.34879	3.92	0.21312	1.44317	30.5	1.10296	0.95794	3.92	-0.36702	3.03036	3.92	0.18691	1.7836	3.92	0.21486	1.96898	3.92	0.215	0.84505	3.92	0.21474	1.98146	3.92
	3.93	0.21702	2.1209	3.93	0.21441	1.48542	3.93	0.21233	1.45997	3.93	0.21038	1.3845	3.93	0.26685	1.39038	3.93	0.49517	1.83473	3.93	0.21711	1.48141	3.93	0.21691	1.36745	3.93	0.21699	1.34869	3.93	0.21673	1.4425	31	1.10229	0.95313	3.93	-0.36082	3.02554	3.93	0.19053	1.78117	3.93	0.21847	1.96606	3.93	0.21862	0.8473	3.93	0.21836	1.97977	3.93
	3.94	0.2207	2.11869	3.94	0.21803	1.48424	3.94	0.21588	1.45912	3.94	0.21395	1.38394	3.94	0.27042	1.3899	3.94	0.49933	1.83571	3.94	0.2207	1.48044	3.94	0.22051	1.36665	3.94	0.22058	1.34859	3.94	0.22033	1.44183	31.5	1.10158	0.94839	3.94	-0.35466	3.02074	3.94	0.19412	1.77877	3.94	0.22207	1.96317	3.94	0.22222	0.84955	3.94	0.22195	1.97809	3.94
	3.95	0.22437	2.1165	3.95	0.22163	1.48307	3.95	0.21942	1.45828	3.95	0.2175	1.38339	3.95	0.27397	1.38943	3.95	0.50347	1.83669	3.95	0.22428	1.47947	3.95	0.22408	1.36585	3.95	0.22416	1.34848	3.95	0.22391	1.44116	32	1.10084	0.94372	3.95	-0.34853	3.01596	3.95	0.19769	1.77639	3.95	0.22564	1.96031	3.95	0.2258	0.85178	3.95	0.22552	1.97643	3.95
	3.96	0.22801	2.11431	3.96	0.22521	1.48191	3.96	0.22293	1.45744	3.96	0.22103	1.38284	3.96	0.2775	1.38895	3.96	0.50758	1.83769	3.96	0.22783	1.47851	3.96	0.22764	1.36506	3.96	0.22771	1.34838	3.96	0.22746	1.4405	32.5	1.10008	0.93912	3.96	-0.34244	3.0112	3.96	0.20124	1.77404	3.96	0.22919	1.95746	3.96	0.22936	0.85399	3.96	0.22907	1.97477	3.96
	3.97	0.23163	2.11214	3.97	0.22877	1.48076	3.97	0.22642	1.45661	3.97	0.22454	1.3823	3.97	0.28101	1.38849	3.97	0.51167	1.83869	3.97	0.23137	1.47756	3.97	0.23117	1.36427	3.97	0.23125	1.34827	3.97	0.231	1.43984	33	1.09928	0.9346	3.97	-0.33639	3.00646	3.97	0.20477	1.77171	3.97	0.23272	1.95465	3.97	0.23289	0.8562	3.97	0.2326	1.97313	3.97
	3.98	0.23523	2.10998	3.98	0.2323	1.47963	3.98	0.2299	1.45579	3.98	0.22803	1.38176	3.98	0.2845	1.38803	3.98	0.51573	1.83969	3.98	0.23488	1.47662	3.98	0.23469	1.36349	3.98	0.23476	1.34816	3.98	0.23451	1.43919	33.5	1.09845	0.93014	3.98	-0.33037	3.00174	3.98	0.20828	1.7694	3.98	0.23623	1.95186	3.98	0.23641	0.8584	3.98	0.23611	1.9715	3.98
	3.99	0.23881	2.10783	3.99	0.23582	1.4785	3.99	0.23335	1.45497	3.99	0.2315	1.38122	3.99	0.28797	1.38757	3.99	0.51976	1.84071	3.99	0.23837	1.47569	3.99	0.23818	1.36272	3.99	0.23826	1.34805	3.99	0.238	1.43855	34	1.09761	0.92575	3.99	-0.32439	2.99704	3.99	0.21177	1.76711	3.99	0.23971	1.94909	3.99	0.2399	0.86059	3.99	0.2396	1.96988	3.99
	4	0.24236	2.10569	4	0.23932	1.47739	4	0.23679	1.45416	4	0.23494	1.3807	4	0.29142	1.38712	4	0.52376	1.84173	4	0.24185	1.47477	4	0.24166	1.36195	4	0.24173	1.34794	4	0.24148	1.43791	34.5	1.09673	0.92143	4	-0.31844	2.99237	4	0.21523	1.76484	4	0.24318	1.94635	4	0.24338	0.86276	4	0.24307	1.96827	4
	4.01	0.2459	2.10357	4.01	0.2428	1.47629	4.01	0.2402	1.45336	4.01	0.23837	1.38017	4.01	0.29484	1.38667	4.01	0.52775	1.84276	4.01	0.2453	1.47385	4.01	0.24511	1.36119	4.01	0.24518	1.34783	4.01	0.24493	1.43727	35	1.09584	0.91717	4.01	-0.31253	2.98771	4.01	0.21867	1.7626	4.01	0.24663	1.94363	4.01	0.24683	0.86493	4.01	0.24652	1.96667	4.01
	4.02	0.24941	2.10145	4.02	0.24625	1.4752	4.02	0.24359	1.45256	4.02	0.24178	1.37965	4.02	0.29825	1.38622	4.02	0.5317	1.8438	4.02	0.24873	1.47295	4.02	0.24854	1.36044	4.02	0.24862	1.34771	4.02	0.24836	1.43664	35.5	1.09493	0.91297	4.02	-0.30665	2.98307	4.02	0.2221	1.76037	4.02	0.25006	1.94094	4.02	0.25027	0.86708	4.02	0.24994	1.96509	4.02
	4.03	0.2529	2.09934	4.03	0.24969	1.47412	4.03	0.24697	1.45176	4.03	0.24517	1.37913	4.03	0.30164	1.38578	4.03	0.53563	1.84484	4.03	0.25214	1.47205	4.03	0.25196	1.35969	4.03	0.25203	1.34759	4.03	0.25178	1.43601	36	1.09401	0.90883	4.03	-0.30081	2.97846	4.03	0.2255	1.75817	4.03	0.25347	1.93827	4.03	0.25368	0.86922	4.03	0.25335	1.96352	4.03
	4.04	0.25637	2.09725	4.04	0.25311	1.47305	4.04	0.25033	1.45098	4.04	0.24854	1.37862	4.04	0.30502	1.38535	4.04	0.53954	1.84589	4.04	0.25554	1.47116	4.04	0.25535	1.35895	4.04	0.25542	1.34747	4.04	0.25517	1.43539	36.5	1.09306	0.90475	4.04	-0.295	2.97386	4.04	0.22888	1.75599	4.04	0.25685	1.93562	4.04	0.25708	0.87135	4.04	0.25674	1.96196	4.04
	4.05	0.25982	2.09517	4.05	0.25651	1.472	4.05	0.25366	1.4502	4.05	0.25189	1.37812	4.05	0.30837	1.38492	4.05	0.54342	1.84695	4.05	0.25891	1.47028	4.05	0.25873	1.35821	4.05	0.2588	1.34735	4.05	0.25855	1.43477	37	1.0921	0.90073	4.05	-0.28922	2.96928	4.05	0.23224	1.75383	4.05	0.26022	1.933	4.05	0.26046	0.87348	4.05	0.26011	1.96041	4.05
	4.06	0.26325	2.0931	4.06	0.25989	1.47095	4.06	0.25698	1.44942	4.06	0.25522	1.37761	4.06	0.3117	1.38449	4.06	0.54727	1.84801	4.06	0.26227	1.4694	4.06	0.26209	1.35748	4.06	0.26216	1.34723	4.06	0.26191	1.43416	37.5	1.09113	0.89676	4.06	-0.28348	2.96473	4.06	0.23558	1.75169	4.06	0.26357	1.9304	4.06	0.26381	0.87559	4.06	0.26346	1.95887	4.06
	4.07	0.26666	2.09103	4.07	0.26325	1.46991	4.07	0.26028	1.44865	4.07	0.25853	1.37711	4.07	0.31502	1.38407	4.07	0.5511	1.84908	4.07	0.2656	1.46853	4.07	0.26543	1.35676	4.07	0.26549	1.34711	4.07	0.26524	1.43355	38	1.09015	0.89285	4.07	-0.27777	2.96019	4.07	0.2389	1.74957	4.07	0.26691	1.92782	4.07	0.26715	0.87769	4.07	0.2668	1.95734	4.07
	4.08	0.27005	2.08898	4.08	0.2666	1.46889	4.08	0.26356	1.44789	4.08	0.26183	1.37662	4.08	0.31831	1.38365	4.08	0.55491	1.85016	4.08	0.26892	1.46768	4.08	0.26874	1.35604	4.08	0.26881	1.34698	4.08	0.26856	1.43294	38.5	1.08915	0.889	4.08	-0.2721	2.95567	4.08	0.2422	1.74747	4.08	0.27022	1.92527	4.08	0.27047	0.87978	4.08	0.27011	1.95582	4.08
	4.09	0.27341	2.08694	4.09	0.26992	1.46787	4.09	0.26682	1.44713	4.09	0.2651	1.37613	4.09	0.32159	1.38324	4.09	0.55869	1.85125	4.09	0.27222	1.46682	4.09	0.27204	1.35533	4.09	0.27211	1.34686	4.09	0.27186	1.43234	39	1.08814	0.88519	4.09	-0.26646	2.95118	4.09	0.24548	1.74539	4.09	0.27351	1.92273	4.09	0.27377	0.88186	4.09	0.2734	1.95431	4.09
	4.1	0.27676	2.08491	4.1	0.27323	1.46687	4.1	0.27007	1.44637	4.1	0.26836	1.37564	4.1	0.32485	1.38283	4.1	0.56245	1.85234	4.1	0.2755	1.46598	4.1	0.27533	1.35462	4.1	0.27539	1.34673	4.1	0.27514	1.43175	39.5	1.08713	0.88144	4.1	-0.26085	2.9467	4.1	0.24874	1.74333	4.1	0.27678	1.92022	4.1	0.27705	0.88393	4.1	0.27668	1.95282	4.1
	4.11	0.28009	2.08289	4.11	0.27652	1.46587	4.11	0.27329	1.44563	4.11	0.2716	1.37516	4.11	0.32809	1.38242	4.11	0.56618	1.85344	4.11	0.27876	1.46514	4.11	0.27859	1.35392	4.11	0.27866	1.3466	4.11	0.2784	1.43116	40	1.0861	0.87774	4.11	-0.25527	2.94224	4.11	0.25198	1.74129	4.11	0.28004	1.91773	4.11	0.28032	0.88599	4.11	0.27993	1.95133	4.11
	4.12	0.2834	2.08088	4.12	0.27979	1.46488	4.12	0.2765	1.44489	4.12	0.27482	1.37468	4.12	0.33131	1.38202	4.12	0.56989	1.85454	4.12	0.28201	1.46432	4.12	0.28183	1.35322	4.12	0.2819	1.34647	4.12	0.28165	1.43057	40.5	1.08507	0.87408	4.12	-0.24972	2.9378	4.12	0.2552	1.73927	4.12	0.28328	1.91527	4.12	0.28356	0.88804	4.12	0.28317	1.94986	4.12
	4.13	0.28669	2.07888	4.13	0.28304	1.46391	4.13	0.27969	1.44415	4.13	0.27802	1.3742	4.13	0.33452	1.38162	4.13	0.57358	1.85566	4.13	0.28523	1.46349	4.13	0.28506	1.35253	4.13	0.28513	1.34633	4.13	0.28488	1.42998	41	1.08403	0.87048	4.13	-0.24421	2.93337	4.13	0.2584	1.73727	4.13	0.2865	1.91282	4.13	0.28679	0.89008	4.13	0.28639	1.94839	4.13
	4.14	0.28996	2.07689	4.14	0.28627	1.46294	4.14	0.28287	1.44342	4.14	0.2812	1.37373	4.14	0.33771	1.38123	4.14	0.57724	1.85678	4.14	0.28844	1.46268	4.14	0.28827	1.35184	4.14	0.28833	1.3462	4.14	0.28808	1.4294	41.5	1.08298	0.86692	4.14	-0.23873	2.92897	4.14	0.26158	1.73528	4.14	0.2897	1.91039	4.14	0.29	0.89211	4.14	0.2896	1.94694	4.14
	4.15	0.29321	2.07491	4.15	0.28949	1.46198	4.15	0.28602	1.44269	4.15	0.28437	1.37326	4.15	0.34088	1.38084	4.15	0.58088	1.8579	4.15	0.29163	1.46187	4.15	0.29146	1.35116	4.15	0.29152	1.34606	4.15	0.29128	1.42883	42	1.08193	0.86341	4.15	-0.23328	2.92459	4.15	0.26475	1.73332	4.15	0.29288	1.90799	4.15	0.29319	0.89413	4.15	0.29278	1.9455	4.15
	4.16	0.29645	2.07294	4.16	0.29269	1.46104	4.16	0.28916	1.44197	4.16	0.28752	1.3728	4.16	0.34403	1.38045	4.16	0.5845	1.85904	4.16	0.2948	1.46107	4.16	0.29464	1.35049	4.16	0.2947	1.34592	4.16	0.29445	1.42826	42.5	1.08087	0.85994	4.16	-0.22786	2.92022	4.16	0.26789	1.73138	4.16	0.29605	1.90561	4.16	0.29636	0.89614	4.16	0.29595	1.94406	4.16
	4.17	0.29966	2.07098	4.17	0.29587	1.4601	4.17	0.29228	1.44125	4.17	0.29065	1.37234	4.17	0.34716	1.38007	4.17	0.58809	1.86018	4.17	0.29795	1.46028	4.17	0.29779	1.34982	4.17	0.29785	1.34578	4.17	0.2976	1.42769	43	1.07981	0.85652	4.17	-0.22247	2.91587	4.17	0.27102	1.72945	4.17	0.2992	1.90324	4.17	0.29952	0.89814	4.17	0.2991	1.94264	4.17
	4.18	0.30285	2.06903	4.18	0.29903	1.45917	4.18	0.29538	1.44054	4.18	0.29377	1.37188	4.18	0.35028	1.37969	4.18	0.59167	1.86133	4.18	0.30109	1.45949	4.18	0.30093	1.34915	4.18	0.30099	1.34564	4.18	0.30074	1.42712	43.5	1.07874	0.85314	4.18	-0.21711	2.91154	4.18	0.27413	1.72754	4.18	0.30233	1.9009	4.18	0.30266	0.90013	4.18	0.30223	1.94122	4.18
	4.19	0.30603	2.06708	4.19	0.30218	1.45824	4.19	0.29847	1.43983	4.19	0.29686	1.37142	4.19	0.35338	1.37931	4.19	0.59521	1.86248	4.19	0.30421	1.45871	4.19	0.30405	1.34849	4.19	0.30411	1.3455	4.19	0.30386	1.42656	44	1.07767	0.8498	4.19	-0.21178	2.90723	4.19	0.27722	1.72565	4.19	0.30544	1.89858	4.19	0.30578	0.90211	4.19	0.30534	1.93982	4.19
	4.2	0.30919	2.06515	4.2	0.30531	1.45733	4.2	0.30153	1.43913	4.2	0.29994	1.37097	4.2	0.35647	1.37894	4.2	0.59874	1.86364	4.2	0.30731	1.45794	4.2	0.30716	1.34784	4.2	0.30721	1.34536	4.2	0.30697	1.426	44.5	1.0766	0.8465	4.2	-0.20648	2.90294	4.2	0.28029	1.72378	4.2	0.30854	1.89628	4.2	0.30888	0.90409	4.2	0.30844	1.93842	4.2
	4.21	0.31233	2.06323	4.21	0.30842	1.45643	4.21	0.30459	1.43843	4.21	0.30301	1.37053	4.21	0.35954	1.37857	4.21	0.60224	1.86481	4.21	0.3104	1.45717	4.21	0.31024	1.34719	4.21	0.3103	1.34521	4.21	0.31005	1.42545	45	1.07553	0.84325	4.21	-0.20121	2.89866	4.21	0.28334	1.72192	4.21	0.31162	1.894	4.21	0.31197	0.90605	4.21	0.31152	1.93704	4.21
	4.22	0.31545	2.06131	4.22	0.31152	1.45553	4.22	0.30762	1.43774	4.22	0.30605	1.37008	4.22	0.36259	1.3782	4.22	0.60572	1.86598	4.22	0.31347	1.45641	4.22	0.31331	1.34654	4.22	0.31337	1.34507	4.22	0.31312	1.4249	45.5	1.07445	0.84003	4.22	-0.19597	2.8944	4.22	0.28638	1.72008	4.22	0.31468	1.89173	4.22	0.31504	0.908	4.22	0.31458	1.93566	4.22
	4.23	0.31856	2.05941	4.23	0.3146	1.45464	4.23	0.31064	1.43705	4.23	0.30908	1.36964	4.23	0.36562	1.37784	4.23	0.60918	1.86716	4.23	0.31652	1.45566	4.23	0.31637	1.3459	4.23	0.31642	1.34492	4.23	0.31618	1.42435	46	1.07337	0.83685	4.23	-0.19077	2.89016	4.23	0.2894	1.71826	4.23	0.31772	1.88949	4.23	0.31809	0.90994	4.23	0.31763	1.9343	4.23
	4.24	0.32164	2.05751	4.24	0.31766	1.45377	4.24	0.31364	1.43637	4.24	0.3121	1.36921	4.24	0.36864	1.37748	4.24	0.61262	1.86835	4.24	0.31955	1.45492	4.24	0.3194	1.34526	4.24	0.31946	1.34477	4.24	0.31921	1.42381	46.5	1.07229	0.83371	4.24	-0.18558	2.88594	4.24	0.2924	1.71646	4.24	0.32075	1.88727	4.24	0.32113	0.91187	4.24	0.32066	1.93294	4.24
	4.25	0.32471	2.05562	4.25	0.32071	1.45289	4.25	0.31663	1.43569	4.25	0.3151	1.36877	4.25	0.37164	1.37713	4.25	0.61604	1.86954	4.25	0.32257	1.45417	4.25	0.32242	1.34463	4.25	0.32248	1.34462	4.25	0.32223	1.42327	47	1.07121	0.83061	4.25	-0.18043	2.88173	4.25	0.29538	1.71467	4.25	0.32376	1.88506	4.25	0.32415	0.9138	4.25	0.32367	1.93159	4.25
	4.26	0.32776	2.05375	4.26	0.32374	1.45203	4.26	0.3196	1.43502	4.26	0.31808	1.36834	4.26	0.37463	1.37678	4.26	0.61943	1.87074	4.26	0.32557	1.45344	4.26	0.32543	1.34401	4.26	0.32548	1.34447	4.26	0.32524	1.42274	47.5	1.07012	0.82755	4.26	-0.17531	2.87754	4.26	0.29835	1.7129	4.26	0.32676	1.88287	4.26	0.32715	0.91571	4.26	0.32667	1.93025	4.26
	4.27	0.3308	2.05188	4.27	0.32675	1.45118	4.27	0.32255	1.43435	4.27	0.32104	1.36791	4.27	0.3776	1.37643	4.27	0.6228	1.87195	4.27	0.32856	1.45271	4.27	0.32842	1.34338	4.27	0.32847	1.34431	4.27	0.32822	1.4222	48	1.06904	0.82452	4.27	-0.17022	2.87337	4.27	0.3013	1.71115	4.27	0.32974	1.88071	4.27	0.33014	0.91762	4.27	0.32965	1.92893	4.27
	4.28	0.33381	2.05001	4.28	0.32975	1.45033	4.28	0.32549	1.43368	4.28	0.32399	1.36749	4.28	0.38055	1.37609	4.28	0.62616	1.87316	4.28	0.33153	1.45199	4.28	0.33139	1.34277	4.28	0.33144	1.34416	4.28	0.33119	1.42167	48.5	1.06796	0.82152	4.28	-0.16515	2.86922	4.28	0.30423	1.70942	4.28	0.3327	1.87856	4.28	0.33311	0.91951	4.28	0.33261	1.9276	4.28
	4.29	0.33681	2.04816	4.29	0.33273	1.44949	4.29	0.32841	1.43302	4.29	0.32692	1.36707	4.29	0.38349	1.37574	4.29	0.62949	1.87438	4.29	0.33448	1.45128	4.29	0.33434	1.34215	4.29	0.33439	1.344	4.29	0.33415	1.42115	49	1.06687	0.81856	4.29	-0.16011	2.86508	4.29	0.30714	1.7077	4.29	0.33565	1.87643	4.29	0.33606	0.9214	4.29	0.33556	1.92629	4.29
	4.3	0.3398	2.04632	4.3	0.3357	1.44866	4.3	0.33132	1.43237	4.3	0.32984	1.36665	4.3	0.38642	1.37541	4.3	0.63279	1.87561	4.3	0.33742	1.45057	4.3	0.33728	1.34155	4.3	0.33733	1.34384	4.3	0.33709	1.42062	49.5	1.06579	0.81563	4.3	-0.1551	2.86096	4.3	0.31004	1.70599	4.3	0.33858	1.87431	4.3	0.339	0.92328	4.3	0.33849	1.92499	4.3
	4.31	0.34276	2.04448	4.31	0.33865	1.44784	4.31	0.33421	1.43171	4.31	0.33274	1.36623	4.31	0.38932	1.37507	4.31	0.63608	1.87684	4.31	0.34034	1.44986	4.31	0.34021	1.34094	4.31	0.34025	1.34369	4.31	0.34001	1.4201	50	1.06471	0.81274	4.31	-0.15012	2.85686	4.31	0.31292	1.70431	4.31	0.34149	1.87222	4.31	0.34192	0.92514	4.31	0.34141	1.9237	4.31
	4.32	0.34571	2.04266	4.32	0.34158	1.44702	4.32	0.33709	1.43107	4.32	0.33563	1.36582	4.32	0.39222	1.37474	4.32	0.63935	1.87808	4.32	0.34325	1.44917	4.32	0.34311	1.34034	4.32	0.34316	1.34353	4.32	0.34292	1.41959	50.5	1.06363	0.80988	4.32	-0.14517	2.85277	4.32	0.31578	1.70263	4.32	0.34439	1.87014	4.32	0.34483	0.927	4.32	0.34431	1.92241	4.32
	4.33	0.34865	2.04084	4.33	0.3445	1.44621	4.33	0.33995	1.43042	4.33	0.3385	1.36541	4.33	0.39509	1.37441	4.33	0.6426	1.87932	4.33	0.34614	1.44847	4.33	0.34601	1.33974	4.33	0.34605	1.34336	4.33	0.34581	1.41907	51	1.06255	0.80705	4.33	-0.14024	2.8487	4.33	0.31863	1.70098	4.33	0.34727	1.86808	4.33	0.34772	0.92885	4.33	0.34719	1.92113	4.33
	4.34	0.35156	2.03903	4.34	0.34741	1.44541	4.34	0.34279	1.42978	4.34	0.34135	1.365	4.34	0.39796	1.37408	4.34	0.64582	1.88057	4.34	0.34902	1.44779	4.34	0.34888	1.33915	4.34	0.34893	1.3432	4.34	0.34869	1.41856	51.5	1.06147	0.80425	4.34	-0.13534	2.84464	4.34	0.32146	1.69934	4.34	0.35014	1.86604	4.34	0.3506	0.93069	4.34	0.35006	1.91987	4.34
	4.35	0.35446	2.03722	4.35	0.3503	1.44462	4.35	0.34562	1.42915	4.35	0.34419	1.3646	4.35	0.4008	1.37376	4.35	0.64903	1.88183	4.35	0.35188	1.44711	4.35	0.35175	1.33857	4.35	0.35179	1.34304	4.35	0.35155	1.41805	52	1.06039	0.80149	4.35	-0.13046	2.8406	4.35	0.32427	1.69771	4.35	0.35299	1.86402	4.35	0.35346	0.93253	4.35	0.35291	1.91861	4.35
	4.36	0.35735	2.03543	4.36	0.35317	1.44383	4.36	0.34844	1.42852	4.36	0.34702	1.36419	4.36	0.40364	1.37344	4.36	0.65222	1.88309	4.36	0.35472	1.44643	4.36	0.35459	1.33798	4.36	0.35464	1.34287	4.36	0.3544	1.41755	52.5	1.05932	0.79875	4.36	-0.12562	2.83658	4.36	0.32707	1.6961	4.36	0.35583	1.86201	4.36	0.3563	0.93435	4.36	0.35575	1.91735	4.36
	4.37	0.36022	2.03364	4.37	0.35603	1.44305	4.37	0.35124	1.42789	4.37	0.34983	1.36379	4.37	0.40645	1.37312	4.37	0.65538	1.88436	4.37	0.35755	1.44576	4.37	0.35743	1.3374	4.37	0.35747	1.34271	4.37	0.35723	1.41705	53	1.05824	0.79604	4.37	-0.1208	2.83258	4.37	0.32985	1.69451	4.37	0.35865	1.86002	4.37	0.35913	0.93616	4.37	0.35858	1.91611	4.37
	4.38	0.36307	2.03187	4.38	0.35887	1.44228	4.38	0.35402	1.42726	4.38	0.35262	1.3634	4.38	0.40926	1.37281	4.38	0.65853	1.88564	4.38	0.36037	1.4451	4.38	0.36024	1.33683	4.38	0.36028	1.34254	4.38	0.36005	1.41655	53.5	1.05717	0.79336	4.38	-0.116	2.82859	4.38	0.33262	1.69293	4.38	0.36146	1.85805	4.38	0.36195	0.93797	4.38	0.36139	1.91488	4.38
	4.39	0.3659	2.0301	4.39	0.3617	1.44151	4.39	0.35679	1.42664	4.39	0.3554	1.363	4.39	0.41204	1.3725	4.39	0.66165	1.88692	4.39	0.36317	1.44444	4.39	0.36304	1.33626	4.39	0.36308	1.34237	4.39	0.36285	1.41605	54	1.0561	0.79071	4.39	-0.11123	2.82461	4.39	0.33537	1.69136	4.39	0.36425	1.85609	4.39	0.36475	0.93977	4.39	0.36418	1.91365	4.39
	4.4	0.36872	2.02833	4.4	0.36452	1.44075	4.4	0.35955	1.42603	4.4	0.35817	1.36261	4.4	0.41482	1.37219	4.4	0.66476	1.88821	4.4	0.36595	1.44379	4.4	0.36583	1.33569	4.4	0.36587	1.3422	4.4	0.36564	1.41556	54.5	1.05503	0.78809	4.4	-0.10649	2.82065	4.4	0.33811	1.68981	4.4	0.36703	1.85415	4.4	0.36753	0.94156	4.4	0.36696	1.91243	4.4
	4.41	0.37153	2.02658	4.41	0.36732	1.44	4.41	0.36229	1.42541	4.41	0.36092	1.36222	4.41	0.41758	1.37188	4.41	0.66785	1.8895	4.41	0.36872	1.44314	4.41	0.3686	1.33513	4.41	0.36864	1.34203	4.41	0.36841	1.41507	55	1.05396	0.7855	4.41	-0.10177	2.81671	4.41	0.34083	1.68828	4.41	0.36979	1.85222	4.41	0.3703	0.94334	4.41	0.36972	1.91122	4.41
	4.42	0.37432	2.02483	4.42	0.3701	1.43925	4.42	0.36502	1.42481	4.42	0.36365	1.36184	4.42	0.42032	1.37158	4.42	0.67092	1.8908	4.42	0.37148	1.4425	4.42	0.37136	1.33457	4.42	0.3714	1.34186	4.42	0.37117	1.41458	55.5	1.0529	0.78293	4.42	-0.09708	2.81279	4.42	0.34353	1.68676	4.42	0.37254	1.85032	4.42	0.37306	0.94511	4.42	0.37247	1.91002	4.42
	4.43	0.37709	2.02309	4.43	0.37287	1.43851	4.43	0.36773	1.4242	4.43	0.36638	1.36145	4.43	0.42306	1.37128	4.43	0.67396	1.89211	4.43	0.37422	1.44186	4.43	0.37411	1.33401	4.43	0.37414	1.34168	4.43	0.37391	1.41409	56	1.05184	0.78039	4.43	-0.09242	2.80887	4.43	0.34622	1.68525	4.43	0.37527	1.84843	4.43	0.3758	0.94687	4.43	0.37521	1.90882	4.43
	4.44	0.37985	2.02136	4.44	0.37563	1.43778	4.44	0.37043	1.4236	4.44	0.36908	1.36107	4.44	0.42577	1.37098	4.44	0.67699	1.89342	4.44	0.37695	1.44123	4.44	0.37684	1.33346	4.44	0.37687	1.34151	4.44	0.37664	1.41361	56.5	1.05078	0.77788	4.44	-0.08777	2.80498	4.44	0.34889	1.68376	4.44	0.37799	1.84655	4.44	0.37853	0.94862	4.44	0.37793	1.90763	4.44
	4.45	0.3826	2.01963	4.45	0.37837	1.43705	4.45	0.37311	1.423	4.45	0.37178	1.36069	4.45	0.42848	1.37069	4.45	0.68	1.89474	4.45	0.37966	1.4406	4.45	0.37955	1.33291	4.45	0.37958	1.34133	4.45	0.37935	1.41313	57	1.04973	0.77539	4.45	-0.08316	2.8011	4.45	0.35155	1.68228	4.45	0.3807	1.84469	4.45	0.38124	0.95037	4.45	0.38063	1.90645	4.45
	4.46	0.38533	2.01792	4.46	0.3811	1.43633	4.46	0.37578	1.42241	4.46	0.37446	1.36032	4.46	0.43117	1.37039	4.46	0.68299	1.89606	4.46	0.38236	1.43998	4.46	0.38225	1.33237	4.46	0.38228	1.34115	4.46	0.38205	1.41265	57.5	1.04867	0.77292	4.46	-0.07857	2.79723	4.46	0.35419	1.68081	4.46	0.38339	1.84285	4.46	0.38394	0.95211	4.46	0.38333	1.90528	4.46
	4.47	0.38804	2.01621	4.47	0.38382	1.43561	4.47	0.37844	1.42182	4.47	0.37712	1.35994	4.47	0.43384	1.3701	4.47	0.68597	1.89739	4.47	0.38505	1.43936	4.47	0.38494	1.33183	4.47	0.38497	1.34097	4.47	0.38474	1.41218	58	1.04762	0.77049	4.47	-0.074	2.79338	4.47	0.35682	1.67936	4.47	0.38607	1.84102	4.47	0.38663	0.95383	4.47	0.386	1.90412	4.47
	4.48	0.39074	2.01451	4.48	0.38652	1.43491	4.48	0.38109	1.42123	4.48	0.37977	1.35957	4.48	0.43651	1.36982	4.48	0.68892	1.89873	4.48	0.38772	1.43875	4.48	0.38761	1.33129	4.48	0.38764	1.3408	4.48	0.38741	1.41171	58.5	1.04658	0.76807	4.48	-0.06946	2.78955	4.48	0.35944	1.67792	4.48	0.38873	1.8392	4.48	0.3893	0.95555	4.48	0.38867	1.90296	4.48
	4.49	0.39343	2.01281	4.49	0.3892	1.4342	4.49	0.38371	1.42064	4.49	0.38241	1.3592	4.49	0.43915	1.36953	4.49	0.69186	1.90007	4.49	0.39038	1.43814	4.49	0.39027	1.33075	4.49	0.3903	1.34061	4.49	0.39007	1.41124	59	1.04553	0.76568	4.49	-0.06494	2.78573	4.49	0.36204	1.6765	4.49	0.39138	1.8374	4.49	0.39196	0.95727	4.49	0.39132	1.90181	4.49
	4.5	0.3961	2.01112	4.5	0.39188	1.43351	4.5	0.38633	1.42006	4.5	0.38504	1.35883	4.5	0.44179	1.36925	4.5	0.69477	1.90141	4.5	0.39302	1.43754	4.5	0.39292	1.33022	4.5	0.39295	1.34043	4.5	0.39272	1.41077	59.5	1.04449	0.76331	4.5	-0.06044	2.78192	4.5	0.36462	1.67509	4.5	0.39401	1.83562	4.5	0.3946	0.95897	4.5	0.39396	1.90067	4.5
	4.51	0.39875	2.00944	4.51	0.39454	1.43282	4.51	0.38893	1.41949	4.51	0.38765	1.35847	4.51	0.44441	1.36897	4.51	0.69767	1.90277	4.51	0.39565	1.43694	4.51	0.39555	1.3297	4.51	0.39558	1.34025	4.51	0.39535	1.4103	60	1.04345	0.76097	4.51	-0.05597	2.77813	4.51	0.36719	1.67369	4.51	0.39663	1.83385	4.51	0.39723	0.96067	4.51	0.39658	1.89953	4.51
	4.52	0.40139	2.00777	4.52	0.39718	1.43213	4.52	0.39152	1.41891	4.52	0.39025	1.3581	4.52	0.44702	1.36869	4.52	0.70055	1.90412	4.52	0.39827	1.43635	4.52	0.39817	1.32917	4.52	0.39819	1.34007	4.52	0.39797	1.40984	60.5	1.04242	0.75865	4.52	-0.05153	2.77435	4.52	0.36975	1.67231	4.52	0.39924	1.8321	4.52	0.39985	0.96235	4.52	0.39919	1.89841	4.52
	4.53	0.40402	2.0061	4.53	0.39982	1.43145	4.53	0.3941	1.41834	4.53	0.39283	1.35774	4.53	0.44962	1.36842	4.53	0.70342	1.90549	4.53	0.40087	1.43576	4.53	0.40077	1.32865	4.53	0.4008	1.33988	4.53	0.40058	1.40938	61	1.04139	0.75635	4.53	-0.0471	2.77059	4.53	0.37229	1.67094	4.53	0.40184	1.83036	4.53	0.40245	0.96403	4.53	0.40178	1.89729	4.53
	4.54	0.40664	2.00444	4.54	0.40243	1.43078	4.54	0.39666	1.41777	4.54	0.3954	1.35738	4.54	0.4522	1.36815	4.54	0.70626	1.90686	4.54	0.40346	1.43518	4.54	0.40336	1.32814	4.54	0.40339	1.33969	4.54	0.40317	1.40892	61.5	1.04036	0.75407	4.54	-0.0427	2.76684	4.54	0.37482	1.66958	4.54	0.40442	1.82864	4.54	0.40504	0.96571	4.54	0.40437	1.89617	4.54
	4.55	0.40923	2.00279	4.55	0.40504	1.43011	4.55	0.39921	1.41721	4.55	0.39796	1.35703	4.55	0.45477	1.36788	4.55	0.70909	1.90823	4.55	0.40604	1.4346	4.55	0.40594	1.32762	4.55	0.40597	1.33951	4.55	0.40575	1.40847	62	1.03934	0.75182	4.55	-0.03832	2.76311	4.55	0.37733	1.66823	4.55	0.40698	1.82693	4.55	0.40761	0.96737	4.55	0.40694	1.89507	4.55
	4.56	0.41182	2.00114	4.56	0.40763	1.42945	4.56	0.40175	1.41665	4.56	0.40051	1.35667	4.56	0.45733	1.36761	4.56	0.7119	1.90962	4.56	0.4086	1.43402	4.56	0.40851	1.32711	4.56	0.40853	1.33932	4.56	0.40831	1.40801	62.5	1.03832	0.74959	4.56	-0.03397	2.75939	4.56	0.37983	1.6669	4.56	0.40954	1.82523	4.56	0.41018	0.96902	4.56	0.40949	1.89397	4.56
	4.57	0.41439	1.9995	4.57	0.41021	1.42879	4.57	0.40427	1.41609	4.57	0.40304	1.35632	4.57	0.45987	1.36735	4.57	0.71469	1.911	4.57	0.41115	1.43345	4.57	0.41106	1.32661	4.57	0.41108	1.33913	4.57	0.41086	1.40756	63	1.0373	0.74737	4.57	-0.02964	2.75569	4.57	0.38231	1.66558	4.57	0.41208	1.82355	4.57	0.41273	0.97067	4.57	0.41204	1.89287	4.57
	4.58	0.41695	1.99787	4.58	0.41278	1.42814	4.58	0.40678	1.41553	4.58	0.40556	1.35597	4.58	0.46241	1.36708	4.58	0.71746	1.91239	4.58	0.41369	1.43289	4.58	0.4136	1.3261	4.58	0.41362	1.33894	4.58	0.4134	1.40711	63.5	1.03628	0.74518	4.58	-0.02533	2.752	4.58	0.38478	1.66427	4.58	0.41461	1.82188	4.58	0.41526	0.97231	4.58	0.41457	1.89179	4.58
	4.59	0.4195	1.99624	4.59	0.41534	1.42749	4.59	0.40928	1.41498	4.59	0.40806	1.35562	4.59	0.46493	1.36682	4.59	0.72022	1.91379	4.59	0.41621	1.43233	4.59	0.41613	1.3256	4.59	0.41615	1.33875	4.59	0.41593	1.40667	64	1.03527	0.74301	4.59	-0.02104	2.74832	4.59	0.38724	1.66297	4.59	0.41713	1.82023	4.59	0.41779	0.97394	4.59	0.41708	1.89071	4.59
	4.6	0.42203	1.99462	4.6	0.41788	1.42685	4.6	0.41177	1.41443	4.6	0.41056	1.35527	4.6	0.46743	1.36657	4.6	0.72296	1.91519	4.6	0.41872	1.43177	4.6	0.41864	1.32511	4.6	0.41866	1.33856	4.6	0.41844	1.40622	64.5	1.03427	0.74086	4.6	-0.01678	2.74466	4.6	0.38969	1.66169	4.6	0.41963	1.81859	4.6	0.4203	0.97557	4.6	0.41959	1.88964	4.6
	4.61	0.42454	1.99301	4.61	0.42041	1.42621	4.61	0.41424	1.41389	4.61	0.41304	1.35493	4.61	0.46993	1.36631	4.61	0.72568	1.9166	4.61	0.42122	1.43121	4.61	0.42114	1.32461	4.61	0.42116	1.33836	4.61	0.42094	1.40578	65	1.03326	0.73873	4.61	-0.01254	2.74101	4.61	0.39212	1.66042	4.61	0.42212	1.81696	4.61	0.4228	0.97718	4.61	0.42208	1.88857	4.61
	4.62	0.42705	1.9914	4.62	0.42292	1.42558	4.62	0.4167	1.41334	4.62	0.41551	1.35459	4.62	0.47241	1.36606	4.62	0.72838	1.91802	4.62	0.42371	1.43067	4.62	0.42363	1.32412	4.62	0.42365	1.33817	4.62	0.42343	1.40534	65.5	1.03226	0.73662	4.62	-0.00832	2.73738	4.62	0.39454	1.65916	4.62	0.4246	1.81535	4.62	0.42528	0.97879	4.62	0.42456	1.88751	4.62
	4.63	0.42954	1.9898	4.63	0.42543	1.42496	4.63	0.41915	1.4128	4.63	0.41796	1.35425	4.63	0.47488	1.36581	4.63	0.73107	1.91944	4.63	0.42619	1.43012	4.63	0.42611	1.32364	4.63	0.42612	1.33797	4.63	0.42591	1.4049	66	1.03127	0.73452	4.63	-0.00412	2.73376	4.63	0.39694	1.65791	4.63	0.42706	1.81375	4.63	0.42776	0.98039	4.63	0.42703	1.88646	4.63
	4.64	0.43202	1.98821	4.64	0.42792	1.42434	4.64	0.42159	1.41227	4.64	0.42041	1.35391	4.64	0.47734	1.36556	4.64	0.73374	1.92086	4.64	0.42865	1.42958	4.64	0.42857	1.32315	4.64	0.42858	1.33778	4.64	0.42837	1.40447	66.5	1.03027	0.73245	4.64	5.64078e-05	2.73015	4.64	0.39933	1.65667	4.64	0.42951	1.81216	4.64	0.43022	0.98199	4.64	0.42948	1.88541	4.64
	4.65	0.43448	1.98662	4.65	0.4304	1.42372	4.65	0.42401	1.41173	4.65	0.42284	1.35357	4.65	0.47979	1.36531	4.65	0.7364	1.92229	4.65	0.4311	1.42904	4.65	0.43102	1.32267	4.65	0.43104	1.33758	4.65	0.43082	1.40403	67	1.02928	0.73039	4.65	0.00421	2.72656	4.65	0.40171	1.65545	4.65	0.43195	1.81059	4.65	0.43267	0.98357	4.65	0.43192	1.88437	4.65
	4.66	0.43693	1.98504	4.66	0.43287	1.42311	4.66	0.42642	1.4112	4.66	0.42526	1.35323	4.66	0.48222	1.36507	4.66	0.73904	1.92373	4.66	0.43353	1.42851	4.66	0.43346	1.32219	4.66	0.43347	1.33738	4.66	0.43326	1.4036	67.5	1.0283	0.72836	4.66	0.00834	2.72298	4.66	0.40407	1.65423	4.66	0.43438	1.80903	4.66	0.4351	0.98515	4.66	0.43435	1.88334	4.66
	4.67	0.43937	1.98347	4.67	0.43532	1.4225	4.67	0.42882	1.41067	4.67	0.42767	1.3529	4.67	0.48465	1.36482	4.67	0.74166	1.92517	4.67	0.43596	1.42798	4.67	0.43589	1.32171	4.67	0.4359	1.33718	4.67	0.43569	1.40317	68	1.02732	0.72634	4.67	0.01246	2.71941	4.67	0.40643	1.65303	4.67	0.4368	1.80748	4.67	0.43753	0.98672	4.67	0.43677	1.88231	4.67
	4.68	0.4418	1.9819	4.68	0.43777	1.4219	4.68	0.43121	1.41015	4.68	0.43006	1.35257	4.68	0.48706	1.36458	4.68	0.74426	1.92661	4.68	0.43837	1.42746	4.68	0.43831	1.32124	4.68	0.43831	1.33698	4.68	0.43811	1.40274	68.5	1.02634	0.72434	4.68	0.01655	2.71586	4.68	0.40876	1.65184	4.68	0.4392	1.80594	4.68	0.43994	0.98829	4.68	0.43918	1.88129	4.68
	4.69	0.44421	1.98034	4.69	0.4402	1.4213	4.69	0.43359	1.40962	4.69	0.43245	1.35224	4.69	0.48946	1.36434	4.69	0.74685	1.92806	4.69	0.44077	1.42694	4.69	0.44071	1.32077	4.69	0.44072	1.33678	4.69	0.44051	1.40231	69	1.02536	0.72235	4.69	0.02062	2.71232	4.69	0.41109	1.65066	4.69	0.44159	1.80442	4.69	0.44234	0.98984	4.69	0.44157	1.88028	4.69
	4.7	0.44662	1.97878	4.7	0.44262	1.42071	4.7	0.43595	1.4091	4.7	0.43482	1.35191	4.7	0.49184	1.36411	4.7	0.74943	1.92952	4.7	0.44316	1.42642	4.7	0.4431	1.3203	4.7	0.44311	1.33658	4.7	0.4429	1.40189	69.5	1.02439	0.72038	4.7	0.02467	2.70879	4.7	0.4134	1.64949	4.7	0.44397	1.80291	4.7	0.44473	0.99139	4.7	0.44395	1.87927	4.7
	4.71	0.44901	1.97723	4.71	0.44502	1.42012	4.71	0.43831	1.40858	4.71	0.43718	1.35158	4.71	0.49422	1.36387	4.71	0.75198	1.93098	4.71	0.44554	1.42591	4.71	0.44548	1.31984	4.71	0.44548	1.33638	4.71	0.44528	1.40147	70	1.02343	0.71843	4.71	0.0287	2.70527	4.71	0.41571	1.64833	4.71	0.44634	1.80141	4.71	0.4471	0.99293	4.71	0.44632	1.87827	4.71
	4.72	0.45138	1.97569	4.72	0.44742	1.41954	4.72	0.44065	1.40807	4.72	0.43953	1.35126	4.72	0.49659	1.36364	4.72	0.75452	1.93244	4.72	0.44791	1.4254	4.72	0.44785	1.31938	4.72	0.44785	1.33617	4.72	0.44765	1.40105	70.5	1.02246	0.7165	4.72	0.0327	2.70177	4.72	0.41799	1.64719	4.72	0.44869	1.79993	4.72	0.44947	0.99447	4.72	0.44868	1.87727	4.72
	4.73	0.45375	1.97415	4.73	0.4498	1.41896	4.73	0.44298	1.40756	4.73	0.44186	1.35093	4.73	0.49894	1.36341	4.73	0.75705	1.93392	4.73	0.45026	1.42489	4.73	0.4502	1.31892	4.73	0.45021	1.33597	4.73	0.45	1.40063	71	1.02151	0.71458	4.73	0.03669	2.69829	4.73	0.42027	1.64605	4.73	0.45104	1.79846	4.73	0.45182	0.99599	4.73	0.45102	1.87628	4.73
	4.74	0.4561	1.97262	4.74	0.45218	1.41839	4.74	0.4453	1.40705	4.74	0.44419	1.35061	4.74	0.50128	1.36318	4.74	0.75956	1.93539	4.74	0.4526	1.42439	4.74	0.45255	1.31846	4.74	0.45255	1.33576	4.74	0.45235	1.40021	71.5	1.02055	0.71268	4.74	0.04066	2.69481	4.74	0.42254	1.64493	4.74	0.45337	1.797	4.74	0.45416	0.99751	4.74	0.45336	1.8753	4.74
	4.75	0.45844	1.97109	4.75	0.45454	1.41782	4.75	0.4476	1.40654	4.75	0.4465	1.35029	4.75	0.50361	1.36295	4.75	0.76205	1.93687	4.75	0.45493	1.42389	4.75	0.45488	1.31801	4.75	0.45488	1.33555	4.75	0.45468	1.39979	72	1.0196	0.7108	4.75	0.04461	2.69135	4.75	0.42479	1.64381	4.75	0.45569	1.79555	4.75	0.45649	0.99902	4.75	0.45568	1.87432	4.75
	4.76	0.46077	1.96957	4.76	0.45689	1.41725	4.76	0.4499	1.40603	4.76	0.44881	1.34997	4.76	0.50593	1.36273	4.76	0.76453	1.93836	4.76	0.45725	1.42339	4.76	0.4572	1.31756	4.76	0.4572	1.33535	4.76	0.457	1.39938	72.5	1.01865	0.70893	4.76	0.04853	2.6879	4.76	0.42703	1.64271	4.76	0.458	1.79411	4.76	0.45881	1.00053	4.76	0.45799	1.87335	4.76
	4.77	0.46308	1.96806	4.77	0.45922	1.41669	4.77	0.45218	1.40553	4.77	0.4511	1.34965	4.77	0.50824	1.36251	4.77	0.76699	1.93985	4.77	0.45956	1.4229	4.77	0.45951	1.31711	4.77	0.45951	1.33514	4.77	0.45931	1.39897	73	1.0177	0.70708	4.77	0.05244	2.68446	4.77	0.42925	1.64161	4.77	0.4603	1.79269	4.77	0.46112	1.00203	4.77	0.46029	1.87239	4.77
	4.78	0.46539	1.96655	4.78	0.46155	1.41613	4.78	0.45446	1.40503	4.78	0.45338	1.34934	4.78	0.51054	1.36229	4.78	0.76944	1.94135	4.78	0.46186	1.42241	4.78	0.46181	1.31666	4.78	0.46181	1.33493	4.78	0.46161	1.39856	73.5	1.01676	0.70524	4.78	0.05633	2.68104	4.78	0.43147	1.64053	4.78	0.46259	1.79127	4.78	0.46341	1.00352	4.78	0.46258	1.87142	4.78
	4.79	0.46768	1.96504	4.79	0.46387	1.41558	4.79	0.45672	1.40453	4.79	0.45565	1.34902	4.79	0.51283	1.36207	4.79	0.77187	1.94285	4.79	0.46414	1.42193	4.79	0.4641	1.31622	4.79	0.46409	1.33472	4.79	0.4639	1.39815	74	1.01583	0.70342	4.79	0.0602	2.67762	4.79	0.43367	1.63946	4.79	0.46486	1.78987	4.79	0.4657	1.005	4.79	0.46486	1.87047	4.79
	4.8	0.46996	1.96355	4.8	0.46617	1.41503	4.8	0.45897	1.40404	4.8	0.4579	1.34871	4.8	0.51511	1.36185	4.8	0.77429	1.94435	4.8	0.46642	1.42145	4.8	0.46637	1.31578	4.8	0.46637	1.33451	4.8	0.46618	1.39774	74.5	1.01489	0.70161	4.8	0.06405	2.67422	4.8	0.43587	1.63839	4.8	0.46713	1.78848	4.8	0.46797	1.00648	4.8	0.46713	1.86952	4.8
	4.81	0.47223	1.96205	4.81	0.46847	1.41448	4.81	0.46121	1.40354	4.81	0.46015	1.3484	4.81	0.51737	1.36163	4.81	0.77669	1.94586	4.81	0.46868	1.42097	4.81	0.46864	1.31534	4.81	0.46863	1.3343	4.81	0.46844	1.39734	75	1.01396	0.69981	4.81	0.06788	2.67084	4.81	0.43805	1.63734	4.81	0.46938	1.7871	4.81	0.47023	1.00795	4.81	0.46938	1.86858	4.81
	4.82	0.47449	1.96057	4.82	0.47075	1.41394	4.82	0.46344	1.40305	4.82	0.46239	1.34809	4.82	0.51963	1.36142	4.82	0.77908	1.94738	4.82	0.47094	1.4205	4.82	0.4709	1.3149	4.82	0.47089	1.33408	4.82	0.4707	1.39693	75.5	1.01304	0.69804	4.82	0.07169	2.66746	4.82	0.44021	1.63629	4.82	0.47162	1.78574	4.82	0.47248	1.00941	4.82	0.47163	1.86764	4.82
	4.83	0.47673	1.95909	4.83	0.47302	1.41341	4.83	0.46566	1.40257	4.83	0.46461	1.34778	4.83	0.52187	1.36121	4.83	0.78145	1.9489	4.83	0.47318	1.42003	4.83	0.47314	1.31447	4.83	0.47313	1.33387	4.83	0.47294	1.39653	76	1.01212	0.69627	4.83	0.07548	2.6641	4.83	0.44237	1.63526	4.83	0.47386	1.78438	4.83	0.47473	1.01087	4.83	0.47386	1.86671	4.83
	4.84	0.47897	1.95761	4.84	0.47528	1.41287	4.84	0.46787	1.40208	4.84	0.46683	1.34747	4.84	0.52411	1.361	4.84	0.78381	1.95042	4.84	0.47541	1.41956	4.84	0.47537	1.31404	4.84	0.47536	1.33366	4.84	0.47517	1.39613	76.5	1.0112	0.69452	4.84	0.07925	2.66075	4.84	0.44452	1.63424	4.84	0.47608	1.78304	4.84	0.47695	1.01232	4.84	0.47608	1.86578	4.84
	4.85	0.48119	1.95614	4.85	0.47753	1.41234	4.85	0.47006	1.4016	4.85	0.46903	1.34717	4.85	0.52633	1.36079	4.85	0.78615	1.95195	4.85	0.47763	1.41909	4.85	0.47759	1.31361	4.85	0.47758	1.33344	4.85	0.4774	1.39573	77	1.01028	0.69278	4.85	0.083	2.65741	4.85	0.44665	1.63322	4.85	0.47829	1.7817	4.85	0.47917	1.01376	4.85	0.4783	1.86486	4.85
	4.86	0.4834	1.95468	4.86	0.47977	1.41182	4.86	0.47225	1.40111	4.86	0.47123	1.34686	4.86	0.52855	1.36058	4.86	0.78848	1.95349	4.86	0.47984	1.41863	4.86	0.47981	1.31319	4.86	0.47979	1.33323	4.86	0.47961	1.39533	77.5	1.00937	0.69106	4.86	0.08674	2.65408	4.86	0.44877	1.63222	4.86	0.48049	1.78038	4.86	0.48138	1.01519	4.86	0.4805	1.86394	4.86
	4.87	0.48561	1.95322	4.87	0.482	1.4113	4.87	0.47443	1.40064	4.87	0.47341	1.34656	4.87	0.53075	1.36038	4.87	0.79079	1.95502	4.87	0.48204	1.41817	4.87	0.48201	1.31276	4.87	0.48199	1.33301	4.87	0.48181	1.39494	78	1.00846	0.68935	4.87	0.09046	2.65077	4.87	0.45088	1.63122	4.87	0.48267	1.77907	4.87	0.48358	1.01662	4.87	0.48269	1.86303	4.87
	4.88	0.4878	1.95176	4.88	0.48422	1.41078	4.88	0.47659	1.40016	4.88	0.47558	1.34626	4.88	0.53294	1.36018	4.88	0.79309	1.95657	4.88	0.48423	1.41772	4.88	0.4842	1.31234	4.88	0.48418	1.33279	4.88	0.484	1.39454	78.5	1.00756	0.68766	4.88	0.09415	2.64747	4.88	0.45298	1.63024	4.88	0.48485	1.77777	4.88	0.48577	1.01804	4.88	0.48487	1.86213	4.88
	4.89	0.48998	1.95032	4.89	0.48643	1.41026	4.89	0.47875	1.39968	4.89	0.47774	1.34596	4.89	0.53513	1.35997	4.89	0.79537	1.95812	4.89	0.4864	1.41727	4.89	0.48638	1.31192	4.89	0.48636	1.33257	4.89	0.48618	1.39415	79	1.00666	0.68597	4.89	0.09783	2.64417	4.89	0.45507	1.62926	4.89	0.48702	1.77647	4.89	0.48794	1.01946	4.89	0.48704	1.86123	4.89
	4.9	0.49214	1.94887	4.9	0.48862	1.40975	4.9	0.4809	1.39921	4.9	0.47989	1.34566	4.9	0.5373	1.35977	4.9	0.79764	1.95967	4.9	0.48857	1.41682	4.9	0.48855	1.31151	4.9	0.48853	1.33235	4.9	0.48835	1.39376	79.5	1.00576	0.6843	4.9	0.1015	2.6409	4.9	0.45715	1.62829	4.9	0.48918	1.77519	4.9	0.49011	1.02087	4.9	0.4892	1.86033	4.9
	4.91	0.4943	1.94743	4.91	0.49081	1.40924	4.91	0.48303	1.39874	4.91	0.48204	1.34536	4.91	0.53946	1.35958	4.91	0.7999	1.96123	4.91	0.49073	1.41637	4.91	0.49071	1.31109	4.91	0.49069	1.33213	4.91	0.49051	1.39337	80	1.00487	0.68265	4.91	0.10514	2.63763	4.91	0.45922	1.62733	4.91	0.49132	1.77392	4.91	0.49226	1.02227	4.91	0.49135	1.85945	4.91
	4.92	0.49645	1.946	4.92	0.49299	1.40874	4.92	0.48516	1.39827	4.92	0.48417	1.34507	4.92	0.54162	1.35938	4.92	0.80214	1.96279	4.92	0.49288	1.41593	4.92	0.49285	1.31068	4.92	0.49284	1.33191	4.92	0.49266	1.39298	80.5	1.00398	0.681	4.92	0.10877	2.63437	4.92	0.46127	1.62639	4.92	0.49346	1.77266	4.92	0.49441	1.02366	4.92	0.49348	1.85856	4.92
	4.93	0.49858	1.94457	4.93	0.49515	1.40824	4.93	0.48727	1.39781	4.93	0.48629	1.34477	4.93	0.54376	1.35918	4.93	0.80437	1.96435	4.93	0.49501	1.41549	4.93	0.49499	1.31027	4.93	0.49497	1.33169	4.93	0.4948	1.39259	81	1.00309	0.67937	4.93	0.11237	2.63113	4.93	0.46332	1.62544	4.93	0.49559	1.77141	4.93	0.49654	1.02505	4.93	0.49561	1.85768	4.93
	4.94	0.50071	1.94315	4.94	0.49731	1.40774	4.94	0.48938	1.39734	4.94	0.4884	1.34448	4.94	0.54589	1.35899	4.94	0.80658	1.96592	4.94	0.49714	1.41505	4.94	0.49712	1.30986	4.94	0.4971	1.33147	4.94	0.49693	1.39221	81.5	1.00221	0.67775	4.94	0.11596	2.62789	4.94	0.46535	1.62451	4.94	0.4977	1.77018	4.94	0.49867	1.02644	4.94	0.49773	1.85681	4.94
	4.95	0.50282	1.94173	4.95	0.49946	1.40725	4.95	0.49147	1.39688	4.95	0.4905	1.34418	4.95	0.54802	1.3588	4.95	0.80878	1.9675	4.95	0.49926	1.41462	4.95	0.49924	1.30945	4.95	0.49922	1.33125	4.95	0.49905	1.39182	82	1.00133	0.67614	4.95	0.11954	2.62467	4.95	0.46738	1.62359	4.95	0.49981	1.76895	4.95	0.50078	1.02781	4.95	0.49984	1.85594	4.95
	4.96	0.50493	1.94032	4.96	0.50159	1.40676	4.96	0.49356	1.39642	4.96	0.49259	1.34389	4.96	0.55013	1.35861	4.96	0.81097	1.96908	4.96	0.50136	1.41419	4.96	0.50135	1.30905	4.96	0.50133	1.33102	4.96	0.50116	1.39144	82.5	1.00046	0.67455	4.96	0.12309	2.62146	4.96	0.46939	1.62268	4.96	0.50191	1.76773	4.96	0.50289	1.02918	4.96	0.50194	1.85508	4.96
	4.97	0.50702	1.93891	4.97	0.50372	1.40627	4.97	0.49563	1.39596	4.97	0.49467	1.3436	4.97	0.55223	1.35842	4.97	0.81314	1.97066	4.97	0.50346	1.41376	4.97	0.50345	1.30865	4.97	0.50342	1.3308	4.97	0.50325	1.39106	83	0.99959	0.67297	4.97	0.12663	2.61826	4.97	0.47139	1.62177	4.97	0.50399	1.76652	4.97	0.50498	1.03054	4.97	0.50403	1.85422	4.97
	4.98	0.50911	1.93751	4.98	0.50584	1.40579	4.98	0.4977	1.3955	4.98	0.49674	1.34331	4.98	0.55433	1.35823	4.98	0.8153	1.97225	4.98	0.50555	1.41333	4.98	0.50554	1.30825	4.98	0.50551	1.33058	4.98	0.50534	1.39068	83.5	0.99872	0.67139	4.98	0.13015	2.61508	4.98	0.47339	1.62088	4.98	0.50607	1.76532	4.98	0.50707	1.0319	4.98	0.50611	1.85336	4.98
	4.99	0.51118	1.93611	4.99	0.50794	1.40531	4.99	0.49975	1.39505	4.99	0.4988	1.34302	4.99	0.55641	1.35805	4.99	0.81745	1.97384	4.99	0.50763	1.41291	4.99	0.50762	1.30785	4.99	0.50759	1.33035	4.99	0.50742	1.3903	84	0.99785	0.66983	4.99	0.13366	2.6119	4.99	0.47537	1.61999	4.99	0.50814	1.76413	4.99	0.50914	1.03325	4.99	0.50817	1.85251	4.99
	5	0.51324	1.93472	5	0.51004	1.40483	5	0.5018	1.3946	5	0.50086	1.34274	5	0.55849	1.35786	5	0.81958	1.97544	5	0.50969	1.41249	5	0.50969	1.30746	5	0.50966	1.33012	5	0.50949	1.38992	84.5	0.99699	0.66829	5	0.13714	2.60873	5	0.47734	1.61911	5	0.51019	1.76295	5	0.51121	1.0346	5	0.51023	1.85167	5
	5.01	0.5153	1.93333	5.01	0.51213	1.40436	5.01	0.50384	1.39415	5.01	0.5029	1.34245	5.01	0.56056	1.35768	5.01	0.8217	1.97704	5.01	0.51175	1.41207	5.01	0.51175	1.30706	5.01	0.51172	1.3299	5.01	0.51155	1.38955	85	0.99614	0.66675	5.01	0.14061	2.60558	5.01	0.4793	1.61824	5.01	0.51224	1.76178	5.01	0.51326	1.03593	5.01	0.51228	1.85083	5.01
	5.02	0.51734	1.93195	5.02	0.5142	1.40389	5.02	0.50586	1.3937	5.02	0.50493	1.34217	5.02	0.56262	1.3575	5.02	0.8238	1.97864	5.02	0.5138	1.41166	5.02	0.5138	1.30667	5.02	0.51376	1.32967	5.02	0.5136	1.38917	85.5	0.99528	0.66522	5.02	0.14407	2.60243	5.02	0.48125	1.61737	5.02	0.51428	1.76062	5.02	0.51531	1.03726	5.02	0.51432	1.84999	5.02
	5.03	0.51937	1.93057	5.03	0.51627	1.40342	5.03	0.50788	1.39325	5.03	0.50696	1.34188	5.03	0.56466	1.35732	5.03	0.82589	1.98025	5.03	0.51584	1.41125	5.03	0.51584	1.30628	5.03	0.5158	1.32944	5.03	0.51564	1.3888	86	0.99443	0.66371	5.03	0.1475	2.5993	5.03	0.48319	1.61652	5.03	0.5163	1.75947	5.03	0.51735	1.03859	5.03	0.51635	1.84916	5.03
	5.04	0.5214	1.9292	5.04	0.51833	1.40295	5.04	0.50989	1.39281	5.04	0.50897	1.3416	5.04	0.5667	1.35714	5.04	0.82797	1.98186	5.04	0.51787	1.41084	5.04	0.51787	1.3059	5.04	0.51783	1.32921	5.04	0.51767	1.38842	86.5	0.99358	0.6622	5.04	0.15092	2.59618	5.04	0.48512	1.61567	5.04	0.51832	1.75832	5.04	0.51937	1.03991	5.04	0.51837	1.84834	5.04
	5.05	0.52341	1.92783	5.05	0.52038	1.40249	5.05	0.51189	1.39236	5.05	0.51097	1.34132	5.05	0.56873	1.35696	5.05	0.83004	1.98348	5.05	0.51989	1.41043	5.05	0.51989	1.30551	5.05	0.51985	1.32898	5.05	0.5197	1.38805	87	0.99274	0.66071	5.05	0.15433	2.59307	5.05	0.48704	1.61483	5.05	0.52033	1.75719	5.05	0.52139	1.04122	5.05	0.52038	1.84752	5.05
	5.06	0.52541	1.92646	5.06	0.52242	1.40203	5.06	0.51388	1.39192	5.06	0.51297	1.34104	5.06	0.57075	1.35679	5.06	0.83209	1.9851	5.06	0.5219	1.41003	5.06	0.5219	1.30513	5.06	0.52187	1.32875	5.06	0.52171	1.38768	87.5	0.9919	0.65923	5.06	0.15772	2.58997	5.06	0.48896	1.614	5.06	0.52233	1.75607	5.06	0.5234	1.04253	5.06	0.52239	1.8467	5.06
	5.07	0.52741	1.9251	5.07	0.52445	1.40158	5.07	0.51586	1.39148	5.07	0.51496	1.34076	5.07	0.57277	1.35661	5.07	0.83413	1.98673	5.07	0.5239	1.40963	5.07	0.5239	1.30475	5.07	0.52387	1.32852	5.07	0.52371	1.38731	88	0.99106	0.65776	5.07	0.16109	2.58688	5.07	0.49086	1.61318	5.07	0.52432	1.75495	5.07	0.5254	1.04383	5.07	0.52438	1.84589	5.07
	5.08	0.52939	1.92375	5.08	0.52647	1.40112	5.08	0.51783	1.39105	5.08	0.51693	1.34048	5.08	0.57477	1.35644	5.08	0.83616	1.98836	5.08	0.52589	1.40923	5.08	0.5259	1.30437	5.08	0.52586	1.32829	5.08	0.52571	1.38695	88.5	0.99023	0.65629	5.08	0.16444	2.5838	5.08	0.49275	1.61237	5.08	0.5263	1.75385	5.08	0.52739	1.04512	5.08	0.52636	1.84508	5.08
	5.09	0.53137	1.9224	5.09	0.52848	1.40067	5.09	0.51979	1.39061	5.09	0.5189	1.3402	5.09	0.57676	1.35627	5.09	0.83818	1.98999	5.09	0.52787	1.40883	5.09	0.52788	1.30399	5.09	0.52784	1.32806	5.09	0.52769	1.38658	89	0.9894	0.65484	5.09	0.16778	2.58073	5.09	0.49463	1.61156	5.09	0.52827	1.75275	5.09	0.52937	1.04641	5.09	0.52834	1.84428	5.09
	5.1	0.53333	1.92105	5.1	0.53049	1.40023	5.1	0.52175	1.39018	5.1	0.52086	1.33993	5.1	0.57875	1.3561	5.1	0.84018	1.99163	5.1	0.52985	1.40844	5.1	0.52986	1.30361	5.1	0.52982	1.32782	5.1	0.52967	1.38621	89.5	0.98857	0.6534	5.1	0.1711	2.57767	5.1	0.4965	1.61076	5.1	0.53024	1.75166	5.1	0.53134	1.0477	5.1	0.5303	1.84348	5.1
	5.11	0.53529	1.91971	5.11	0.53248	1.39978	5.11	0.52369	1.38974	5.11	0.52281	1.33965	5.11	0.58073	1.35593	5.11	0.84217	1.99327	5.11	0.53181	1.40804	5.11	0.53182	1.30324	5.11	0.53178	1.32759	5.11	0.53163	1.38585	90	0.98775	0.65197	5.11	0.17441	2.57463	5.11	0.49836	1.60997	5.11	0.53219	1.75058	5.11	0.5333	1.04897	5.11	0.53226	1.84269	5.11
	5.12	0.53723	1.91837	5.12	0.53446	1.39934	5.12	0.52563	1.38931	5.12	0.52475	1.33938	5.12	0.58269	1.35576	5.12	0.84415	1.99491	5.12	0.53377	1.40766	5.12	0.53378	1.30287	5.12	0.53374	1.32736	5.12	0.53359	1.38549	90.5	0.98693	0.65055	5.12	0.1777	2.57159	5.12	0.50021	1.60918	5.12	0.53413	1.74951	5.12	0.53526	1.05024	5.12	0.5342	1.8419	5.12
	5.13	0.53917	1.91704	5.13	0.53644	1.3989	5.13	0.52755	1.38888	5.13	0.52668	1.3391	5.13	0.58465	1.3556	5.13	0.84611	1.99656	5.13	0.53571	1.40727	5.13	0.53573	1.3025	5.13	0.53569	1.32712	5.13	0.53554	1.38512	91	0.98611	0.64914	5.13	0.18098	2.56856	5.13	0.50206	1.60841	5.13	0.53607	1.74845	5.13	0.5372	1.05151	5.13	0.53614	1.84111	5.13
	5.14	0.5411	1.91571	5.14	0.53841	1.39847	5.14	0.52947	1.38846	5.14	0.5286	1.33883	5.14	0.5866	1.35543	5.14	0.84807	1.99821	5.14	0.53765	1.40688	5.14	0.53767	1.30213	5.14	0.53763	1.32688	5.14	0.53748	1.38476	91.5	0.9853	0.64773	5.14	0.18424	2.56554	5.14	0.50389	1.60764	5.14	0.538	1.7474	5.14	0.53914	1.05277	5.14	0.53807	1.84033	5.14
	5.15	0.54302	1.91439	5.15	0.54036	1.39803	5.15	0.53138	1.38803	5.15	0.53052	1.33856	5.15	0.58855	1.35527	5.15	0.85001	1.99987	5.15	0.53958	1.4065	5.15	0.5396	1.30176	5.15	0.53955	1.32665	5.15	0.53941	1.3844	92	0.98449	0.64634	5.15	0.18749	2.56254	5.15	0.50572	1.60688	5.15	0.53992	1.74635	5.15	0.54106	1.05402	5.15	0.53999	1.83956	5.15
	5.16	0.54493	1.91307	5.16	0.54231	1.3976	5.16	0.53328	1.38761	5.16	0.53242	1.33829	5.16	0.59048	1.35511	5.16	0.85194	2.00153	5.16	0.5415	1.40612	5.16	0.54152	1.3014	5.16	0.54148	1.32641	5.16	0.54133	1.38405	92.5	0.98368	0.64496	5.16	0.19072	2.55954	5.16	0.50753	1.60612	5.16	0.54182	1.74532	5.16	0.54298	1.05527	5.16	0.5419	1.83878	5.16
	5.17	0.54683	1.91176	5.17	0.54425	1.39717	5.17	0.53517	1.38718	5.17	0.53432	1.33802	5.17	0.5924	1.35495	5.17	0.85385	2.00319	5.17	0.54341	1.40574	5.17	0.54344	1.30103	5.17	0.54339	1.32617	5.17	0.54325	1.38369	93	0.98287	0.64358	5.17	0.19393	2.55656	5.17	0.50934	1.60538	5.17	0.54372	1.74429	5.17	0.54489	1.05651	5.17	0.5438	1.83802	5.17
	5.18	0.54872	1.91045	5.18	0.54618	1.39675	5.18	0.53706	1.38676	5.18	0.53621	1.33775	5.18	0.59432	1.35479	5.18	0.85576	2.00486	5.18	0.54531	1.40537	5.18	0.54534	1.30067	5.18	0.54529	1.32594	5.18	0.54515	1.38333	93.5	0.98207	0.64222	5.18	0.19713	2.55358	5.18	0.51113	1.60464	5.18	0.54562	1.74327	5.18	0.54679	1.05774	5.18	0.5457	1.83725	5.18
	5.19	0.5506	1.90914	5.19	0.54811	1.39632	5.19	0.53893	1.38635	5.19	0.53809	1.33748	5.19	0.59623	1.35463	5.19	0.85765	2.00653	5.19	0.54721	1.405	5.19	0.54724	1.30031	5.19	0.54719	1.3257	5.19	0.54705	1.38297	94	0.98128	0.64086	5.19	0.20031	2.55061	5.19	0.51292	1.6039	5.19	0.5475	1.74226	5.19	0.54868	1.05897	5.19	0.54758	1.83649	5.19
	5.2	0.55247	1.90784	5.2	0.55002	1.3959	5.2	0.5408	1.38593	5.2	0.53996	1.33721	5.2	0.59813	1.35447	5.2	0.85953	2.00821	5.2	0.54909	1.40462	5.2	0.54912	1.29995	5.2	0.54907	1.32546	5.2	0.54894	1.38262	94.5	0.98048	0.63952	5.2	0.20348	2.54766	5.2	0.5147	1.60318	5.2	0.54937	1.74125	5.2	0.55056	1.0602	5.2	0.54946	1.83574	5.2
	5.21	0.55434	1.90654	5.21	0.55193	1.39548	5.21	0.54265	1.38551	5.21	0.54182	1.33695	5.21	0.60002	1.35432	5.21	0.8614	2.00989	5.21	0.55097	1.40426	5.21	0.551	1.29959	5.21	0.55095	1.32522	5.21	0.55082	1.38227	95	0.97969	0.63818	5.21	0.20664	2.54471	5.21	0.51647	1.60246	5.21	0.55124	1.74026	5.21	0.55244	1.06142	5.21	0.55133	1.83499	5.21
	5.22	0.55619	1.90525	5.22	0.55382	1.39507	5.22	0.5445	1.3851	5.22	0.54368	1.33668	5.22	0.60191	1.35416	5.22	0.86326	2.01157	5.22	0.55284	1.40389	5.22	0.55287	1.29924	5.22	0.55282	1.32498	5.22	0.55269	1.38191	95.5	0.9789	0.63685	5.22	0.20978	2.54177	5.22	0.51823	1.60175	5.22	0.5531	1.73927	5.22	0.5543	1.06263	5.22	0.55319	1.83424	5.22
	5.23	0.55804	1.90396	5.23	0.55571	1.39466	5.23	0.54635	1.38468	5.23	0.54552	1.33642	5.23	0.60378	1.35401	5.23	0.8651	2.01326	5.23	0.5547	1.40352	5.23	0.55473	1.29889	5.23	0.55468	1.32474	5.23	0.55455	1.38156	96	0.97812	0.63553	5.23	0.21291	2.53885	5.23	0.51998	1.60104	5.23	0.55495	1.73829	5.23	0.55616	1.06384	5.23	0.55504	1.8335	5.23
	5.24	0.55988	1.90267	5.24	0.55759	1.39424	5.24	0.54818	1.38427	5.24	0.54736	1.33615	5.24	0.60565	1.35386	5.24	0.86694	2.01495	5.24	0.55655	1.40316	5.24	0.55659	1.29853	5.24	0.55653	1.3245	5.24	0.5564	1.38121	96.5	0.97733	0.63422	5.24	0.21602	2.53593	5.24	0.52172	1.60034	5.24	0.55679	1.73732	5.24	0.55801	1.06504	5.24	0.55688	1.83276	5.24
	5.25	0.56171	1.90139	5.25	0.55946	1.39384	5.25	0.55	1.38386	5.25	0.54919	1.33589	5.25	0.60751	1.3537	5.25	0.86876	2.01664	5.25	0.5584	1.4028	5.25	0.55843	1.29818	5.25	0.55838	1.32426	5.25	0.55825	1.38086	97	0.97656	0.63292	5.25	0.21911	2.53302	5.25	0.52345	1.59965	5.25	0.55862	1.73636	5.25	0.55985	1.06624	5.25	0.55872	1.83202	5.25
	5.26	0.56353	1.90012	5.26	0.56133	1.39343	5.26	0.55182	1.38345	5.26	0.55101	1.33563	5.26	0.60936	1.35355	5.26	0.87057	2.01834	5.26	0.56023	1.40244	5.26	0.56027	1.29783	5.26	0.56021	1.32401	5.26	0.56009	1.38051	97.5	0.97578	0.63162	5.26	0.2222	2.53013	5.26	0.52518	1.59897	5.26	0.56044	1.7354	5.26	0.56168	1.06743	5.26	0.56054	1.83129	5.26
	5.27	0.56534	1.89884	5.27	0.56318	1.39303	5.27	0.55363	1.38305	5.27	0.55282	1.33536	5.27	0.61121	1.35341	5.27	0.87237	2.02004	5.27	0.56206	1.40209	5.27	0.5621	1.29749	5.27	0.56204	1.32377	5.27	0.56192	1.38016	98	0.97501	0.63034	5.27	0.22526	2.52724	5.27	0.52689	1.59829	5.27	0.56226	1.73445	5.27	0.56351	1.06861	5.27	0.56236	1.83056	5.27
	5.28	0.56714	1.89757	5.28	0.56503	1.39262	5.28	0.55543	1.38264	5.28	0.55463	1.3351	5.28	0.61304	1.35326	5.28	0.87416	2.02174	5.28	0.56388	1.40173	5.28	0.56392	1.29714	5.28	0.56386	1.32353	5.28	0.56374	1.37982	98.5	0.97424	0.62906	5.28	0.22832	2.52436	5.28	0.5286	1.59762	5.28	0.56407	1.73351	5.28	0.56532	1.06979	5.28	0.56417	1.82984	5.28
	5.29	0.56894	1.89631	5.29	0.56687	1.39222	5.29	0.55722	1.38224	5.29	0.55642	1.33484	5.29	0.61487	1.35311	5.29	0.87593	2.02345	5.29	0.56569	1.40138	5.29	0.56573	1.2968	5.29	0.56567	1.32328	5.29	0.56555	1.37947	99	0.97347	0.62779	5.29	0.23136	2.52149	5.29	0.5303	1.59696	5.29	0.56587	1.73258	5.29	0.56713	1.07097	5.29	0.56597	1.82912	5.29
	5.3	0.57072	1.89505	5.3	0.5687	1.39183	5.3	0.559	1.38183	5.3	0.55821	1.33458	5.3	0.61669	1.35297	5.3	0.8777	2.02516	5.3	0.56749	1.40103	5.3	0.56754	1.29646	5.3	0.56747	1.32304	5.3	0.56735	1.37913	99.5	0.97271	0.62653	5.3	0.23438	2.51863	5.3	0.53199	1.5963	5.3	0.56766	1.73166	5.3	0.56893	1.07214	5.3	0.56777	1.8284	5.3
	5.31	0.5725	1.89379	5.31	0.57052	1.39143	5.31	0.56078	1.38143	5.31	0.55999	1.33432	5.31	0.61851	1.35282	5.31	0.87945	2.02688	5.31	0.56929	1.40068	5.31	0.56933	1.29611	5.31	0.56927	1.32279	5.31	0.56915	1.37878	100	0.97194	0.62528	5.31	0.23739	2.51578	5.31	0.53367	1.59565	5.31	0.56944	1.73074	5.31	0.57072	1.0733	5.31	0.56955	1.82769	5.31
	5.32	0.57427	1.89254	5.32	0.57234	1.39104	5.32	0.56255	1.38103	5.32	0.56177	1.33407	5.32	0.62031	1.35268	5.32	0.8812	2.02859	5.32	0.57107	1.40033	5.32	0.57112	1.29577	5.32	0.57106	1.32255	5.32	0.57094	1.37844	105	0.9645	0.61316	5.32	0.24039	2.51294	5.32	0.53535	1.595	5.32	0.57122	1.72983	5.32	0.57251	1.07446	5.32	0.57133	1.82698	5.32
	5.33	0.57604	1.89129	5.33	0.57414	1.39065	5.33	0.56431	1.38063	5.33	0.56353	1.33381	5.33	0.62211	1.35254	5.33	0.88293	2.03032	5.33	0.57285	1.39999	5.33	0.5729	1.29544	5.33	0.57284	1.3223	5.33	0.57272	1.3781	110	0.95732	0.60176	5.33	0.24338	2.51011	5.33	0.53701	1.59436	5.33	0.57298	1.72893	5.33	0.57428	1.07561	5.33	0.5731	1.82628	5.33
	5.34	0.57779	1.89004	5.34	0.57594	1.39026	5.34	0.56606	1.38024	5.34	0.56529	1.33355	5.34	0.6239	1.35239	5.34	0.88465	2.03204	5.34	0.57462	1.39965	5.34	0.57468	1.2951	5.34	0.57461	1.32205	5.34	0.5745	1.37776	115	0.95042	0.591	5.34	0.24635	2.50729	5.34	0.53867	1.59373	5.34	0.57474	1.72803	5.34	0.57605	1.07676	5.34	0.57487	1.82558	5.34
	5.35	0.57954	1.8888	5.35	0.57773	1.38987	5.35	0.56781	1.37984	5.35	0.56704	1.3333	5.35	0.62568	1.35225	5.35	0.88636	2.03377	5.35	0.57639	1.39931	5.35	0.57644	1.29476	5.35	0.57637	1.32181	5.35	0.57626	1.37741	120	0.94376	0.58083	5.35	0.2493	2.50447	5.35	0.54032	1.5931	5.35	0.57649	1.72714	5.35	0.57781	1.0779	5.35	0.57662	1.82488	5.35
	5.36	0.58127	1.88757	5.36	0.57952	1.38949	5.36	0.56955	1.37945	5.36	0.56878	1.33304	5.36	0.62746	1.35211	5.36	0.88806	2.0355	5.36	0.57814	1.39897	5.36	0.5782	1.29443	5.36	0.57813	1.32156	5.36	0.57802	1.37707	125	0.93733	0.57119	5.36	0.25225	2.50167	5.36	0.54196	1.59248	5.36	0.57824	1.72626	5.36	0.57956	1.07904	5.36	0.57837	1.82419	5.36
	5.37	0.583	1.88633	5.37	0.58129	1.38911	5.37	0.57128	1.37905	5.37	0.57051	1.33279	5.37	0.62922	1.35198	5.37	0.88975	2.03723	5.37	0.57989	1.39863	5.37	0.57995	1.2941	5.37	0.57988	1.32131	5.37	0.57977	1.37674	130	0.93112	0.56203	5.37	0.25518	2.49887	5.37	0.54359	1.59187	5.37	0.57998	1.72539	5.37	0.58131	1.08017	5.37	0.58011	1.8235	5.37
	5.38	0.58473	1.8851	5.38	0.58306	1.38873	5.38	0.573	1.37866	5.38	0.57224	1.33253	5.38	0.63098	1.35184	5.38	0.89143	2.03897	5.38	0.58163	1.39829	5.38	0.58169	1.29377	5.38	0.58162	1.32106	5.38	0.58151	1.3764	135	0.92512	0.55332	5.38	0.25809	2.49609	5.38	0.54521	1.59126	5.38	0.5817	1.72452	5.38	0.58305	1.0813	5.38	0.58184	1.82281	5.38
	5.39	0.58644	1.88388	5.39	0.58482	1.38835	5.39	0.57471	1.37827	5.39	0.57396	1.33228	5.39	0.63274	1.3517	5.39	0.8931	2.04071	5.39	0.58336	1.39796	5.39	0.58342	1.29344	5.39	0.58335	1.32081	5.39	0.58325	1.37606	140	0.91932	0.54503	5.39	0.261	2.49331	5.39	0.54683	1.59066	5.39	0.58343	1.72366	5.39	0.58478	1.08242	5.39	0.58356	1.82213	5.39
	5.4	0.58815	1.88265	5.4	0.58657	1.38797	5.4	0.57642	1.37788	5.4	0.57567	1.33203	5.4	0.63448	1.35157	5.4	0.89476	2.04246	5.4	0.58509	1.39763	5.4	0.58515	1.29311	5.4	0.58508	1.32056	5.4	0.58497	1.37572	145	0.9137	0.53711	5.4	0.26389	2.49054	5.4	0.54843	1.59006	5.4	0.58514	1.7228	5.4	0.5865	1.08353	5.4	0.58528	1.82145	5.4
	5.41	0.58984	1.88144	5.41	0.58831	1.3876	5.41	0.57812	1.37749	5.41	0.57738	1.33178	5.41	0.63622	1.35143	5.41	0.8964	2.0442	5.41	0.58681	1.3973	5.41	0.58687	1.29278	5.41	0.5868	1.32031	5.41	0.58669	1.37539	150	0.90826	0.52954	5.41	0.26676	2.48779	5.41	0.55003	1.58947	5.41	0.58684	1.72196	5.41	0.58821	1.08465	5.41	0.58699	1.82078	5.41
	5.42	0.59153	1.88022	5.42	0.59005	1.38723	5.42	0.57981	1.37711	5.42	0.57907	1.33153	5.42	0.63795	1.3513	5.42	0.89804	2.04595	5.42	0.58852	1.39697	5.42	0.58858	1.29246	5.42	0.58851	1.32006	5.42	0.5884	1.37505	155	0.90298	0.5223	5.42	0.26963	2.48504	5.42	0.55163	1.58889	5.42	0.58854	1.72112	5.42	0.58992	1.08575	5.42	0.58869	1.8201	5.42
	5.43	0.59322	1.87901	5.43	0.59178	1.38685	5.43	0.5815	1.37672	5.43	0.58076	1.33128	5.43	0.63968	1.35117	5.43	0.89967	2.04771	5.43	0.59022	1.39664	5.43	0.59028	1.29213	5.43	0.59021	1.31981	5.43	0.59011	1.37472	160	0.89786	0.51536	5.43	0.27248	2.48229	5.43	0.55321	1.58831	5.43	0.59023	1.72029	5.43	0.59162	1.08685	5.43	0.59038	1.81944	5.43
	5.44	0.59489	1.8778	5.44	0.5935	1.38649	5.44	0.58317	1.37634	5.44	0.58244	1.33103	5.44	0.64139	1.35104	5.44	0.90128	2.04947	5.44	0.59191	1.39632	5.44	0.59198	1.29181	5.44	0.5919	1.31956	5.44	0.59181	1.37439	165	0.89289	0.5087	5.44	0.27532	2.47956	5.44	0.55479	1.58773	5.44	0.59192	1.71946	5.44	0.59331	1.08795	5.44	0.59207	1.81877	5.44
	5.45	0.59656	1.8766	5.45	0.59522	1.38612	5.45	0.58484	1.37595	5.45	0.58412	1.33078	5.45	0.6431	1.35091	5.45	0.90289	2.05122	5.45	0.5936	1.396	5.45	0.59367	1.29149	5.45	0.59359	1.31931	5.45	0.5935	1.37405	170	0.88806	0.5023	5.45	0.27814	2.47684	5.45	0.55635	1.58717	5.45	0.59359	1.71864	5.45	0.595	1.08904	5.45	0.59375	1.81811	5.45
	5.46	0.59822	1.8754	5.46	0.59693	1.38575	5.46	0.58651	1.37557	5.46	0.58578	1.33053	5.46	0.64481	1.35078	5.46	0.90448	2.05299	5.46	0.59528	1.39567	5.46	0.59535	1.29117	5.46	0.59527	1.31906	5.46	0.59518	1.37372	175	0.88337	0.49615	5.46	0.28096	2.47412	5.46	0.55791	1.58661	5.46	0.59526	1.71783	5.46	0.59667	1.09013	5.46	0.59542	1.81745	5.46
	5.47	0.59987	1.8742	5.47	0.59863	1.38539	5.47	0.58816	1.37519	5.47	0.58744	1.33028	5.47	0.6465	1.35065	5.47	0.90607	2.05475	5.47	0.59695	1.39535	5.47	0.59703	1.29085	5.47	0.59695	1.3188	5.47	0.59685	1.37339	180	0.8788	0.49023	5.47	0.28376	2.47142	5.47	0.55947	1.58605	5.47	0.59693	1.71702	5.47	0.59834	1.09121	5.47	0.59708	1.8168	5.47
	5.48	0.60152	1.87301	5.48	0.60032	1.38503	5.48	0.58981	1.37481	5.48	0.5891	1.33003	5.48	0.64819	1.35052	5.48	0.90764	2.05652	5.48	0.59862	1.39504	5.48	0.5987	1.29053	5.48	0.59861	1.31855	5.48	0.59852	1.37306	185	0.87436	0.48452	5.48	0.28655	2.46872	5.48	0.56101	1.5855	5.48	0.59858	1.71622	5.48	0.60001	1.09228	5.48	0.59874	1.81614	5.48
	5.49	0.60315	1.87182	5.49	0.602	1.38467	5.49	0.59145	1.37443	5.49	0.59074	1.32979	5.49	0.64988	1.3504	5.49	0.90921	2.05829	5.49	0.60028	1.39472	5.49	0.60036	1.29021	5.49	0.60027	1.3183	5.49	0.60018	1.37273	190	0.87003	0.47902	5.49	0.28932	2.46603	5.49	0.56255	1.58495	5.49	0.60023	1.71543	5.49	0.60166	1.09335	5.49	0.60039	1.8155	5.49
	5.5	0.60478	1.87063	5.5	0.60368	1.38431	5.5	0.59309	1.37406	5.5	0.59238	1.32954	5.5	0.65155	1.35027	5.5	0.91077	2.06007	5.5	0.60193	1.3944	5.5	0.60201	1.2899	5.5	0.60193	1.31804	5.5	0.60184	1.3724	195	0.86581	0.47371	5.5	0.29208	2.46335	5.5	0.56408	1.58442	5.5	0.60187	1.71464	5.5	0.60331	1.09442	5.5	0.60203	1.81485	5.5
	5.51	0.60641	1.86945	5.51	0.60535	1.38396	5.51	0.59472	1.37368	5.51	0.59401	1.32929	5.51	0.65322	1.35015	5.51	0.91231	2.06185	5.51	0.60358	1.39409	5.51	0.60366	1.28958	5.51	0.60357	1.31779	5.51	0.60348	1.37207	200	0.8617	0.46858	5.51	0.29483	2.46068	5.51	0.5656	1.58388	5.51	0.6035	1.71386	5.51	0.60495	1.09548	5.51	0.60367	1.81421	5.51
	5.52	0.60802	1.86827	5.52	0.60702	1.3836	5.52	0.59634	1.37331	5.52	0.59564	1.32905	5.52	0.65488	1.35002	5.52	0.91385	2.06363	5.52	0.60521	1.39378	5.52	0.60529	1.28927	5.52	0.60521	1.31753	5.52	0.60512	1.37174	205	0.85769	0.46361	5.52	0.29757	2.45801	5.52	0.56712	1.58335	5.52	0.60513	1.71308	5.52	0.60659	1.09654	5.52	0.6053	1.81357	5.52
	5.53	0.60963	1.8671	5.53	0.60867	1.38325	5.53	0.59795	1.37293	5.53	0.59725	1.3288	5.53	0.65654	1.3499	5.53	0.91537	2.06541	5.53	0.60684	1.39347	5.53	0.60693	1.28896	5.53	0.60684	1.31728	5.53	0.60676	1.37142	210	0.85378	0.45881	5.53	0.3003	2.45536	5.53	0.56862	1.58283	5.53	0.60675	1.71232	5.53	0.60821	1.09759	5.53	0.60692	1.81294	5.53
	5.54	0.61123	1.86592	5.54	0.61032	1.3829	5.54	0.59956	1.37256	5.54	0.59886	1.32856	5.54	0.65818	1.34978	5.54	0.91689	2.0672	5.54	0.60847	1.39316	5.54	0.60855	1.28865	5.54	0.60846	1.31702	5.54	0.60838	1.37109	215	0.84996	0.45416	5.54	0.30301	2.45271	5.54	0.57012	1.58231	5.54	0.60836	1.71155	5.54	0.60983	1.09864	5.54	0.60853	1.81231	5.54
	5.55	0.61282	1.86475	5.55	0.61197	1.38255	5.55	0.60116	1.37219	5.55	0.60047	1.32832	5.55	0.65983	1.34966	5.55	0.9184	2.06899	5.55	0.61008	1.39285	5.55	0.61017	1.28834	5.55	0.61008	1.31676	5.55	0.61	1.37077	220	0.84622	0.44966	5.55	0.30572	2.45007	5.55	0.57162	1.5818	5.55	0.60996	1.7108	5.55	0.61145	1.09968	5.55	0.61014	1.81168	5.55
	5.56	0.61441	1.86359	5.56	0.6136	1.3822	5.56	0.60275	1.37182	5.56	0.60207	1.32807	5.56	0.66146	1.34954	5.56	0.91989	2.07078	5.56	0.61169	1.39255	5.56	0.61178	1.28803	5.56	0.61169	1.31651	5.56	0.61161	1.37044	225	0.84258	0.44529	5.56	0.30841	2.44744	5.56	0.5731	1.58129	5.56	0.61156	1.71005	5.56	0.61305	1.10072	5.56	0.61174	1.81105	5.56
	5.57	0.61599	1.86243	5.57	0.61523	1.38186	5.57	0.60434	1.37145	5.57	0.60366	1.32783	5.57	0.66309	1.34942	5.57	0.92138	2.07257	5.57	0.6133	1.39224	5.57	0.61339	1.28772	5.57	0.6133	1.31625	5.57	0.61322	1.37012	230	0.83901	0.44105	5.57	0.31108	2.44482	5.57	0.57458	1.58079	5.57	0.61315	1.7093	5.57	0.61465	1.10175	5.57	0.61334	1.81043	5.57
	5.58	0.61756	1.86127	5.58	0.61685	1.38151	5.58	0.60592	1.37108	5.58	0.60524	1.32759	5.58	0.66471	1.3493	5.58	0.92286	2.07437	5.58	0.61489	1.39194	5.58	0.61498	1.28741	5.58	0.61489	1.31599	5.58	0.61482	1.36979	235	0.83553	0.43693	5.58	0.31375	2.44221	5.58	0.57605	1.58029	5.58	0.61474	1.70857	5.58	0.61625	1.10278	5.58	0.61492	1.80981	5.58
	5.59	0.61913	1.86011	5.59	0.61847	1.38117	5.59	0.60749	1.37071	5.59	0.60682	1.32735	5.59	0.66633	1.34919	5.59	0.92433	2.07617	5.59	0.61648	1.39164	5.59	0.61657	1.28711	5.59	0.61648	1.31574	5.59	0.61641	1.36947	240	0.83211	0.43293	5.59	0.31641	2.4396	5.59	0.57752	1.5798	5.59	0.61631	1.70783	5.59	0.61783	1.1038	5.59	0.6165	1.80919	5.59
	5.6	0.62069	1.85896	5.6	0.62008	1.38083	5.6	0.60906	1.37035	5.6	0.60838	1.32711	5.6	0.66794	1.34907	5.6	0.92579	2.07797	5.6	0.61807	1.39134	5.6	0.61816	1.28681	5.6	0.61807	1.31548	5.6	0.61799	1.36915	245	0.82878	0.42904	5.6	0.31905	2.437	5.6	0.57897	1.57931	5.6	0.61789	1.70711	5.6	0.61941	1.10482	5.6	0.61808	1.80858	5.6
	5.61	0.62224	1.85781	5.61	0.62168	1.38049	5.61	0.61062	1.36998	5.61	0.60995	1.32687	5.61	0.66954	1.34895	5.61	0.92724	2.07978	5.61	0.61964	1.39104	5.61	0.61974	1.2865	5.61	0.61964	1.31522	5.61	0.61957	1.36883	250	0.82551	0.42526	5.61	0.32168	2.43441	5.61	0.58042	1.57883	5.61	0.61945	1.70639	5.61	0.62098	1.10583	5.61	0.61964	1.80797	5.61
	5.62	0.62378	1.85667	5.62	0.62327	1.38015	5.62	0.61217	1.36962	5.62	0.6115	1.32663	5.62	0.67114	1.34884	5.62	0.92868	2.08159	5.62	0.62121	1.39074	5.62	0.62131	1.2862	5.62	0.62121	1.31496	5.62	0.62114	1.36851	255	0.8223	0.42158	5.62	0.3243	2.43183	5.62	0.58187	1.57836	5.62	0.62101	1.70567	5.62	0.62255	1.10684	5.62	0.6212	1.80736	5.62
	5.63	0.62532	1.85552	5.63	0.62486	1.37981	5.63	0.61371	1.36926	5.63	0.61305	1.32639	5.63	0.67273	1.34872	5.63	0.93011	2.0834	5.63	0.62277	1.39044	5.63	0.62287	1.2859	5.63	0.62277	1.3147	5.63	0.62271	1.36819	260	0.81917	0.418	5.63	0.32691	2.42926	5.63	0.5833	1.57788	5.63	0.62256	1.70497	5.63	0.62411	1.10785	5.63	0.62276	1.80676	5.63
	5.64	0.62685	1.85439	5.64	0.62644	1.37948	5.64	0.61525	1.36889	5.64	0.6146	1.32615	5.64	0.67431	1.34861	5.64	0.93153	2.08521	5.64	0.62433	1.39015	5.64	0.62443	1.2856	5.64	0.62433	1.31444	5.64	0.62427	1.36787	265	0.81609	0.41451	5.64	0.32951	2.42669	5.64	0.58473	1.57742	5.64	0.6241	1.70426	5.64	0.62566	1.10885	5.64	0.62431	1.80616	5.64
	5.65	0.62838	1.85325	5.65	0.62802	1.37914	5.65	0.61679	1.36853	5.65	0.61613	1.32591	5.65	0.67589	1.3485	5.65	0.93294	2.08703	5.65	0.62588	1.38985	5.65	0.62598	1.2853	5.65	0.62588	1.31418	5.65	0.62582	1.36755	270	0.81308	0.41111	5.65	0.33209	2.42413	5.65	0.58615	1.57695	5.65	0.62564	1.70357	5.65	0.62721	1.10984	5.65	0.62585	1.80556	5.65
	5.66	0.62989	1.85212	5.66	0.62959	1.37881	5.66	0.61832	1.36817	5.66	0.61767	1.32567	5.66	0.67746	1.34839	5.66	0.93435	2.08885	5.66	0.62742	1.38956	5.66	0.62752	1.28501	5.66	0.62743	1.31392	5.66	0.62736	1.36723	275	0.81012	0.4078	5.66	0.33467	2.42158	5.66	0.58757	1.5765	5.66	0.62717	1.70287	5.66	0.62875	1.11083	5.66	0.62738	1.80497	5.66
	5.67	0.6314	1.85099	5.67	0.63115	1.37848	5.67	0.61984	1.36781	5.67	0.61919	1.32543	5.67	0.67902	1.34828	5.67	0.93574	2.09067	5.67	0.62896	1.38927	5.67	0.62906	1.28471	5.67	0.62896	1.31366	5.67	0.6289	1.36691	280	0.80722	0.40457	5.67	0.33723	2.41904	5.67	0.58897	1.57604	5.67	0.6287	1.70219	5.67	0.63028	1.11182	5.67	0.62891	1.80438	5.67
	5.68	0.63291	1.84986	5.68	0.6327	1.37815	5.68	0.62135	1.36746	5.68	0.62071	1.3252	5.68	0.68058	1.34817	5.68	0.93713	2.0925	5.68	0.63049	1.38898	5.68	0.63059	1.28441	5.68	0.63049	1.3134	5.68	0.63043	1.36659	285	0.80437	0.40141	5.68	0.33978	2.41651	5.68	0.59038	1.57559	5.68	0.63022	1.70151	5.68	0.63181	1.1128	5.68	0.63043	1.80379	5.68
	5.69	0.63441	1.84874	5.69	0.63425	1.37782	5.69	0.62286	1.3671	5.69	0.62222	1.32496	5.69	0.68213	1.34806	5.69	0.9385	2.09432	5.69	0.63201	1.38869	5.69	0.63212	1.28412	5.69	0.63202	1.31314	5.69	0.63196	1.36628	290	0.80158	0.39833	5.69	0.34232	2.41398	5.69	0.59177	1.57515	5.69	0.63173	1.70083	5.69	0.63333	1.11378	5.69	0.63195	1.8032	5.69
	5.7	0.6359	1.84762	5.7	0.63579	1.37749	5.7	0.62436	1.36674	5.7	0.62372	1.32472	5.7	0.68368	1.34795	5.7	0.93987	2.09615	5.7	0.63353	1.38841	5.7	0.63364	1.28383	5.7	0.63354	1.31287	5.7	0.63348	1.36596	295	0.79883	0.39533	5.7	0.34485	2.41146	5.7	0.59316	1.57471	5.7	0.63323	1.70016	5.7	0.63484	1.11475	5.7	0.63345	1.80262	5.7
	5.71	0.63738	1.8465	5.71	0.63733	1.37717	5.71	0.62585	1.36639	5.71	0.62522	1.32449	5.71	0.68522	1.34784	5.71	0.94123	2.09798	5.71	0.63504	1.38812	5.71	0.63515	1.28353	5.71	0.63505	1.31261	5.71	0.63499	1.36565	300	0.79614	0.39239	5.71	0.34737	2.40895	5.71	0.59454	1.57428	5.71	0.63473	1.6995	5.71	0.63635	1.11572	5.71	0.63496	1.80204	5.71
	5.72	0.63886	1.84539	5.72	0.63886	1.37685	5.72	0.62734	1.36603	5.72	0.62671	1.32425	5.72	0.68675	1.34773	5.72	0.94258	2.09982	5.72	0.63655	1.38784	5.72	0.63666	1.28324	5.72	0.63655	1.31235	5.72	0.6365	1.36533	305	0.79349	0.38952	5.72	0.34988	2.40645	5.72	0.59591	1.57385	5.72	0.63623	1.69884	5.72	0.63785	1.11669	5.72	0.63645	1.80146	5.72
	5.73	0.64033	1.84428	5.73	0.64038	1.37652	5.73	0.62883	1.36568	5.73	0.6282	1.32402	5.73	0.68828	1.34763	5.73	0.94392	2.10166	5.73	0.63805	1.38755	5.73	0.63816	1.28295	5.73	0.63805	1.31209	5.73	0.638	1.36502	310	0.79089	0.38671	5.73	0.35238	2.40395	5.73	0.59728	1.57342	5.73	0.63771	1.69819	5.73	0.63935	1.11765	5.73	0.63794	1.80088	5.73
	5.74	0.6418	1.84317	5.74	0.6419	1.3762	5.74	0.6303	1.36533	5.74	0.62968	1.32378	5.74	0.68981	1.34752	5.74	0.94526	2.10349	5.74	0.63954	1.38727	5.74	0.63965	1.28266	5.74	0.63954	1.31182	5.74	0.63949	1.3647	315	0.78833	0.38397	5.74	0.35486	2.40146	5.74	0.59864	1.573	5.74	0.6392	1.69754	5.74	0.64083	1.1186	5.74	0.63943	1.80031	5.74
	5.75	0.64326	1.84207	5.75	0.64341	1.37588	5.75	0.63177	1.36498	5.75	0.63115	1.32355	5.75	0.69132	1.34742	5.75	0.94658	2.10534	5.75	0.64102	1.38699	5.75	0.64114	1.28237	5.75	0.64103	1.31156	5.75	0.64098	1.36439	320	0.78582	0.38128	5.75	0.35734	2.39898	5.75	0.6	1.57259	5.75	0.64067	1.6969	5.75	0.64232	1.11955	5.75	0.6409	1.79974	5.75
	5.76	0.64471	1.84096	5.76	0.64491	1.37556	5.76	0.63324	1.36463	5.76	0.63262	1.32331	5.76	0.69283	1.34731	5.76	0.9479	2.10718	5.76	0.6425	1.38671	5.76	0.64262	1.28209	5.76	0.64251	1.3113	5.76	0.64247	1.36408	325	0.78334	0.37865	5.76	0.3598	2.39651	5.76	0.60135	1.57217	5.76	0.64214	1.69626	5.76	0.64379	1.1205	5.76	0.64237	1.79918	5.76
	5.77	0.64615	1.83987	5.77	0.64641	1.37525	5.77	0.6347	1.36428	5.77	0.63408	1.32308	5.77	0.69434	1.34721	5.77	0.9492	2.10903	5.77	0.64398	1.38643	5.77	0.64409	1.2818	5.77	0.64399	1.31103	5.77	0.64394	1.36377	330	0.78091	0.37608	5.77	0.36226	2.39404	5.77	0.60269	1.57177	5.77	0.6436	1.69563	5.77	0.64526	1.12144	5.77	0.64384	1.79861	5.77
	5.78	0.64759	1.83877	5.78	0.6479	1.37493	5.78	0.63615	1.36393	5.78	0.63554	1.32285	5.78	0.69584	1.34711	5.78	0.9505	2.11088	5.78	0.64545	1.38615	5.78	0.64556	1.28152	5.78	0.64545	1.31077	5.78	0.64541	1.36345	335	0.77852	0.37356	5.78	0.3647	2.39159	5.78	0.60402	1.57136	5.78	0.64506	1.695	5.78	0.64673	1.12238	5.78	0.6453	1.79805	5.78
	5.79	0.64903	1.83768	5.79	0.64939	1.37461	5.79	0.6376	1.36358	5.79	0.63699	1.32262	5.79	0.69733	1.347	5.79	0.95179	2.11273	5.79	0.64691	1.38588	5.79	0.64703	1.28123	5.79	0.64692	1.3105	5.79	0.64688	1.36314	340	0.77616	0.37109	5.79	0.36714	2.38913	5.79	0.60535	1.57097	5.79	0.64651	1.69438	5.79	0.64819	1.12331	5.79	0.64675	1.79749	5.79
	5.8	0.65046	1.83659	5.8	0.65087	1.3743	5.8	0.63904	1.36323	5.8	0.63843	1.32238	5.8	0.69882	1.3469	5.8	0.95308	2.11458	5.8	0.64836	1.3856	5.8	0.64848	1.28095	5.8	0.64837	1.31024	5.8	0.64833	1.36283	345	0.77385	0.36868	5.8	0.36956	2.38669	5.8	0.60668	1.57057	5.8	0.64795	1.69376	5.8	0.64964	1.12424	5.8	0.6482	1.79694	5.8
	5.81	0.65188	1.8355	5.81	0.65234	1.37399	5.81	0.64047	1.36289	5.81	0.63987	1.32215	5.81	0.7003	1.3468	5.81	0.95435	2.11644	5.81	0.64981	1.38533	5.81	0.64994	1.28066	5.81	0.64982	1.30997	5.81	0.64979	1.36252	350	0.77157	0.36631	5.81	0.37197	2.38425	5.81	0.60799	1.57018	5.81	0.64939	1.69315	5.81	0.65108	1.12517	5.81	0.64964	1.79639	5.81
	5.82	0.65329	1.83442	5.82	0.65381	1.37368	5.82	0.6419	1.36254	5.82	0.6413	1.32192	5.82	0.70178	1.3467	5.82	0.95562	2.11829	5.82	0.65126	1.38506	5.82	0.65138	1.28038	5.82	0.65127	1.30971	5.82	0.65123	1.36221	355	0.76932	0.36398	5.82	0.37438	2.38183	5.82	0.6093	1.56979	5.82	0.65082	1.69254	5.82	0.65253	1.12609	5.82	0.65108	1.79584	5.82
	5.83	0.6547	1.83334	5.83	0.65527	1.37337	5.83	0.64332	1.3622	5.83	0.64273	1.32169	5.83	0.70325	1.3466	5.83	0.95687	2.12015	5.83	0.6527	1.38478	5.83	0.65282	1.2801	5.83	0.65271	1.30944	5.83	0.65267	1.3619	360	0.76711	0.3617	5.83	0.37677	2.3794	5.83	0.61061	1.56941	5.83	0.65225	1.69194	5.83	0.65396	1.12701	5.83	0.65251	1.79529	5.83
	5.84	0.6561	1.83226	5.84	0.65673	1.37306	5.84	0.64474	1.36186	5.84	0.64415	1.32146	5.84	0.70471	1.34651	5.84	0.95812	2.12202	5.84	0.65413	1.38451	5.84	0.65425	1.27982	5.84	0.65414	1.30917	5.84	0.65411	1.3616	365	0.76493	0.35947	5.84	0.37915	2.37699	5.84	0.6119	1.56904	5.84	0.65367	1.69134	5.84	0.65539	1.12792	5.84	0.65393	1.79474	5.84
	5.85	0.6575	1.83118	5.85	0.65818	1.37275	5.85	0.64615	1.36151	5.85	0.64556	1.32123	5.85	0.70617	1.34641	5.85	0.95936	2.12388	5.85	0.65555	1.38424	5.85	0.65568	1.27954	5.85	0.65557	1.30891	5.85	0.65553	1.36129	370	0.76278	0.35728	5.85	0.38152	2.37458	5.85	0.6132	1.56866	5.85	0.65509	1.69075	5.85	0.65681	1.12883	5.85	0.65535	1.7942	5.85
	5.86	0.65889	1.83011	5.86	0.65962	1.37244	5.86	0.64756	1.36117	5.86	0.64697	1.321	5.86	0.70762	1.34631	5.86	0.9606	2.12575	5.86	0.65698	1.38398	5.86	0.6571	1.27926	5.86	0.65699	1.30864	5.86	0.65696	1.36098	375	0.76066	0.35513	5.86	0.38389	2.37218	5.86	0.61448	1.56829	5.86	0.65649	1.69016	5.86	0.65823	1.12974	5.86	0.65676	1.79366	5.86
	5.87	0.66028	1.82904	5.87	0.66106	1.37214	5.87	0.64896	1.36083	5.87	0.64837	1.32077	5.87	0.70907	1.34621	5.87	0.96182	2.12762	5.87	0.65839	1.38371	5.87	0.65852	1.27899	5.87	0.6584	1.30837	5.87	0.65837	1.36067	380	0.75858	0.35301	5.87	0.38624	2.36979	5.87	0.61576	1.56793	5.87	0.6579	1.68958	5.87	0.65964	1.13064	5.87	0.65817	1.79312	5.87
	5.88	0.66166	1.82798	5.88	0.66249	1.37183	5.88	0.65035	1.36049	5.88	0.64977	1.32054	5.88	0.71052	1.34612	5.88	0.96304	2.12949	5.88	0.6598	1.38344	5.88	0.65993	1.27871	5.88	0.65981	1.30811	5.88	0.65978	1.36037	385	0.75652	0.35094	5.88	0.38858	2.3674	5.88	0.61703	1.56757	5.88	0.6593	1.689	5.88	0.66104	1.13153	5.88	0.65957	1.79259	5.88
	5.89	0.66303	1.82691	5.89	0.66392	1.37153	5.89	0.65174	1.36015	5.89	0.65116	1.32031	5.89	0.71195	1.34602	5.89	0.96425	2.13136	5.89	0.6612	1.38318	5.89	0.66133	1.27843	5.89	0.66122	1.30784	5.89	0.66119	1.36006	390	0.7545	0.3489	5.89	0.39091	2.36502	5.89	0.6183	1.56721	5.89	0.66069	1.68842	5.89	0.66244	1.13243	5.89	0.66096	1.79206	5.89
	5.9	0.6644	1.82585	5.9	0.66534	1.37123	5.9	0.65312	1.35981	5.9	0.65255	1.32008	5.9	0.71338	1.34593	5.9	0.96545	2.13324	5.9	0.6626	1.38291	5.9	0.66273	1.27816	5.9	0.66261	1.30757	5.9	0.66259	1.35975	395	0.7525	0.3469	5.9	0.39324	2.36265	5.9	0.61956	1.56685	5.9	0.66207	1.68785	5.9	0.66384	1.13332	5.9	0.66235	1.79153	5.9
	5.91	0.66576	1.82479	5.91	0.66675	1.37093	5.91	0.6545	1.35947	5.91	0.65393	1.31985	5.91	0.71481	1.34584	5.91	0.96664	2.13511	5.91	0.66399	1.38265	5.91	0.66413	1.27789	5.91	0.66401	1.3073	5.91	0.66398	1.35945	400	0.75053	0.34494	5.91	0.39555	2.36029	5.91	0.62082	1.5665	5.91	0.66345	1.68729	5.91	0.66523	1.1342	5.91	0.66373	1.791	5.91
	5.92	0.66712	1.82374	5.92	0.66816	1.37063	5.92	0.65587	1.35914	5.92	0.6553	1.31963	5.92	0.71623	1.34574	5.92	0.96783	2.13699	5.92	0.66538	1.38239	5.92	0.66551	1.27761	5.92	0.66539	1.30703	5.92	0.66537	1.35914	405	0.74859	0.34301	5.92	0.39785	2.35793	5.92	0.62207	1.56616	5.92	0.66483	1.68673	5.92	0.66661	1.13508	5.92	0.66511	1.79047	5.92
	5.93	0.66847	1.82268	5.93	0.66957	1.37033	5.93	0.65724	1.3588	5.93	0.65667	1.3194	5.93	0.71765	1.34565	5.93	0.969	2.13888	5.93	0.66676	1.38212	5.93	0.6669	1.27734	5.93	0.66677	1.30676	5.93	0.66676	1.35884	410	0.74667	0.34111	5.93	0.40015	2.35558	5.93	0.62331	1.56582	5.93	0.6662	1.68618	5.93	0.66799	1.13596	5.93	0.66648	1.78995	5.93
	5.94	0.66981	1.82164	5.94	0.67097	1.37003	5.94	0.6586	1.35847	5.94	0.65804	1.31917	5.94	0.71906	1.34556	5.94	0.97017	2.14076	5.94	0.66813	1.38186	5.94	0.66827	1.27707	5.94	0.66815	1.30649	5.94	0.66813	1.35854	415	0.74478	0.33924	5.94	0.40243	2.35323	5.94	0.62455	1.56548	5.94	0.66756	1.68562	5.94	0.66936	1.13683	5.94	0.66785	1.78943	5.94
	5.95	0.67115	1.82059	5.95	0.67236	1.36973	5.95	0.65995	1.35813	5.95	0.65939	1.31894	5.95	0.72046	1.34547	5.95	0.97133	2.14265	5.95	0.6695	1.3816	5.95	0.66964	1.2768	5.95	0.66952	1.30623	5.95	0.6695	1.35823	420	0.74291	0.33741	5.95	0.4047	2.3509	5.95	0.62578	1.56514	5.95	0.66892	1.68508	5.95	0.67072	1.1377	5.95	0.66921	1.78891	5.95
	5.96	0.67248	1.81954	5.96	0.67374	1.36944	5.96	0.6613	1.3578	5.96	0.66075	1.31872	5.96	0.72186	1.34538	5.96	0.97249	2.14453	5.96	0.67087	1.38135	5.96	0.67101	1.27653	5.96	0.67088	1.30596	5.96	0.67087	1.35793	425	0.74107	0.3356	5.96	0.40697	2.34856	5.96	0.62701	1.56481	5.96	0.67027	1.68454	5.96	0.67208	1.13856	5.96	0.67057	1.7884	5.96
	5.97	0.67381	1.8185	5.97	0.67513	1.36914	5.97	0.66265	1.35747	5.97	0.66209	1.31849	5.97	0.72326	1.34529	5.97	0.97364	2.14642	5.97	0.67223	1.38109	5.97	0.67237	1.27626	5.97	0.67224	1.30569	5.97	0.67223	1.35763	430	0.73925	0.33383	5.97	0.40923	2.34624	5.97	0.62823	1.56449	5.97	0.67162	1.684	5.97	0.67344	1.13943	5.97	0.67192	1.78789	5.97
	5.98	0.67513	1.81746	5.98	0.6765	1.36885	5.98	0.66399	1.35713	5.98	0.66344	1.31826	5.98	0.72465	1.3452	5.98	0.97477	2.14832	5.98	0.67358	1.38083	5.98	0.67372	1.27599	5.98	0.6736	1.30542	5.98	0.67359	1.35733	435	0.73745	0.33208	5.98	0.41147	2.34392	5.98	0.62944	1.56416	5.98	0.67296	1.68347	5.98	0.67479	1.14028	5.98	0.67326	1.78738	5.98
	5.99	0.67645	1.81643	5.99	0.67787	1.36855	5.99	0.66532	1.3568	5.99	0.66477	1.31804	5.99	0.72603	1.34511	5.99	0.97591	2.15021	5.99	0.67493	1.38058	5.99	0.67507	1.27572	5.99	0.67495	1.30514	5.99	0.67494	1.35703	440	0.73568	0.33036	5.99	0.41371	2.34161	5.99	0.63065	1.56384	5.99	0.6743	1.68294	5.99	0.67613	1.14114	5.99	0.6746	1.78687	5.99
	6	0.67776	1.81539	6	0.67924	1.36826	6	0.66665	1.35647	6	0.6661	1.31781	6	0.72741	1.34502	6	0.97703	2.1521	6	0.67627	1.38032	6	0.67642	1.27546	6	0.67629	1.30487	6	0.67628	1.35672	445	0.73393	0.32867	6	0.41594	2.33931	6	0.63186	1.56353	6	0.67563	1.68241	6	0.67747	1.14199	6	0.67594	1.78636	6
	6.01	0.67906	1.81436	6.01	0.68059	1.36797	6.01	0.66797	1.35614	6.01	0.66743	1.31759	6.01	0.72878	1.34493	6.01	0.97815	2.154	6.01	0.67761	1.38007	6.01	0.67776	1.27519	6.01	0.67763	1.3046	6.01	0.67762	1.35642	450	0.7322	0.32701	6.01	0.41815	2.33701	6.01	0.63305	1.56322	6.01	0.67696	1.68189	6.01	0.6788	1.14283	6.01	0.67726	1.78586	6.01
	6.02	0.68036	1.81333	6.02	0.68195	1.36768	6.02	0.66929	1.35581	6.02	0.66875	1.31736	6.02	0.73015	1.34484	6.02	0.97926	2.1559	6.02	0.67894	1.37981	6.02	0.67909	1.27492	6.02	0.67896	1.30433	6.02	0.67895	1.35612	455	0.73049	0.32537	6.02	0.42036	2.33472	6.02	0.63425	1.56291	6.02	0.67828	1.68138	6.02	0.68013	1.14367	6.02	0.67859	1.78536	6.02
	6.03	0.68166	1.81231	6.03	0.6833	1.36739	6.03	0.6706	1.35548	6.03	0.67006	1.31714	6.03	0.73152	1.34476	6.03	0.98036	2.1578	6.03	0.68027	1.37956	6.03	0.68042	1.27466	6.03	0.68029	1.30406	6.03	0.68028	1.35582	460	0.7288	0.32375	6.03	0.42256	2.33244	6.03	0.63543	1.5626	6.03	0.67959	1.68087	6.03	0.68145	1.14451	6.03	0.67991	1.78486	6.03
	6.04	0.68295	1.81128	6.04	0.68464	1.3671	6.04	0.67191	1.35515	6.04	0.67137	1.31691	6.04	0.73288	1.34467	6.04	0.98145	2.15971	6.04	0.68159	1.37931	6.04	0.68174	1.2744	6.04	0.68161	1.30379	6.04	0.68161	1.35552	465	0.72714	0.32216	6.04	0.42475	2.33016	6.04	0.63661	1.5623	6.04	0.6809	1.68036	6.04	0.68277	1.14535	6.04	0.68122	1.78436	6.04
	6.05	0.68423	1.81026	6.05	0.68598	1.36682	6.05	0.67321	1.35483	6.05	0.67268	1.31669	6.05	0.73423	1.34459	6.05	0.98254	2.16161	6.05	0.68291	1.37906	6.05	0.68306	1.27413	6.05	0.68292	1.30352	6.05	0.68292	1.35523	470	0.72549	0.3206	6.05	0.42694	2.32789	6.05	0.63779	1.562	6.05	0.68221	1.67986	6.05	0.68408	1.14618	6.05	0.68253	1.78387	6.05
	6.06	0.68551	1.80924	6.06	0.68731	1.36653	6.06	0.67451	1.3545	6.06	0.67398	1.31647	6.06	0.73558	1.3445	6.06	0.98362	2.16352	6.06	0.68422	1.37881	6.06	0.68437	1.27387	6.06	0.68424	1.30324	6.06	0.68424	1.35493	475	0.72386	0.31905	6.06	0.42911	2.32563	6.06	0.63896	1.56171	6.06	0.68351	1.67936	6.06	0.68539	1.147	6.06	0.68383	1.78338	6.06
	6.07	0.68678	1.80823	6.07	0.68864	1.36624	6.07	0.6758	1.35417	6.07	0.67527	1.31624	6.07	0.73692	1.34442	6.07	0.98469	2.16543	6.07	0.68552	1.37856	6.07	0.68568	1.27361	6.07	0.68554	1.30297	6.07	0.68554	1.35463	480	0.72225	0.31753	6.07	0.43127	2.32337	6.07	0.64012	1.56142	6.07	0.6848	1.67886	6.07	0.68669	1.14783	6.07	0.68513	1.78289	6.07
	6.08	0.68805	1.80722	6.08	0.68996	1.36596	6.08	0.67709	1.35385	6.08	0.67656	1.31602	6.08	0.73826	1.34433	6.08	0.98576	2.16734	6.08	0.68682	1.37831	6.08	0.68698	1.27335	6.08	0.68684	1.3027	6.08	0.68685	1.35433	485	0.72066	0.31604	6.08	0.43343	2.32112	6.08	0.64128	1.56113	6.08	0.68609	1.67837	6.08	0.68799	1.14864	6.08	0.68642	1.7824	6.08
	6.09	0.68931	1.8062	6.09	0.69128	1.36568	6.09	0.67837	1.35353	6.09	0.67785	1.3158	6.09	0.7396	1.34425	6.09	0.98682	2.16925	6.09	0.68812	1.37807	6.09	0.68827	1.27309	6.09	0.68814	1.30243	6.09	0.68814	1.35403	490	0.71909	0.31456	6.09	0.43557	2.31887	6.09	0.64244	1.56084	6.09	0.68737	1.67789	6.09	0.68928	1.14946	6.09	0.68771	1.78192	6.09
	6.1	0.69057	1.8052	6.1	0.69259	1.36539	6.1	0.67964	1.3532	6.1	0.67912	1.31557	6.1	0.74092	1.34417	6.1	0.98787	2.17117	6.1	0.68941	1.37782	6.1	0.68957	1.27283	6.1	0.68943	1.30215	6.1	0.68944	1.35374	495	0.71754	0.3131	6.1	0.43771	2.31664	6.1	0.64359	1.56056	6.1	0.68865	1.6774	6.1	0.69057	1.15027	6.1	0.68899	1.78143	6.1
	6.11	0.69182	1.80419	6.11	0.69389	1.36511	6.11	0.68092	1.35288	6.11	0.6804	1.31535	6.11	0.74225	1.34409	6.11	0.98891	2.17308	6.11	0.69069	1.37758	6.11	0.69085	1.27257	6.11	0.69072	1.30188	6.11	0.69072	1.35344	500	0.716	0.31167	6.11	0.43984	2.3144	6.11	0.64473	1.56028	6.11	0.68993	1.67692	6.11	0.69185	1.15108	6.11	0.69027	1.78095	6.11
	6.12	0.69307	1.80319	6.12	0.69519	1.36483	6.12	0.68218	1.35256	6.12	0.68167	1.31513	6.12	0.74357	1.344	6.12	0.98995	2.175	6.12	0.69197	1.37733	6.12	0.69213	1.27231	6.12	0.692	1.30161	6.12	0.69201	1.35314	505	0.71448	0.31026	6.12	0.44196	2.31218	6.12	0.64587	1.56001	6.12	0.6912	1.67645	6.12	0.69312	1.15189	6.12	0.69154	1.78047	6.12
	6.13	0.69431	1.80219	6.13	0.69649	1.36455	6.13	0.68344	1.35223	6.13	0.68293	1.31491	6.13	0.74488	1.34392	6.13	0.99098	2.17692	6.13	0.69325	1.37709	6.13	0.69341	1.27205	6.13	0.69327	1.30133	6.13	0.69328	1.35285	510	0.71298	0.30886	6.13	0.44407	2.30996	6.13	0.647	1.55974	6.13	0.69246	1.67598	6.13	0.6944	1.15269	6.13	0.69281	1.78	6.13
	6.14	0.69555	1.80119	6.14	0.69778	1.36427	6.14	0.6847	1.35191	6.14	0.68419	1.31469	6.14	0.74619	1.34384	6.14	0.992	2.17884	6.14	0.69452	1.37684	6.14	0.69468	1.27179	6.14	0.69454	1.30106	6.14	0.69456	1.35255	515	0.71149	0.30748	6.14	0.44617	2.30775	6.14	0.64813	1.55947	6.14	0.69372	1.67551	6.14	0.69566	1.15348	6.14	0.69407	1.77952	6.14
	6.15	0.69678	1.80019	6.15	0.69907	1.36399	6.15	0.68595	1.35159	6.15	0.68544	1.31446	6.15	0.7475	1.34376	6.15	0.99302	2.18076	6.15	0.69579	1.3766	6.15	0.69595	1.27154	6.15	0.69581	1.30079	6.15	0.69582	1.35226	520	0.71002	0.30613	6.15	0.44827	2.30554	6.15	0.64925	1.55921	6.15	0.69497	1.67505	6.15	0.69692	1.15428	6.15	0.69532	1.77905	6.15
	6.16	0.69801	1.7992	6.16	0.70035	1.36371	6.16	0.6872	1.35127	6.16	0.68669	1.31424	6.16	0.7488	1.34368	6.16	0.99403	2.18269	6.16	0.69705	1.37636	6.16	0.69721	1.27128	6.16	0.69707	1.30051	6.16	0.69709	1.35196	525	0.70857	0.30479	6.16	0.45035	2.30334	6.16	0.65037	1.55894	6.16	0.69622	1.67459	6.16	0.69818	1.15507	6.16	0.69658	1.77858	6.16
	6.17	0.69923	1.79821	6.17	0.70162	1.36344	6.17	0.68844	1.35095	6.17	0.68794	1.31402	6.17	0.7501	1.34361	6.17	0.99503	2.18461	6.17	0.6983	1.37612	6.17	0.69847	1.27103	6.17	0.69832	1.30024	6.17	0.69834	1.35167	530	0.70713	0.30347	6.17	0.45243	2.30115	6.17	0.65148	1.55869	6.17	0.69747	1.67413	6.17	0.69943	1.15586	6.17	0.69782	1.77811	6.17
	6.18	0.70044	1.79722	6.18	0.70289	1.36316	6.18	0.68968	1.35063	6.18	0.68918	1.3138	6.18	0.75139	1.34353	6.18	0.99603	2.18654	6.18	0.69955	1.37588	6.18	0.69972	1.27077	6.18	0.69958	1.29996	6.18	0.6996	1.35137	535	0.7057	0.30216	6.18	0.4545	2.29896	6.18	0.65258	1.55843	6.18	0.69871	1.67368	6.18	0.70068	1.15664	6.18	0.69907	1.77765	6.18
	6.19	0.70165	1.79623	6.19	0.70416	1.36288	6.19	0.69091	1.35032	6.19	0.69041	1.31358	6.19	0.75267	1.34345	6.19	0.99702	2.18847	6.19	0.7008	1.37564	6.19	0.70096	1.27052	6.19	0.70082	1.29969	6.19	0.70084	1.35108	540	0.70429	0.30088	6.19	0.45656	2.29678	6.19	0.65369	1.55818	6.19	0.69994	1.67324	6.19	0.70192	1.15742	6.19	0.7003	1.77718	6.19
	6.2	0.70286	1.79525	6.2	0.70542	1.36261	6.2	0.69214	1.35	6.2	0.69164	1.31336	6.2	0.75396	1.34337	6.2	0.998	2.1904	6.2	0.70204	1.3754	6.2	0.70221	1.27027	6.2	0.70206	1.29941	6.2	0.70209	1.35079	545	0.7029	0.29961	6.2	0.45861	2.2946	6.2	0.65478	1.55793	6.2	0.70117	1.67279	6.2	0.70316	1.15819	6.2	0.70154	1.77672	6.2
	6.21	0.70406	1.79427	6.21	0.70668	1.36234	6.21	0.69336	1.34968	6.21	0.69287	1.31314	6.21	0.75523	1.34329	6.21	0.99897	2.19233	6.21	0.70327	1.37516	6.21	0.70344	1.27001	6.21	0.7033	1.29914	6.21	0.70332	1.35049	550	0.70152	0.29835	6.21	0.46066	2.29243	6.21	0.65587	1.55768	6.21	0.7024	1.67235	6.21	0.70439	1.15897	6.21	0.70277	1.77626	6.21
	6.22	0.70526	1.79329	6.22	0.70793	1.36206	6.22	0.69458	1.34937	6.22	0.69409	1.31292	6.22	0.75651	1.34322	6.22	0.99994	2.19427	6.22	0.70451	1.37493	6.22	0.70468	1.26976	6.22	0.70453	1.29886	6.22	0.70456	1.3502	555	0.70015	0.29712	6.22	0.46269	2.29027	6.22	0.65696	1.55744	6.22	0.70362	1.67191	6.22	0.70562	1.15974	6.22	0.70399	1.7758	6.22
	6.23	0.70645	1.79231	6.23	0.70917	1.36179	6.23	0.69579	1.34905	6.23	0.6953	1.3127	6.23	0.75777	1.34314	6.23	1.00091	2.1962	6.23	0.70573	1.37469	6.23	0.7059	1.26951	6.23	0.70576	1.29859	6.23	0.70579	1.34991	560	0.6988	0.2959	6.23	0.46472	2.28811	6.23	0.65804	1.5572	6.23	0.70483	1.67148	6.23	0.70684	1.1605	6.23	0.70521	1.77535	6.23
	6.24	0.70764	1.79134	6.24	0.71042	1.36152	6.24	0.697	1.34874	6.24	0.69651	1.31248	6.24	0.75904	1.34307	6.24	1.00186	2.19814	6.24	0.70695	1.37445	6.24	0.70713	1.26926	6.24	0.70698	1.29831	6.24	0.70701	1.34962	565	0.69746	0.29469	6.24	0.46674	2.28596	6.24	0.65912	1.55696	6.24	0.70604	1.67105	6.24	0.70806	1.16127	6.24	0.70642	1.77489	6.24
	6.25	0.70882	1.79037	6.25	0.71165	1.36125	6.25	0.6982	1.34842	6.25	0.69772	1.31226	6.25	0.7603	1.34299	6.25	1.00281	2.20008	6.25	0.70817	1.37422	6.25	0.70834	1.26901	6.25	0.7082	1.29804	6.25	0.70823	1.34933	570	0.69614	0.2935	6.25	0.46875	2.28381	6.25	0.66019	1.55673	6.25	0.70725	1.67063	6.25	0.70927	1.16202	6.25	0.70763	1.77444	6.25
	6.26	0.71	1.7894	6.26	0.71288	1.36098	6.26	0.6994	1.34811	6.26	0.69892	1.31204	6.26	0.76155	1.34292	6.26	1.00375	2.20202	6.26	0.70938	1.37398	6.26	0.70956	1.26876	6.26	0.70941	1.29776	6.26	0.70944	1.34904	575	0.69482	0.29232	6.26	0.47075	2.28167	6.26	0.66126	1.5565	6.26	0.70845	1.6702	6.26	0.71048	1.16278	6.26	0.70883	1.77399	6.26
	6.27	0.71117	1.78843	6.27	0.71411	1.36071	6.27	0.7006	1.34779	6.27	0.70012	1.31182	6.27	0.7628	1.34284	6.27	1.00469	2.20396	6.27	0.71059	1.37375	6.27	0.71077	1.26851	6.27	0.71062	1.29748	6.27	0.71065	1.34874	580	0.69352	0.29116	6.27	0.47275	2.27954	6.27	0.66232	1.55627	6.27	0.70965	1.66978	6.27	0.71168	1.16353	6.27	0.71003	1.77355	6.27
	6.28	0.71234	1.78747	6.28	0.71533	1.36044	6.28	0.70179	1.34748	6.28	0.70131	1.31161	6.28	0.76405	1.34277	6.28	1.00562	2.2059	6.28	0.7118	1.37352	6.28	0.71197	1.26827	6.28	0.71182	1.29721	6.28	0.71186	1.34845	585	0.69224	0.29001	6.28	0.47474	2.27741	6.28	0.66338	1.55605	6.28	0.71084	1.66937	6.28	0.71288	1.16428	6.28	0.71123	1.7731	6.28
	6.29	0.7135	1.7865	6.29	0.71655	1.36017	6.29	0.70297	1.34717	6.29	0.7025	1.31139	6.29	0.76529	1.3427	6.29	1.00654	2.20785	6.29	0.71299	1.37329	6.29	0.71317	1.26802	6.29	0.71302	1.29693	6.29	0.71306	1.34816	590	0.69096	0.28888	6.29	0.47672	2.27529	6.29	0.66443	1.55582	6.29	0.71203	1.66896	6.29	0.71407	1.16503	6.29	0.71242	1.77266	6.29
	6.3	0.71466	1.78554	6.3	0.71777	1.3599	6.3	0.70415	1.34686	6.3	0.70368	1.31117	6.3	0.76653	1.34262	6.3	1.00746	2.2098	6.3	0.71419	1.37305	6.3	0.71436	1.26777	6.3	0.71422	1.29665	6.3	0.71425	1.34787	595	0.6897	0.28776	6.3	0.47869	2.27317	6.3	0.66548	1.5556	6.3	0.71321	1.66855	6.3	0.71526	1.16577	6.3	0.71361	1.77221	6.3
	6.31	0.71581	1.78458	6.31	0.71897	1.35964	6.31	0.70533	1.34655	6.31	0.70486	1.31095	6.31	0.76776	1.34255	6.31	1.00837	2.21174	6.31	0.71538	1.37282	6.31	0.71555	1.26752	6.31	0.71541	1.29638	6.31	0.71544	1.34758	600	0.68845	0.28665	6.31	0.48065	2.27106	6.31	0.66652	1.55539	6.31	0.71439	1.66814	6.31	0.71645	1.16651	6.31	0.71479	1.77178	6.31
	6.32	0.71696	1.78363	6.32	0.72018	1.35937	6.32	0.7065	1.34624	6.32	0.70603	1.31073	6.32	0.76899	1.34248	6.32	1.00928	2.21369	6.32	0.71656	1.37259	6.32	0.71674	1.26728	6.32	0.71659	1.2961	6.32	0.71663	1.3473	605	0.68721	0.28555	6.32	0.48261	2.26896	6.32	0.66756	1.55517	6.32	0.71556	1.66774	6.32	0.71763	1.16724	6.32	0.71596	1.77134	6.32
	6.33	0.71811	1.78267	6.33	0.72138	1.3591	6.33	0.70767	1.34593	6.33	0.7072	1.31052	6.33	0.77021	1.34241	6.33	1.01018	2.21564	6.33	0.71774	1.37236	6.33	0.71792	1.26703	6.33	0.71777	1.29582	6.33	0.71781	1.34701	610	0.68598	0.28447	6.33	0.48455	2.26686	6.33	0.66859	1.55496	6.33	0.71673	1.66734	6.33	0.71881	1.16798	6.33	0.71714	1.7709	6.33
	6.34	0.71925	1.78172	6.34	0.72257	1.35884	6.34	0.70883	1.34562	6.34	0.70837	1.3103	6.34	0.77143	1.34234	6.34	1.01107	2.21759	6.34	0.71892	1.37213	6.34	0.7191	1.26679	6.34	0.71895	1.29554	6.34	0.71899	1.34672	615	0.68477	0.2834	6.34	0.48649	2.26477	6.34	0.66962	1.55475	6.34	0.7179	1.66695	6.34	0.71998	1.1687	6.34	0.7183	1.77047	6.34
	6.35	0.72038	1.78077	6.35	0.72376	1.35857	6.35	0.70999	1.34531	6.35	0.70953	1.31008	6.35	0.77265	1.34227	6.35	1.01195	2.21955	6.35	0.72009	1.3719	6.35	0.72027	1.26654	6.35	0.72012	1.29527	6.35	0.72016	1.34643	620	0.68356	0.28235	6.35	0.48843	2.26268	6.35	0.67064	1.55455	6.35	0.71906	1.66656	6.35	0.72115	1.16943	6.35	0.71947	1.77003	6.35
	6.36	0.72151	1.77983	6.36	0.72495	1.35831	6.36	0.71114	1.345	6.36	0.71069	1.30986	6.36	0.77386	1.3422	6.36	1.01283	2.2215	6.36	0.72126	1.37168	6.36	0.72144	1.2663	6.36	0.72129	1.29499	6.36	0.72133	1.34614	625	0.68237	0.2813	6.36	0.49035	2.2606	6.36	0.67166	1.55435	6.36	0.72021	1.66617	6.36	0.72231	1.17015	6.36	0.72063	1.7696	6.36
	6.37	0.72264	1.77888	6.37	0.72613	1.35805	6.37	0.71229	1.34469	6.37	0.71184	1.30965	6.37	0.77507	1.34213	6.37	1.01371	2.22346	6.37	0.72242	1.37145	6.37	0.7226	1.26606	6.37	0.72245	1.29471	6.37	0.7225	1.34585	630	0.68119	0.28027	6.37	0.49227	2.25852	6.37	0.67267	1.55415	6.37	0.72136	1.66579	6.37	0.72347	1.17087	6.37	0.72178	1.76918	6.37
	6.38	0.72376	1.77794	6.38	0.7273	1.35778	6.38	0.71344	1.34439	6.38	0.71299	1.30943	6.38	0.77627	1.34206	6.38	1.01457	2.22542	6.38	0.72358	1.37122	6.38	0.72376	1.26582	6.38	0.72361	1.29443	6.38	0.72366	1.34557	635	0.68002	0.27925	6.38	0.49418	2.25645	6.38	0.67368	1.55395	6.38	0.72251	1.6654	6.38	0.72462	1.17159	6.38	0.72293	1.76875	6.38
	6.39	0.72488	1.777	6.39	0.72847	1.35752	6.39	0.71458	1.34408	6.39	0.71413	1.30921	6.39	0.77747	1.34199	6.39	1.01544	2.22737	6.39	0.72473	1.371	6.39	0.72492	1.26557	6.39	0.72476	1.29415	6.39	0.72481	1.34528	640	0.67885	0.27824	6.39	0.49608	2.25439	6.39	0.67469	1.55375	6.39	0.72365	1.66503	6.39	0.72577	1.1723	6.39	0.72408	1.76832	6.39
	6.4	0.72599	1.77606	6.4	0.72964	1.35726	6.4	0.71572	1.34377	6.4	0.71527	1.309	6.4	0.77866	1.34192	6.4	1.01629	2.22933	6.4	0.72588	1.37077	6.4	0.72607	1.26533	6.4	0.72591	1.29388	6.4	0.72596	1.34499	645	0.6777	0.27724	6.4	0.49797	2.25233	6.4	0.67569	1.55356	6.4	0.72479	1.66465	6.4	0.72692	1.17301	6.4	0.72522	1.7679	6.4
	6.41	0.7271	1.77512	6.41	0.73081	1.357	6.41	0.71685	1.34347	6.41	0.7164	1.30878	6.41	0.77985	1.34186	6.41	1.01714	2.2313	6.41	0.72703	1.37055	6.41	0.72721	1.26509	6.41	0.72706	1.2936	6.41	0.72711	1.34471	650	0.67656	0.27625	6.41	0.49986	2.25028	6.41	0.67669	1.55337	6.41	0.72593	1.66428	6.41	0.72806	1.17372	6.41	0.72636	1.76748	6.41
	6.42	0.7282	1.77419	6.42	0.73196	1.35674	6.42	0.71798	1.34316	6.42	0.71753	1.30856	6.42	0.78104	1.34179	6.42	1.01798	2.23326	6.42	0.72817	1.37032	6.42	0.72835	1.26485	6.42	0.7282	1.29332	6.42	0.72825	1.34442	655	0.67543	0.27527	6.42	0.50174	2.24823	6.42	0.67768	1.55319	6.42	0.72706	1.66391	6.42	0.72919	1.17442	6.42	0.72749	1.76706	6.42
	6.43	0.7293	1.77326	6.43	0.73312	1.35648	6.43	0.7191	1.34286	6.43	0.71866	1.30835	6.43	0.78222	1.34172	6.43	1.01882	2.23522	6.43	0.7293	1.3701	6.43	0.72949	1.26461	6.43	0.72933	1.29304	6.43	0.72939	1.34413	660	0.67431	0.2743	6.43	0.50361	2.24619	6.43	0.67867	1.553	6.43	0.72818	1.66354	6.43	0.73032	1.17512	6.43	0.72862	1.76664	6.43
	6.44	0.7304	1.77233	6.44	0.73427	1.35622	6.44	0.72022	1.34256	6.44	0.71978	1.30813	6.44	0.7834	1.34166	6.44	1.01965	2.23719	6.44	0.73044	1.36987	6.44	0.73062	1.26437	6.44	0.73047	1.29276	6.44	0.73052	1.34385	665	0.6732	0.27335	6.44	0.50548	2.24415	6.44	0.67965	1.55282	6.44	0.7293	1.66318	6.44	0.73145	1.17582	6.44	0.72974	1.76623	6.44
	6.45	0.73149	1.7714	6.45	0.73541	1.35596	6.45	0.72134	1.34225	6.45	0.7209	1.30792	6.45	0.78457	1.34159	6.45	1.02048	2.23915	6.45	0.73156	1.36965	6.45	0.73175	1.26413	6.45	0.7316	1.29248	6.45	0.73165	1.34356	670	0.67209	0.2724	6.45	0.50734	2.24212	6.45	0.68063	1.55264	6.45	0.73042	1.66282	6.45	0.73258	1.17651	6.45	0.73086	1.76581	6.45
	6.46	0.73258	1.77047	6.46	0.73655	1.35571	6.46	0.72245	1.34195	6.46	0.72201	1.3077	6.46	0.78574	1.34152	6.46	1.0213	2.24112	6.46	0.73269	1.36943	6.46	0.73288	1.26389	6.46	0.73272	1.2922	6.46	0.73278	1.34328	675	0.671	0.27147	6.46	0.50919	2.24009	6.46	0.6816	1.55247	6.46	0.73153	1.66247	6.46	0.7337	1.1772	6.46	0.73198	1.7654	6.46
	6.47	0.73366	1.76955	6.47	0.73769	1.35545	6.47	0.72355	1.34165	6.47	0.72312	1.30749	6.47	0.78691	1.34146	6.47	1.02211	2.24309	6.47	0.73381	1.36921	6.47	0.734	1.26366	6.47	0.73384	1.29192	6.47	0.7339	1.34299	680	0.66992	0.27054	6.47	0.51103	2.23807	6.47	0.68257	1.55229	6.47	0.73264	1.66211	6.47	0.73481	1.17789	6.47	0.73309	1.76499	6.47
	6.48	0.73474	1.76863	6.48	0.73882	1.35519	6.48	0.72466	1.34135	6.48	0.72422	1.30727	6.48	0.78807	1.34139	6.48	1.02292	2.24506	6.48	0.73492	1.36899	6.48	0.73511	1.26342	6.48	0.73495	1.29165	6.48	0.73502	1.34271	685	0.66884	0.26962	6.48	0.51287	2.23606	6.48	0.68353	1.55212	6.48	0.73375	1.66176	6.48	0.73592	1.17857	6.48	0.7342	1.76458	6.48
	6.49	0.73581	1.76771	6.49	0.73995	1.35494	6.49	0.72576	1.34104	6.49	0.72532	1.30706	6.49	0.78923	1.34133	6.49	1.02372	2.24703	6.49	0.73603	1.36877	6.49	0.73623	1.26318	6.49	0.73607	1.29137	6.49	0.73613	1.34243	690	0.66778	0.26872	6.49	0.5147	2.23405	6.49	0.6845	1.55195	6.49	0.73485	1.66141	6.49	0.73703	1.17925	6.49	0.7353	1.76417	6.49
	6.5	0.73688	1.76679	6.5	0.74108	1.35468	6.5	0.72685	1.34074	6.5	0.72642	1.30684	6.5	0.79038	1.34127	6.5	1.02452	2.249	6.5	0.73714	1.36855	6.5	0.73733	1.26295	6.5	0.73717	1.29109	6.5	0.73724	1.34214	695	0.66672	0.26782	6.5	0.51652	2.23204	6.5	0.68545	1.55178	6.5	0.73594	1.66107	6.5	0.73813	1.17993	6.5	0.7364	1.76377	6.5
	6.51	0.73795	1.76588	6.51	0.7422	1.35443	6.51	0.72794	1.34044	6.51	0.72751	1.30663	6.51	0.79153	1.3412	6.51	1.02531	2.25097	6.51	0.73824	1.36833	6.51	0.73844	1.26271	6.51	0.73828	1.29081	6.51	0.73834	1.34186	700	0.66567	0.26693	6.51	0.51833	2.23004	6.51	0.6864	1.55162	6.51	0.73704	1.66073	6.51	0.73923	1.18061	6.51	0.7375	1.76336	6.51
	6.52	0.73901	1.76496	6.52	0.74331	1.35417	6.52	0.72903	1.34014	6.52	0.7286	1.30641	6.52	0.79268	1.34114	6.52	1.0261	2.25295	6.52	0.73934	1.36811	6.52	0.73954	1.26248	6.52	0.73938	1.29053	6.52	0.73944	1.34158	705	0.66463	0.26605	6.52	0.52014	2.22805	6.52	0.68735	1.55146	6.52	0.73812	1.66039	6.52	0.74032	1.18128	6.52	0.73859	1.76296	6.52
	6.53	0.74006	1.76405	6.53	0.74442	1.35392	6.53	0.73011	1.33984	6.53	0.72969	1.3062	6.53	0.79382	1.34108	6.53	1.02688	2.25492	6.53	0.74044	1.36789	6.53	0.74063	1.26224	6.53	0.74047	1.29025	6.53	0.74054	1.34129	710	0.6636	0.26518	6.53	0.52194	2.22606	6.53	0.6883	1.5513	6.53	0.73921	1.66006	6.53	0.74142	1.18195	6.53	0.73968	1.76256	6.53
	6.54	0.74112	1.76314	6.54	0.74553	1.35366	6.54	0.73119	1.33954	6.54	0.73077	1.30598	6.54	0.79496	1.34101	6.54	1.02765	2.2569	6.54	0.74153	1.36767	6.54	0.74172	1.26201	6.54	0.74156	1.28997	6.54	0.74163	1.34101	715	0.66258	0.26431	6.54	0.52374	2.22408	6.54	0.68924	1.55114	6.54	0.74029	1.65972	6.54	0.7425	1.18262	6.54	0.74076	1.76216	6.54
	6.55	0.74217	1.76224	6.55	0.74663	1.35341	6.55	0.73226	1.33925	6.55	0.73184	1.30577	6.55	0.7961	1.34095	6.55	1.02842	2.25888	6.55	0.74261	1.36745	6.55	0.74281	1.26177	6.55	0.74265	1.28969	6.55	0.74272	1.34073	720	0.66156	0.26346	6.55	0.52552	2.2221	6.55	0.69017	1.55099	6.55	0.74137	1.65939	6.55	0.74358	1.18328	6.55	0.74184	1.76177	6.55
	6.56	0.74321	1.76133	6.56	0.74773	1.35316	6.56	0.73333	1.33895	6.56	0.73292	1.30556	6.56	0.79723	1.34089	6.56	1.02918	2.26086	6.56	0.7437	1.36724	6.56	0.74389	1.26154	6.56	0.74373	1.28941	6.56	0.74381	1.34044	725	0.66055	0.26262	6.56	0.5273	2.22013	6.56	0.6911	1.55084	6.56	0.74244	1.65907	6.56	0.74466	1.18394	6.56	0.74291	1.76137	6.56
	6.57	0.74425	1.76043	6.57	0.74883	1.35291	6.57	0.7344	1.33865	6.57	0.73398	1.30534	6.57	0.79836	1.34083	6.57	1.02994	2.26284	6.57	0.74478	1.36702	6.57	0.74497	1.26131	6.57	0.74481	1.28913	6.57	0.74489	1.34016	730	0.65956	0.26178	6.57	0.52908	2.21816	6.57	0.69203	1.55069	6.57	0.74351	1.65874	6.57	0.74574	1.1846	6.57	0.74399	1.76098	6.57
	6.58	0.74529	1.75953	6.58	0.74992	1.35265	6.58	0.73546	1.33835	6.58	0.73505	1.30513	6.58	0.79948	1.34077	6.58	1.03069	2.26482	6.58	0.74585	1.3668	6.58	0.74605	1.26107	6.58	0.74588	1.28885	6.58	0.74596	1.33988	735	0.65856	0.26095	6.58	0.53084	2.2162	6.58	0.69295	1.55054	6.58	0.74457	1.65842	6.58	0.74681	1.18525	6.58	0.74505	1.76059	6.58
	6.59	0.74632	1.75863	6.59	0.751	1.3524	6.59	0.73652	1.33806	6.59	0.73611	1.30492	6.59	0.8006	1.34071	6.59	1.03144	2.2668	6.59	0.74692	1.36659	6.59	0.74712	1.26084	6.59	0.74696	1.28856	6.59	0.74703	1.3396	740	0.65758	0.26013	6.59	0.5326	2.21424	6.59	0.69387	1.55039	6.59	0.74563	1.6581	6.59	0.74787	1.1859	6.59	0.74612	1.7602	6.59
	6.6	0.74735	1.75773	6.6	0.75209	1.35215	6.6	0.73757	1.33776	6.6	0.73716	1.3047	6.6	0.80171	1.34065	6.6	1.03218	2.26878	6.6	0.74799	1.36637	6.6	0.74819	1.26061	6.6	0.74802	1.28828	6.6	0.7481	1.33932	745	0.65661	0.25932	6.6	0.53435	2.21229	6.6	0.69478	1.55025	6.6	0.74669	1.65779	6.6	0.74894	1.18655	6.6	0.74718	1.75981	6.6
	6.61	0.74837	1.75683	6.61	0.75316	1.3519	6.61	0.73863	1.33747	6.61	0.73822	1.30449	6.61	0.80283	1.34059	6.61	1.03291	2.27077	6.61	0.74905	1.36616	6.61	0.74925	1.26038	6.61	0.74909	1.288	6.61	0.74917	1.33904	750	0.65564	0.25851	6.61	0.5361	2.21035	6.61	0.69569	1.55011	6.61	0.74774	1.65748	6.61	0.74999	1.1872	6.61	0.74823	1.75942	6.61
	6.62	0.74939	1.75594	6.62	0.75424	1.35165	6.62	0.73967	1.33717	6.62	0.73927	1.30428	6.62	0.80393	1.34053	6.62	1.03364	2.27275	6.62	0.75011	1.36594	6.62	0.75031	1.26015	6.62	0.75015	1.28772	6.62	0.75023	1.33876	755	0.65468	0.25771	6.62	0.53784	2.2084	6.62	0.6966	1.54997	6.62	0.74879	1.65717	6.62	0.75105	1.18784	6.62	0.74928	1.75903	6.62
	6.63	0.75041	1.75505	6.63	0.75531	1.3514	6.63	0.74072	1.33688	6.63	0.74031	1.30406	6.63	0.80504	1.34047	6.63	1.03437	2.27474	6.63	0.75116	1.36573	6.63	0.75137	1.25992	6.63	0.7512	1.28744	6.63	0.75128	1.33848	760	0.65372	0.25692	6.63	0.53957	2.20647	6.63	0.6975	1.54983	6.63	0.74983	1.65686	6.63	0.7521	1.18848	6.63	0.75033	1.75865	6.63
	6.64	0.75142	1.75416	6.64	0.75638	1.35115	6.64	0.74175	1.33658	6.64	0.74135	1.30385	6.64	0.80614	1.34041	6.64	1.03509	2.27673	6.64	0.75222	1.36552	6.64	0.75242	1.25969	6.64	0.75225	1.28716	6.64	0.75234	1.3382	765	0.65278	0.25614	6.64	0.5413	2.20454	6.64	0.6984	1.5497	6.64	0.75087	1.65655	6.64	0.75315	1.18912	6.64	0.75137	1.75827	6.64
	6.65	0.75243	1.75327	6.65	0.75744	1.35091	6.65	0.74279	1.33629	6.65	0.74239	1.30364	6.65	0.80724	1.34035	6.65	1.0358	2.27871	6.65	0.75326	1.3653	6.65	0.75347	1.25946	6.65	0.7533	1.28688	6.65	0.75339	1.33792	770	0.65184	0.25536	6.65	0.54302	2.20261	6.65	0.6993	1.54957	6.65	0.75191	1.65625	6.65	0.75419	1.18975	6.65	0.75241	1.75789	6.65
	6.66	0.75344	1.75239	6.66	0.7585	1.35066	6.66	0.74382	1.33599	6.66	0.74342	1.30342	6.66	0.80833	1.34029	6.66	1.03651	2.2807	6.66	0.75431	1.36509	6.66	0.75451	1.25923	6.66	0.75434	1.2866	6.66	0.75443	1.33764	775	0.6509	0.2546	6.66	0.54473	2.20069	6.66	0.70019	1.54944	6.66	0.75294	1.65595	6.66	0.75523	1.19038	6.66	0.75345	1.75751	6.66
	6.67	0.75444	1.7515	6.67	0.75955	1.35041	6.67	0.74485	1.3357	6.67	0.74445	1.30321	6.67	0.80942	1.34023	6.67	1.03722	2.28269	6.67	0.75535	1.36488	6.67	0.75555	1.259	6.67	0.75538	1.28632	6.67	0.75547	1.33736	780	0.64998	0.25383	6.67	0.54644	2.19877	6.67	0.70107	1.54931	6.67	0.75397	1.65566	6.67	0.75626	1.19101	6.67	0.75448	1.75713	6.67
	6.68	0.75543	1.75062	6.68	0.7606	1.35016	6.68	0.74587	1.33541	6.68	0.74548	1.303	6.68	0.81051	1.34018	6.68	1.03791	2.28468	6.68	0.75638	1.36467	6.68	0.75659	1.25877	6.68	0.75642	1.28603	6.68	0.75651	1.33708	785	0.64906	0.25308	6.68	0.54814	2.19686	6.68	0.70195	1.54918	6.68	0.755	1.65536	6.68	0.7573	1.19164	6.68	0.75551	1.75675	6.68
	6.69	0.75643	1.74974	6.69	0.76165	1.34992	6.69	0.74689	1.33512	6.69	0.7465	1.30279	6.69	0.81159	1.34012	6.69	1.03861	2.28668	6.69	0.75741	1.36446	6.69	0.75762	1.25854	6.69	0.75745	1.28575	6.69	0.75754	1.3368	790	0.64815	0.25233	6.69	0.54983	2.19496	6.69	0.70283	1.54906	6.69	0.75602	1.65507	6.69	0.75832	1.19226	6.69	0.75654	1.75638	6.69
	6.7	0.75742	1.74886	6.7	0.76269	1.34967	6.7	0.74791	1.33482	6.7	0.74752	1.30258	6.7	0.81267	1.34006	6.7	1.0393	2.28867	6.7	0.75844	1.36424	6.7	0.75865	1.25832	6.7	0.75848	1.28547	6.7	0.75857	1.33652	795	0.64724	0.25159	6.7	0.55152	2.19305	6.7	0.70371	1.54894	6.7	0.75704	1.65478	6.7	0.75935	1.19288	6.7	0.75756	1.756	6.7
	6.71	0.7584	1.74799	6.71	0.76373	1.34942	6.71	0.74892	1.33453	6.71	0.74853	1.30236	6.71	0.81375	1.34001	6.71	1.03998	2.29066	6.71	0.75947	1.36403	6.71	0.75967	1.25809	6.71	0.7595	1.28519	6.71	0.7596	1.33624	800	0.64634	0.25086	6.71	0.5532	2.19116	6.71	0.70458	1.54882	6.71	0.75805	1.6545	6.71	0.76037	1.1935	6.71	0.75858	1.75563	6.71
	6.72	0.75938	1.74711	6.72	0.76477	1.34918	6.72	0.74993	1.33424	6.72	0.74954	1.30215	6.72	0.81482	1.33995	6.72	1.04066	2.29266	6.72	0.76049	1.36382	6.72	0.7607	1.25786	6.72	0.76053	1.28491	6.72	0.76062	1.33596	805	0.64545	0.25013	6.72	0.55487	2.18927	6.72	0.70545	1.5487	6.72	0.75906	1.65421	6.72	0.76138	1.19412	6.72	0.75959	1.75526	6.72
	6.73	0.76036	1.74624	6.73	0.7658	1.34893	6.73	0.75094	1.33395	6.73	0.75055	1.30194	6.73	0.81589	1.3399	6.73	1.04133	2.29465	6.73	0.7615	1.36361	6.73	0.76171	1.25764	6.73	0.76154	1.28463	6.73	0.76164	1.33569	810	0.64456	0.24941	6.73	0.55654	2.18738	6.73	0.70631	1.54859	6.73	0.76007	1.65393	6.73	0.7624	1.19473	6.73	0.7606	1.75489	6.73
	6.74	0.76134	1.74537	6.74	0.76683	1.34869	6.74	0.75194	1.33366	6.74	0.75155	1.30173	6.74	0.81695	1.33984	6.74	1.042	2.29665	6.74	0.76252	1.36341	6.74	0.76273	1.25741	6.74	0.76256	1.28434	6.74	0.76266	1.33541	815	0.64368	0.24869	6.74	0.5582	2.1855	6.74	0.70717	1.54847	6.74	0.76107	1.65365	6.74	0.76341	1.19534	6.74	0.76161	1.75453	6.74
	6.75	0.76231	1.7445	6.75	0.76785	1.34844	6.75	0.75294	1.33337	6.75	0.75255	1.30152	6.75	0.81801	1.33978	6.75	1.04266	2.29865	6.75	0.76353	1.3632	6.75	0.76374	1.25719	6.75	0.76357	1.28406	6.75	0.76367	1.33513	820	0.64281	0.24798	6.75	0.55986	2.18362	6.75	0.70802	1.54836	6.75	0.76207	1.65338	6.75	0.76441	1.19594	6.75	0.76261	1.75416	6.75
	6.76	0.76327	1.74363	6.76	0.76887	1.3482	6.76	0.75393	1.33308	6.76	0.75355	1.30131	6.76	0.81907	1.33973	6.76	1.04332	2.30064	6.76	0.76453	1.36299	6.76	0.76475	1.25696	6.76	0.76457	1.28378	6.76	0.76467	1.33485	825	0.64194	0.24728	6.76	0.56151	2.18175	6.76	0.70887	1.54825	6.76	0.76307	1.6531	6.76	0.76541	1.19655	6.76	0.76361	1.7538	6.76
	6.77	0.76424	1.74277	6.77	0.76989	1.34796	6.77	0.75492	1.33279	6.77	0.75454	1.30109	6.77	0.82013	1.33968	6.77	1.04397	2.30264	6.77	0.76554	1.36278	6.77	0.76575	1.25674	6.77	0.76558	1.2835	6.77	0.76568	1.33458	830	0.64108	0.24658	6.77	0.56315	2.17988	6.77	0.70972	1.54815	6.77	0.76406	1.65283	6.77	0.76641	1.19715	6.77	0.7646	1.75343	6.77
	6.78	0.7652	1.7419	6.78	0.7709	1.34771	6.78	0.75591	1.3325	6.78	0.75553	1.30088	6.78	0.82118	1.33962	6.78	1.04462	2.30464	6.78	0.76654	1.36257	6.78	0.76675	1.25651	6.78	0.76658	1.28322	6.78	0.76668	1.3343	835	0.64023	0.24589	6.78	0.56479	2.17802	6.78	0.71057	1.54804	6.78	0.76505	1.65256	6.78	0.76741	1.19775	6.78	0.7656	1.75307	6.78
	6.79	0.76615	1.74104	6.79	0.77191	1.34747	6.79	0.75689	1.33222	6.79	0.75652	1.30067	6.79	0.82222	1.33957	6.79	1.04526	2.30664	6.79	0.76753	1.36237	6.79	0.76774	1.25629	6.79	0.76757	1.28293	6.79	0.76768	1.33402	840	0.63938	0.24521	6.79	0.56642	2.17616	6.79	0.71141	1.54794	6.79	0.76603	1.6523	6.79	0.7684	1.19834	6.79	0.76659	1.75271	6.79
	6.8	0.7671	1.74018	6.8	0.77292	1.34723	6.8	0.75787	1.33193	6.8	0.7575	1.30046	6.8	0.82327	1.33951	6.8	1.0459	2.30864	6.8	0.76852	1.36216	6.8	0.76874	1.25607	6.8	0.76856	1.28265	6.8	0.76867	1.33375	845	0.63853	0.24453	6.8	0.56804	2.17431	6.8	0.71224	1.54784	6.8	0.76702	1.65203	6.8	0.76938	1.19893	6.8	0.76757	1.75235	6.8
	6.81	0.76805	1.73932	6.81	0.77392	1.34699	6.81	0.75885	1.33164	6.81	0.75848	1.30025	6.81	0.82431	1.33946	6.81	1.04653	2.31065	6.81	0.76951	1.36195	6.81	0.76973	1.25584	6.81	0.76955	1.28237	6.81	0.76966	1.33347	850	0.6377	0.24386	6.81	0.56966	2.17246	6.81	0.71308	1.54774	6.81	0.76799	1.65177	6.81	0.77037	1.19953	6.81	0.76855	1.752	6.81
	6.82	0.769	1.73847	6.82	0.77492	1.34675	6.82	0.75982	1.33135	6.82	0.75945	1.30004	6.82	0.82535	1.33941	6.82	1.04716	2.31265	6.82	0.7705	1.36175	6.82	0.77071	1.25562	6.82	0.77054	1.28209	6.82	0.77065	1.3332	855	0.63686	0.24319	6.82	0.57127	2.17062	6.82	0.71391	1.54764	6.82	0.76897	1.65151	6.82	0.77135	1.20011	6.82	0.76953	1.75164	6.82
	6.83	0.76994	1.73761	6.83	0.77591	1.3465	6.83	0.76079	1.33107	6.83	0.76042	1.29983	6.83	0.82638	1.33936	6.83	1.04779	2.31465	6.83	0.77148	1.36154	6.83	0.77169	1.2554	6.83	0.77152	1.2818	6.83	0.77163	1.33292	860	0.63604	0.24253	6.83	0.57288	2.16878	6.83	0.71473	1.54754	6.83	0.76994	1.65126	6.83	0.77233	1.2007	6.83	0.7705	1.75129	6.83
	6.84	0.77088	1.73676	6.84	0.77691	1.34626	6.84	0.76176	1.33078	6.84	0.76139	1.29962	6.84	0.82741	1.3393	6.84	1.0484	2.31666	6.84	0.77246	1.36133	6.84	0.77267	1.25518	6.84	0.7725	1.28152	6.84	0.77261	1.33264	865	0.63522	0.24187	6.84	0.57448	2.16694	6.84	0.71555	1.54745	6.84	0.77091	1.651	6.84	0.7733	1.20128	6.84	0.77147	1.75093	6.84
	6.85	0.77181	1.73591	6.85	0.77789	1.34602	6.85	0.76272	1.33049	6.85	0.76236	1.29941	6.85	0.82844	1.33925	6.85	1.04902	2.31866	6.85	0.77343	1.36113	6.85	0.77365	1.25495	6.85	0.77347	1.28124	6.85	0.77358	1.33237	870	0.6344	0.24122	6.85	0.57607	2.16511	6.85	0.71637	1.54736	6.85	0.77187	1.65075	6.85	0.77427	1.20186	6.85	0.77244	1.75058	6.85
	6.86	0.77274	1.73506	6.86	0.77888	1.34578	6.86	0.76368	1.33021	6.86	0.76332	1.2992	6.86	0.82947	1.3392	6.86	1.04963	2.32067	6.86	0.7744	1.36092	6.86	0.77462	1.25473	6.86	0.77444	1.28096	6.86	0.77455	1.33209	875	0.63359	0.24058	6.86	0.57766	2.16329	6.86	0.71719	1.54727	6.86	0.77283	1.6505	6.86	0.77523	1.20244	6.86	0.77341	1.75023	6.86
	6.87	0.77367	1.73421	6.87	0.77986	1.34554	6.87	0.76464	1.32992	6.87	0.76428	1.29899	6.87	0.83049	1.33915	6.87	1.05023	2.32267	6.87	0.77537	1.36072	6.87	0.77558	1.25451	6.87	0.77541	1.28067	6.87	0.77552	1.33182	880	0.63279	0.23994	6.87	0.57925	2.16147	6.87	0.718	1.54718	6.87	0.77379	1.65025	6.87	0.7762	1.20301	6.87	0.77437	1.74988	6.87
	6.88	0.77459	1.73337	6.88	0.78083	1.3453	6.88	0.76559	1.32964	6.88	0.76523	1.29878	6.88	0.8315	1.3391	6.88	1.05083	2.32468	6.88	0.77633	1.36052	6.88	0.77655	1.25429	6.88	0.77637	1.28039	6.88	0.77649	1.33154	885	0.63199	0.2393	6.88	0.58082	2.15965	6.88	0.71881	1.54709	6.88	0.77474	1.65001	6.88	0.77716	1.20359	6.88	0.77532	1.74954	6.88
	6.89	0.77551	1.73252	6.89	0.78181	1.34506	6.89	0.76654	1.32935	6.89	0.76618	1.29857	6.89	0.83252	1.33905	6.89	1.05143	2.32669	6.89	0.77729	1.36031	6.89	0.77751	1.25407	6.89	0.77733	1.28011	6.89	0.77745	1.33127	890	0.63119	0.23867	6.89	0.58239	2.15784	6.89	0.71961	1.54701	6.89	0.77569	1.64976	6.89	0.77811	1.20415	6.89	0.77628	1.74919	6.89
	6.9	0.77643	1.73168	6.9	0.78278	1.34483	6.9	0.76749	1.32907	6.9	0.76713	1.29836	6.9	0.83353	1.339	6.9	1.05202	2.3287	6.9	0.77825	1.36011	6.9	0.77847	1.25385	6.9	0.77829	1.27982	6.9	0.77841	1.331	895	0.6304	0.23805	6.9	0.58396	2.15604	6.9	0.72041	1.54693	6.9	0.77664	1.64952	6.9	0.77907	1.20472	6.9	0.77723	1.74885	6.9
	6.91	0.77734	1.73084	6.91	0.78374	1.34459	6.91	0.76843	1.32879	6.91	0.76807	1.29815	6.91	0.83454	1.33895	6.91	1.0526	2.33071	6.91	0.7792	1.35991	6.91	0.77942	1.25363	6.91	0.77924	1.27954	6.91	0.77936	1.33072	900	0.62962	0.23743	6.91	0.58552	2.15423	6.91	0.72121	1.54685	6.91	0.77759	1.64929	6.91	0.78001	1.20529	6.91	0.77818	1.7485	6.91
	6.92	0.77825	1.73	6.92	0.78471	1.34435	6.92	0.76937	1.3285	6.92	0.76901	1.29794	6.92	0.83554	1.3389	6.92	1.05319	2.33272	6.92	0.78015	1.3597	6.92	0.78037	1.25341	6.92	0.78019	1.27926	6.92	0.78032	1.33045	905	0.62884	0.23681	6.92	0.58707	2.15244	6.92	0.722	1.54677	6.92	0.77853	1.64905	6.92	0.78096	1.20585	6.92	0.77912	1.74816	6.92
	6.93	0.77916	1.72916	6.93	0.78567	1.34411	6.93	0.7703	1.32822	6.93	0.76995	1.29773	6.93	0.83654	1.33885	6.93	1.05376	2.33473	6.93	0.7811	1.3595	6.93	0.78132	1.25319	6.93	0.78114	1.27898	6.93	0.78126	1.33017	910	0.62806	0.2362	6.93	0.58862	2.15064	6.93	0.72279	1.54669	6.93	0.77946	1.64882	6.93	0.7819	1.20641	6.93	0.78006	1.74782	6.93
	6.94	0.78006	1.72833	6.94	0.78662	1.34387	6.94	0.77124	1.32794	6.94	0.77088	1.29752	6.94	0.83754	1.3388	6.94	1.05433	2.33674	6.94	0.78204	1.3593	6.94	0.78226	1.25298	6.94	0.78209	1.27869	6.94	0.78221	1.3299	915	0.6273	0.23559	6.94	0.59016	2.14885	6.94	0.72358	1.54661	6.94	0.7804	1.64858	6.94	0.78284	1.20696	6.94	0.781	1.74748	6.94
	6.95	0.78096	1.72749	6.95	0.78758	1.34364	6.95	0.77216	1.32766	6.95	0.77181	1.29731	6.95	0.83854	1.33875	6.95	1.0549	2.33875	6.95	0.78298	1.3591	6.95	0.7832	1.25276	6.95	0.78303	1.27841	6.95	0.78315	1.32963	920	0.62653	0.23499	6.95	0.5917	2.14707	6.95	0.72436	1.54654	6.95	0.78133	1.64835	6.95	0.78378	1.20752	6.95	0.78193	1.74714	6.95
	6.96	0.78186	1.72666	6.96	0.78852	1.3434	6.96	0.77309	1.32737	6.96	0.77274	1.2971	6.96	0.83953	1.3387	6.96	1.05546	2.34076	6.96	0.78392	1.3589	6.96	0.78414	1.25254	6.96	0.78396	1.27813	6.96	0.78409	1.32936	925	0.62577	0.2344	6.96	0.59323	2.14529	6.96	0.72514	1.54647	6.96	0.78225	1.64813	6.96	0.78471	1.20807	6.96	0.78286	1.74681	6.96
	6.97	0.78275	1.72583	6.97	0.78947	1.34316	6.97	0.77401	1.32709	6.97	0.77367	1.29689	6.97	0.84052	1.33865	6.97	1.05602	2.34277	6.97	0.78485	1.35869	6.97	0.78508	1.25232	6.97	0.7849	1.27784	6.97	0.78502	1.32908	930	0.62502	0.23381	6.97	0.59475	2.14352	6.97	0.72592	1.5464	6.97	0.78318	1.6479	6.97	0.78564	1.20862	6.97	0.78379	1.74647	6.97
	6.98	0.78364	1.725	6.98	0.79041	1.34293	6.98	0.77493	1.32681	6.98	0.77459	1.29668	6.98	0.84151	1.3386	6.98	1.05658	2.34479	6.98	0.78578	1.35849	6.98	0.78601	1.25211	6.98	0.78583	1.27756	6.98	0.78596	1.32881	935	0.62427	0.23322	6.98	0.59627	2.14174	6.98	0.72669	1.54633	6.98	0.7841	1.64768	6.98	0.78657	1.20917	6.98	0.78471	1.74614	6.98
	6.99	0.78453	1.72417	6.99	0.79135	1.34269	6.99	0.77585	1.32653	6.99	0.7755	1.29647	6.99	0.84249	1.33856	6.99	1.05713	2.3468	6.99	0.78671	1.35829	6.99	0.78693	1.25189	6.99	0.78675	1.27728	6.99	0.78688	1.32854	940	0.62352	0.23264	6.99	0.59779	2.13998	6.99	0.72746	1.54626	6.99	0.78502	1.64746	6.99	0.78749	1.20971	6.99	0.78563	1.74581	6.99
	7	0.78541	1.72335	7	0.79229	1.34245	7	0.77676	1.32625	7	0.77642	1.29626	7	0.84347	1.33851	7	1.05767	2.34882	7	0.78763	1.35809	7	0.78786	1.25167	7	0.78768	1.27699	7	0.78781	1.32827	945	0.62278	0.23206	7	0.5993	2.13822	7	0.72823	1.5462	7	0.78593	1.64724	7	0.78841	1.21025	7	0.78655	1.74547	7
	7.01	0.78629	1.72252	7.01	0.79322	1.34222	7.01	0.77767	1.32597	7.01	0.77733	1.29605	7.01	0.84444	1.33846	7.01	1.05821	2.35083	7.01	0.78856	1.35789	7.01	0.78878	1.25146	7.01	0.7886	1.27671	7.01	0.78873	1.32799	950	0.62204	0.23149	7.01	0.6008	2.13646	7.01	0.72899	1.54613	7.01	0.78684	1.64702	7.01	0.78932	1.21079	7.01	0.78746	1.74514	7.01
	7.02	0.78717	1.7217	7.02	0.79415	1.34198	7.02	0.77858	1.32569	7.02	0.77824	1.29584	7.02	0.84542	1.33841	7.02	1.05875	2.35285	7.02	0.78947	1.35769	7.02	0.7897	1.25124	7.02	0.78952	1.27643	7.02	0.78965	1.32772	955	0.62131	0.23092	7.02	0.6023	2.13471	7.02	0.72975	1.54607	7.02	0.78775	1.64681	7.02	0.79024	1.21133	7.02	0.78837	1.74482	7.02
	7.03	0.78804	1.72088	7.03	0.79507	1.34175	7.03	0.77948	1.32541	7.03	0.77914	1.29563	7.03	0.84639	1.33837	7.03	1.05928	2.35487	7.03	0.79039	1.35749	7.03	0.79061	1.25103	7.03	0.79043	1.27614	7.03	0.79056	1.32745	960	0.62058	0.23035	7.03	0.60379	2.13296	7.03	0.73051	1.54601	7.03	0.78865	1.64659	7.03	0.79115	1.21187	7.03	0.78928	1.74449	7.03
	7.04	0.78891	1.72006	7.04	0.796	1.34151	7.04	0.78038	1.32513	7.04	0.78004	1.29543	7.04	0.84736	1.33832	7.04	1.05981	2.35688	7.04	0.7913	1.35729	7.04	0.79152	1.25081	7.04	0.79134	1.27586	7.04	0.79148	1.32718	965	0.61986	0.22979	7.04	0.60527	2.13121	7.04	0.73126	1.54595	7.04	0.78955	1.64638	7.04	0.79205	1.2124	7.04	0.79019	1.74416	7.04
	7.05	0.78978	1.71925	7.05	0.79692	1.34128	7.05	0.78128	1.32485	7.05	0.78094	1.29522	7.05	0.84832	1.33827	7.05	1.06033	2.3589	7.05	0.79221	1.35709	7.05	0.79243	1.2506	7.05	0.79225	1.27558	7.05	0.79239	1.32691	970	0.61914	0.22923	7.05	0.60676	2.12947	7.05	0.73201	1.54589	7.05	0.79045	1.64617	7.05	0.79296	1.21293	7.05	0.79109	1.74384	7.05
	7.06	0.79064	1.71843	7.06	0.79783	1.34104	7.06	0.78217	1.32457	7.06	0.78184	1.29501	7.06	0.84928	1.33823	7.06	1.06085	2.36092	7.06	0.79311	1.3569	7.06	0.79334	1.25038	7.06	0.79315	1.27529	7.06	0.79329	1.32664	975	0.61843	0.22868	7.06	0.60823	2.12774	7.06	0.73276	1.54584	7.06	0.79135	1.64597	7.06	0.79386	1.21346	7.06	0.79199	1.74351	7.06
	7.07	0.7915	1.71762	7.07	0.79874	1.34081	7.07	0.78306	1.3243	7.07	0.78273	1.2948	7.07	0.85024	1.33818	7.07	1.06137	2.36294	7.07	0.79401	1.3567	7.07	0.79424	1.25017	7.07	0.79406	1.27501	7.07	0.79419	1.32637	980	0.61772	0.22813	7.07	0.6097	2.126	7.07	0.7335	1.54578	7.07	0.79224	1.64576	7.07	0.79475	1.21398	7.07	0.79288	1.74319	7.07
	7.08	0.79236	1.7168	7.08	0.79965	1.34058	7.08	0.78395	1.32402	7.08	0.78362	1.29459	7.08	0.8512	1.33814	7.08	1.06188	2.36496	7.08	0.79491	1.3565	7.08	0.79514	1.24995	7.08	0.79495	1.27473	7.08	0.79509	1.3261	985	0.61701	0.22759	7.08	0.61117	2.12428	7.08	0.73424	1.54573	7.08	0.79313	1.64556	7.08	0.79565	1.21451	7.08	0.79377	1.74287	7.08
	7.09	0.79322	1.71599	7.09	0.80056	1.34034	7.09	0.78483	1.32374	7.09	0.7845	1.29438	7.09	0.85215	1.33809	7.09	1.06238	2.36698	7.09	0.7958	1.3563	7.09	0.79603	1.24974	7.09	0.79585	1.27444	7.09	0.79599	1.32583	990	0.61631	0.22705	7.09	0.61263	2.12255	7.09	0.73498	1.54568	7.09	0.79401	1.64536	7.09	0.79654	1.21503	7.09	0.79466	1.74255	7.09
	7.1	0.79407	1.71518	7.1	0.80146	1.34011	7.1	0.78571	1.32346	7.1	0.78539	1.29417	7.1	0.8531	1.33805	7.1	1.06289	2.369	7.1	0.7967	1.3561	7.1	0.79692	1.24953	7.1	0.79674	1.27416	7.1	0.79688	1.32556	995	0.61561	0.22651	7.1	0.61408	2.12083	7.1	0.73571	1.54563	7.1	0.7949	1.64516	7.1	0.79742	1.21554	7.1	0.79555	1.74223	7.1
	7.11	0.79492	1.71437	7.11	0.80236	1.33988	7.11	0.78659	1.32319	7.11	0.78627	1.29397	7.11	0.85404	1.338	7.11	1.06338	2.37102	7.11	0.79759	1.35591	7.11	0.79781	1.24931	7.11	0.79763	1.27388	7.11	0.79777	1.32529	1000	0.61492	0.22598	7.11	0.61553	2.11912	7.11	0.73644	1.54558	7.11	0.79578	1.64496	7.11	0.79831	1.21606	7.11	0.79643	1.74191	7.11
	7.12	0.79576	1.71357	7.12	0.80326	1.33965	7.12	0.78747	1.32291	7.12	0.78714	1.29376	7.12	0.85499	1.33796	7.12	1.06388	2.37304	7.12	0.79847	1.35571	7.12	0.7987	1.2491	7.12	0.79852	1.27359	7.12	0.79866	1.32502				7.12	0.61697	2.11741	7.12	0.73717	1.54554	7.12	0.79665	1.64477	7.12	0.79919	1.21657	7.12	0.79731	1.7416	7.12
	7.13	0.7966	1.71276	7.13	0.80415	1.33941	7.13	0.78834	1.32263	7.13	0.78802	1.29355	7.13	0.85593	1.33791	7.13	1.06437	2.37506	7.13	0.79935	1.35551	7.13	0.79958	1.24889	7.13	0.7994	1.27331	7.13	0.79954	1.32475				7.13	0.61841	2.1157	7.13	0.73789	1.54549	7.13	0.79753	1.64458	7.13	0.80007	1.21709	7.13	0.79819	1.74128	7.13
	7.14	0.79744	1.71196	7.14	0.80504	1.33918	7.14	0.78921	1.32236	7.14	0.78889	1.29334	7.14	0.85687	1.33787	7.14	1.06485	2.37708	7.14	0.80023	1.35532	7.14	0.80046	1.24868	7.14	0.80028	1.27302	7.14	0.80043	1.32448				7.14	0.61985	2.114	7.14	0.73861	1.54545	7.14	0.7984	1.64439	7.14	0.80094	1.21759	7.14	0.79906	1.74097	7.14
	7.15	0.79828	1.71116	7.15	0.80593	1.33895	7.15	0.79008	1.32208	7.15	0.78975	1.29313	7.15	0.8578	1.33782	7.15	1.06534	2.3791	7.15	0.80111	1.35512	7.15	0.80134	1.24846	7.15	0.80116	1.27274	7.15	0.8013	1.32421				7.15	0.62127	2.1123	7.15	0.73933	1.54541	7.15	0.79926	1.6442	7.15	0.80182	1.2181	7.15	0.79993	1.74065	7.15
	7.16	0.79911	1.71036	7.16	0.80681	1.33872	7.16	0.79094	1.32181	7.16	0.79062	1.29293	7.16	0.85873	1.33778	7.16	1.06581	2.38113	7.16	0.80198	1.35492	7.16	0.80221	1.24825	7.16	0.80203	1.27246	7.16	0.80218	1.32394				7.16	0.6227	2.11061	7.16	0.74004	1.54537	7.16	0.80013	1.64401	7.16	0.80269	1.21861	7.16	0.8008	1.74034	7.16
	7.17	0.79994	1.70956	7.17	0.80769	1.33849	7.17	0.7918	1.32153	7.17	0.79148	1.29272	7.17	0.85966	1.33774	7.17	1.06629	2.38315	7.17	0.80286	1.35473	7.17	0.80308	1.24804	7.17	0.8029	1.27217	7.17	0.80305	1.32367				7.17	0.62412	2.10892	7.17	0.74076	1.54533	7.17	0.80099	1.64382	7.17	0.80355	1.21911	7.17	0.80167	1.74003	7.17
	7.18	0.80076	1.70876	7.18	0.80857	1.33825	7.18	0.79266	1.32126	7.18	0.79234	1.29251	7.18	0.86059	1.33769	7.18	1.06676	2.38517	7.18	0.80372	1.35453	7.18	0.80395	1.24783	7.18	0.80377	1.27189	7.18	0.80392	1.3234				7.18	0.62553	2.10723	7.18	0.74146	1.54529	7.18	0.80185	1.64364	7.18	0.80442	1.21961	7.18	0.80253	1.73972	7.18
	7.19	0.80159	1.70797	7.19	0.80945	1.33802	7.19	0.79351	1.32098	7.19	0.79319	1.2923	7.19	0.86151	1.33765	7.19	1.06722	2.3872	7.19	0.80459	1.35434	7.19	0.80482	1.24762	7.19	0.80463	1.27161	7.19	0.80479	1.32313				7.19	0.62694	2.10555	7.19	0.74217	1.54525	7.19	0.8027	1.64346	7.19	0.80528	1.22011	7.19	0.80339	1.73941	7.19
	7.2	0.80241	1.70717	7.2	0.81032	1.33779	7.2	0.79436	1.32071	7.2	0.79405	1.29209	7.2	0.86243	1.33761	7.2	1.06768	2.38922	7.2	0.80545	1.35414	7.2	0.80568	1.24741	7.2	0.8055	1.27132	7.2	0.80565	1.32286				7.2	0.62834	2.10387	7.2	0.74287	1.54522	7.2	0.80356	1.64328	7.2	0.80613	1.2206	7.2	0.80424	1.73911	7.2
	7.21	0.80323	1.70638	7.21	0.81119	1.33756	7.21	0.79521	1.32044	7.21	0.7949	1.29189	7.21	0.86335	1.33757	7.21	1.06814	2.39125	7.21	0.80631	1.35395	7.21	0.80654	1.2472	7.21	0.80635	1.27104	7.21	0.80651	1.3226				7.21	0.62974	2.1022	7.21	0.74357	1.54519	7.21	0.80441	1.6431	7.21	0.80699	1.22109	7.21	0.8051	1.7388	7.21
	7.22	0.80404	1.70559	7.22	0.81205	1.33733	7.22	0.79606	1.32016	7.22	0.79574	1.29168	7.22	0.86426	1.33752	7.22	1.06859	2.39327	7.22	0.80716	1.35375	7.22	0.80739	1.24699	7.22	0.80721	1.27075	7.22	0.80737	1.32233				7.22	0.63113	2.10053	7.22	0.74427	1.54515	7.22	0.80525	1.64292	7.22	0.80784	1.22158	7.22	0.80595	1.7385	7.22
	7.23	0.80485	1.7048	7.23	0.81292	1.3371	7.23	0.7969	1.31989	7.23	0.79659	1.29147	7.23	0.86518	1.33748	7.23	1.06904	2.3953	7.23	0.80802	1.35356	7.23	0.80825	1.24678	7.23	0.80806	1.27047	7.23	0.80822	1.32206				7.23	0.63252	2.09886	7.23	0.74496	1.54512	7.23	0.8061	1.64275	7.23	0.80869	1.22207	7.23	0.80679	1.73819	7.23
	7.24	0.80566	1.70401	7.24	0.81378	1.33687	7.24	0.79774	1.31962	7.24	0.79743	1.29126	7.24	0.86609	1.33744	7.24	1.06949	2.39732	7.24	0.80887	1.35336	7.24	0.8091	1.24657	7.24	0.80891	1.27019	7.24	0.80907	1.32179				7.24	0.6339	2.0972	7.24	0.74565	1.54509	7.24	0.80694	1.64258	7.24	0.80953	1.22256	7.24	0.80764	1.73789	7.24
	7.25	0.80647	1.70322	7.25	0.81463	1.33664	7.25	0.79857	1.31934	7.25	0.79827	1.29106	7.25	0.86699	1.3374	7.25	1.06993	2.39935	7.25	0.80971	1.35317	7.25	0.80995	1.24636	7.25	0.80976	1.2699	7.25	0.80992	1.32152				7.25	0.63528	2.09554	7.25	0.74634	1.54507	7.25	0.80778	1.64241	7.25	0.81038	1.22304	7.25	0.80848	1.73759	7.25
	7.26	0.80727	1.70244	7.26	0.81549	1.33641	7.26	0.79941	1.31907	7.26	0.7991	1.29085	7.26	0.8679	1.33736	7.26	1.07037	2.40138	7.26	0.81056	1.35298	7.26	0.81079	1.24615	7.26	0.81061	1.26962	7.26	0.81076	1.32126				7.26	0.63665	2.09389	7.26	0.74702	1.54504	7.26	0.80861	1.64224	7.26	0.81122	1.22353	7.26	0.80932	1.73729	7.26
	7.27	0.80807	1.70165	7.27	0.81634	1.33618	7.27	0.80024	1.3188	7.27	0.79993	1.29064	7.27	0.8688	1.33732	7.27	1.0708	2.4034	7.27	0.8114	1.35278	7.27	0.81163	1.24594	7.27	0.81145	1.26934	7.27	0.81161	1.32099				7.27	0.63802	2.09224	7.27	0.74771	1.54501	7.27	0.80944	1.64207	7.27	0.81205	1.22401	7.27	0.81015	1.73699	7.27
	7.28	0.80886	1.70087	7.28	0.81718	1.33595	7.28	0.80107	1.31853	7.28	0.80076	1.29043	7.28	0.8697	1.33728	7.28	1.07123	2.40543	7.28	0.81224	1.35259	7.28	0.81247	1.24573	7.28	0.81229	1.26905	7.28	0.81245	1.32072				7.28	0.63938	2.09059	7.28	0.74839	1.54499	7.28	0.81027	1.6419	7.28	0.81289	1.22448	7.28	0.81099	1.73669	7.28
	7.29	0.80966	1.70009	7.29	0.81803	1.33573	7.29	0.80189	1.31826	7.29	0.80159	1.29023	7.29	0.87059	1.33723	7.29	1.07166	2.40746	7.29	0.81307	1.3524	7.29	0.81331	1.24553	7.29	0.81312	1.26877	7.29	0.81328	1.32046				7.29	0.64074	2.08895	7.29	0.74906	1.54497	7.29	0.8111	1.64174	7.29	0.81372	1.22496	7.29	0.81182	1.73639	7.29
	7.3	0.81045	1.69931	7.3	0.81887	1.3355	7.3	0.80272	1.31799	7.3	0.80241	1.29002	7.3	0.87149	1.33719	7.3	1.07208	2.40949	7.3	0.81391	1.3522	7.3	0.81414	1.24532	7.3	0.81395	1.26848	7.3	0.81412	1.32019				7.3	0.6421	2.08731	7.3	0.74973	1.54495	7.3	0.81193	1.64158	7.3	0.81455	1.22543	7.3	0.81264	1.7361	7.3
	7.31	0.81124	1.69853	7.31	0.81971	1.33527	7.31	0.80354	1.31772	7.31	0.80323	1.28981	7.31	0.87238	1.33715	7.31	1.0725	2.41152	7.31	0.81474	1.35201	7.31	0.81497	1.24511	7.31	0.81478	1.2682	7.31	0.81495	1.31992				7.31	0.64344	2.08567	7.31	0.7504	1.54493	7.31	0.81275	1.64142	7.31	0.81537	1.22591	7.31	0.81347	1.7358	7.31
	7.32	0.81202	1.69776	7.32	0.82055	1.33504	7.32	0.80435	1.31744	7.32	0.80405	1.28961	7.32	0.87326	1.33711	7.32	1.07291	2.41354	7.32	0.81556	1.35182	7.32	0.8158	1.2449	7.32	0.81561	1.26792	7.32	0.81578	1.31966				7.32	0.64479	2.08404	7.32	0.75107	1.54491	7.32	0.81356	1.64126	7.32	0.81619	1.22638	7.32	0.81429	1.73551	7.32
	7.33	0.81281	1.69698	7.33	0.82138	1.33481	7.33	0.80517	1.31717	7.33	0.80487	1.2894	7.33	0.87415	1.33707	7.33	1.07332	2.41557	7.33	0.81639	1.35163	7.33	0.81662	1.2447	7.33	0.81644	1.26763	7.33	0.8166	1.31939				7.33	0.64613	2.08242	7.33	0.75174	1.54489	7.33	0.81438	1.6411	7.33	0.81701	1.22684	7.33	0.81511	1.73522	7.33
	7.34	0.81359	1.69621	7.34	0.82221	1.33458	7.34	0.80598	1.3169	7.34	0.80568	1.28919	7.34	0.87503	1.33704	7.34	1.07373	2.4176	7.34	0.81721	1.35143	7.34	0.81744	1.24449	7.34	0.81726	1.26735	7.34	0.81743	1.31913				7.34	0.64746	2.08079	7.34	0.7524	1.54488	7.34	0.81519	1.64094	7.34	0.81783	1.22731	7.34	0.81592	1.73493	7.34
	7.35	0.81436	1.69544	7.35	0.82304	1.33436	7.35	0.80679	1.31663	7.35	0.80649	1.28899	7.35	0.87591	1.337	7.35	1.07414	2.41963	7.35	0.81803	1.35124	7.35	0.81826	1.24428	7.35	0.81808	1.26707	7.35	0.81825	1.31886				7.35	0.64879	2.07918	7.35	0.75305	1.54486	7.35	0.816	1.64079	7.35	0.81865	1.22777	7.35	0.81674	1.73463	7.35
	7.36	0.81514	1.69467	7.36	0.82386	1.33413	7.36	0.80759	1.31637	7.36	0.8073	1.28878	7.36	0.87679	1.33696	7.36	1.07454	2.42166	7.36	0.81885	1.35105	7.36	0.81908	1.24408	7.36	0.81889	1.26678	7.36	0.81906	1.31859				7.36	0.65012	2.07756	7.36	0.75371	1.54485	7.36	0.81681	1.64064	7.36	0.81946	1.22823	7.36	0.81755	1.73435	7.36
	7.37	0.81591	1.6939	7.37	0.82468	1.3339	7.37	0.8084	1.3161	7.37	0.8081	1.28857	7.37	0.87766	1.33692	7.37	1.07493	2.42369	7.37	0.81966	1.35086	7.37	0.81989	1.24387	7.37	0.81971	1.2665	7.37	0.81988	1.31833				7.37	0.65144	2.07595	7.37	0.75436	1.54484	7.37	0.81761	1.64049	7.37	0.82027	1.22869	7.37	0.81836	1.73406	7.37
	7.38	0.81668	1.69313	7.38	0.8255	1.33367	7.38	0.8092	1.31583	7.38	0.8089	1.28837	7.38	0.87853	1.33688	7.38	1.07532	2.42572	7.38	0.82047	1.35067	7.38	0.8207	1.24367	7.38	0.82052	1.26622	7.38	0.82069	1.31806				7.38	0.65275	2.07434	7.38	0.75501	1.54483	7.38	0.81842	1.64034	7.38	0.82107	1.22915	7.38	0.81916	1.73377	7.38
	7.39	0.81744	1.69236	7.39	0.82632	1.33345	7.39	0.80999	1.31556	7.39	0.8097	1.28816	7.39	0.8794	1.33684	7.39	1.07571	2.42775	7.39	0.82128	1.35048	7.39	0.82151	1.24346	7.39	0.82132	1.26593	7.39	0.8215	1.3178				7.39	0.65407	2.07274	7.39	0.75566	1.54482	7.39	0.81922	1.64019	7.39	0.82188	1.2296	7.39	0.81996	1.73348	7.39
	7.4	0.81821	1.6916	7.4	0.82713	1.33322	7.4	0.81079	1.31529	7.4	0.8105	1.28795	7.4	0.88027	1.3368	7.4	1.0761	2.42978	7.4	0.82208	1.35029	7.4	0.82232	1.24326	7.4	0.82213	1.26565	7.4	0.8223	1.31753				7.4	0.65537	2.07114	7.4	0.75631	1.54481	7.4	0.82001	1.64005	7.4	0.82268	1.23005	7.4	0.82076	1.7332	7.4
	7.41	0.81897	1.69083	7.41	0.82794	1.33299	7.41	0.81158	1.31502	7.41	0.81129	1.28775	7.41	0.88114	1.33676	7.41	1.07648	2.43181	7.41	0.82288	1.35009	7.41	0.82312	1.24305	7.41	0.82293	1.26536	7.41	0.82311	1.31727				7.41	0.65667	2.06954	7.41	0.75695	1.5448	7.41	0.82081	1.6399	7.41	0.82347	1.2305	7.41	0.82156	1.73291	7.41
	7.42	0.81972	1.69007	7.42	0.82875	1.33277	7.42	0.81237	1.31475	7.42	0.81208	1.28754	7.42	0.882	1.33673	7.42	1.07686	2.43385	7.42	0.82368	1.3499	7.42	0.82392	1.24285	7.42	0.82373	1.26508	7.42	0.82391	1.317				7.42	0.65797	2.06795	7.42	0.75759	1.5448	7.42	0.8216	1.63976	7.42	0.82427	1.23095	7.42	0.82235	1.73263	7.42
	7.43	0.82048	1.68931	7.43	0.82955	1.33254	7.43	0.81316	1.31449	7.43	0.81287	1.28733	7.43	0.88286	1.33669	7.43	1.07723	2.43588	7.43	0.82448	1.34971	7.43	0.82472	1.24264	7.43	0.82453	1.2648	7.43	0.82471	1.31674				7.43	0.65927	2.06636	7.43	0.75822	1.54479	7.43	0.82239	1.63962	7.43	0.82506	1.2314	7.43	0.82315	1.73235	7.43
	7.44	0.82123	1.68855	7.44	0.83035	1.33232	7.44	0.81394	1.31422	7.44	0.81366	1.28713	7.44	0.88371	1.33665	7.44	1.0776	2.43791	7.44	0.82528	1.34952	7.44	0.82551	1.24244	7.44	0.82532	1.26451	7.44	0.8255	1.31648				7.44	0.66055	2.06477	7.44	0.75886	1.54479	7.44	0.82317	1.63948	7.44	0.82585	1.23184	7.44	0.82394	1.73207	7.44
	7.45	0.82198	1.68779	7.45	0.83115	1.33209	7.45	0.81472	1.31395	7.45	0.81444	1.28692	7.45	0.88457	1.33661	7.45	1.07797	2.43994	7.45	0.82607	1.34933	7.45	0.8263	1.24223	7.45	0.82612	1.26423	7.45	0.82629	1.31621				7.45	0.66184	2.06319	7.45	0.75949	1.54479	7.45	0.82396	1.63934	7.45	0.82664	1.23229	7.45	0.82472	1.73179	7.45
	7.46	0.82273	1.68704	7.46	0.83195	1.33186	7.46	0.8155	1.31369	7.46	0.81522	1.28671	7.46	0.88542	1.33658	7.46	1.07834	2.44197	7.46	0.82686	1.34914	7.46	0.82709	1.24203	7.46	0.82691	1.26395	7.46	0.82708	1.31595				7.46	0.66312	2.06162	7.46	0.76012	1.54479	7.46	0.82474	1.6392	7.46	0.82742	1.23273	7.46	0.82551	1.73151	7.46
	7.47	0.82347	1.68628	7.47	0.83274	1.33164	7.47	0.81628	1.31342	7.47	0.816	1.28651	7.47	0.88627	1.33654	7.47	1.0787	2.444	7.47	0.82764	1.34895	7.47	0.82788	1.24182	7.47	0.82769	1.26366	7.47	0.82787	1.31568				7.47	0.66439	2.06004	7.47	0.76074	1.54479	7.47	0.82551	1.63907	7.47	0.82821	1.23317	7.47	0.82629	1.73123	7.47
	7.48	0.82421	1.68553	7.48	0.83354	1.33141	7.48	0.81705	1.31315	7.48	0.81677	1.2863	7.48	0.88711	1.3365	7.48	1.07905	2.44604	7.48	0.82843	1.34876	7.48	0.82866	1.24162	7.48	0.82848	1.26338	7.48	0.82866	1.31542				7.48	0.66566	2.05847	7.48	0.76136	1.54479	7.48	0.82629	1.63894	7.48	0.82899	1.2336	7.48	0.82707	1.73095	7.48
	7.49	0.82495	1.68477	7.49	0.83432	1.33119	7.49	0.81783	1.31289	7.49	0.81754	1.2861	7.49	0.88796	1.33647	7.49	1.07941	2.44807	7.49	0.82921	1.34857	7.49	0.82944	1.24142	7.49	0.82926	1.2631	7.49	0.82944	1.31516				7.49	0.66693	2.0569	7.49	0.76198	1.54479	7.49	0.82706	1.6388	7.49	0.82976	1.23404	7.49	0.82784	1.73068	7.49
	7.5	0.82569	1.68402	7.5	0.83511	1.33096	7.5	0.81859	1.31262	7.5	0.81831	1.28589	7.5	0.8888	1.33643	7.5	1.07976	2.4501	7.5	0.82999	1.34839	7.5	0.83022	1.24122	7.5	0.83004	1.26281	7.5	0.83022	1.31489				7.5	0.66819	2.05534	7.5	0.7626	1.54479	7.5	0.82783	1.63867	7.5	0.83054	1.23447	7.5	0.82862	1.7304	7.5
	7.51	0.82642	1.68327	7.51	0.83589	1.33074	7.51	0.81936	1.31236	7.51	0.81908	1.28568	7.51	0.88964	1.33639	7.51	1.0801	2.45213	7.51	0.83076	1.3482	7.51	0.831	1.24101	7.51	0.83081	1.26253	7.51	0.831	1.31463				7.51	0.66945	2.05378	7.51	0.76322	1.5448	7.51	0.8286	1.63854	7.51	0.83131	1.2349	7.51	0.82939	1.73013	7.51
	7.52	0.82715	1.68252	7.52	0.83667	1.33051	7.52	0.82012	1.31209	7.52	0.81985	1.28548	7.52	0.89047	1.33636	7.52	1.08045	2.45417	7.52	0.83154	1.34801	7.52	0.83177	1.24081	7.52	0.83159	1.26225	7.52	0.83177	1.31437				7.52	0.6707	2.05222	7.52	0.76383	1.5448	7.52	0.82937	1.63842	7.52	0.83208	1.23533	7.52	0.83016	1.72985	7.52
	7.53	0.82788	1.68178	7.53	0.83745	1.33029	7.53	0.82089	1.31183	7.53	0.82061	1.28527	7.53	0.89131	1.33632	7.53	1.08079	2.4562	7.53	0.83231	1.34782	7.53	0.83254	1.24061	7.53	0.83236	1.26196	7.53	0.83254	1.31411				7.53	0.67195	2.05067	7.53	0.76444	1.54481	7.53	0.83013	1.63829	7.53	0.83284	1.23575	7.53	0.83092	1.72958	7.53
	7.54	0.82861	1.68103	7.54	0.83823	1.33006	7.54	0.82164	1.31156	7.54	0.82137	1.28507	7.54	0.89214	1.33629	7.54	1.08112	2.45823	7.54	0.83308	1.34763	7.54	0.83331	1.24041	7.54	0.83312	1.26168	7.54	0.83331	1.31384				7.54	0.6732	2.04912	7.54	0.76505	1.54482	7.54	0.83089	1.63817	7.54	0.83361	1.23618	7.54	0.83169	1.72931	7.54
	7.55	0.82933	1.68028	7.55	0.839	1.32984	7.55	0.8224	1.3113	7.55	0.82213	1.28486	7.55	0.89297	1.33625	7.55	1.08146	2.46027	7.55	0.83384	1.34744	7.55	0.83408	1.2402	7.55	0.83389	1.2614	7.55	0.83408	1.31358				7.55	0.67444	2.04758	7.55	0.76565	1.54483	7.55	0.83165	1.63804	7.55	0.83437	1.2366	7.55	0.83245	1.72904	7.55
	7.56	0.83005	1.67954	7.56	0.83977	1.32961	7.56	0.82315	1.31103	7.56	0.82288	1.28466	7.56	0.8938	1.33622	7.56	1.08179	2.4623	7.56	0.83461	1.34725	7.56	0.83484	1.24	7.56	0.83465	1.26111	7.56	0.83484	1.31332				7.56	0.67567	2.04604	7.56	0.76625	1.54484	7.56	0.8324	1.63792	7.56	0.83513	1.23702	7.56	0.8332	1.72877	7.56
	7.57	0.83077	1.6788	7.57	0.84054	1.32939	7.57	0.8239	1.31077	7.57	0.82363	1.28445	7.57	0.89462	1.33618	7.57	1.08211	2.46433	7.57	0.83537	1.34706	7.57	0.8356	1.2398	7.57	0.83542	1.26083	7.57	0.8356	1.31306				7.57	0.6769	2.0445	7.57	0.76685	1.54485	7.57	0.83315	1.6378	7.57	0.83589	1.23744	7.57	0.83396	1.7285	7.57
	7.58	0.83149	1.67806	7.58	0.8413	1.32917	7.58	0.82465	1.3105	7.58	0.82438	1.28424	7.58	0.89544	1.33615	7.58	1.08243	2.46637	7.58	0.83612	1.34688	7.58	0.83636	1.2396	7.58	0.83617	1.26055	7.58	0.83636	1.31279				7.58	0.67813	2.04296	7.58	0.76745	1.54486	7.58	0.8339	1.63768	7.58	0.83664	1.23786	7.58	0.83471	1.72823	7.58
	7.59	0.8322	1.67732	7.59	0.84206	1.32894	7.59	0.8254	1.31024	7.59	0.82513	1.28404	7.59	0.89626	1.33611	7.59	1.08275	2.4684	7.59	0.83688	1.34669	7.59	0.83712	1.2394	7.59	0.83693	1.26026	7.59	0.83712	1.31253				7.59	0.67935	2.04143	7.59	0.76804	1.54488	7.59	0.83465	1.63756	7.59	0.83739	1.23827	7.59	0.83547	1.72797	7.59
	7.6	0.83291	1.67658	7.6	0.84282	1.32872	7.6	0.82614	1.30998	7.6	0.82587	1.28383	7.6	0.89708	1.33608	7.6	1.08307	2.47043	7.6	0.83763	1.3465	7.6	0.83787	1.2392	7.6	0.83768	1.25998	7.6	0.83787	1.31227				7.6	0.68057	2.0399	7.6	0.76863	1.54489	7.6	0.8354	1.63745	7.6	0.83814	1.23869	7.6	0.83621	1.7277	7.6
	7.61	0.83362	1.67584	7.61	0.84358	1.32849	7.61	0.82688	1.30971	7.61	0.82662	1.28363	7.61	0.8979	1.33604	7.61	1.08338	2.47247	7.61	0.83838	1.34631	7.61	0.83862	1.239	7.61	0.83843	1.2597	7.61	0.83863	1.31201				7.61	0.68179	2.03838	7.61	0.76922	1.54491	7.61	0.83614	1.63733	7.61	0.83889	1.2391	7.61	0.83696	1.72744	7.61
	7.62	0.83433	1.67511	7.62	0.84433	1.32827	7.62	0.82762	1.30945	7.62	0.82736	1.28342	7.62	0.89871	1.33601	7.62	1.08369	2.4745	7.62	0.83913	1.34613	7.62	0.83937	1.2388	7.62	0.83918	1.25941	7.62	0.83938	1.31175				7.62	0.683	2.03686	7.62	0.76981	1.54492	7.62	0.83688	1.63722	7.62	0.83963	1.23951	7.62	0.8377	1.72717	7.62
	7.63	0.83503	1.67437	7.63	0.84509	1.32805	7.63	0.82836	1.30919	7.63	0.82809	1.28322	7.63	0.89952	1.33598	7.63	1.084	2.47653	7.63	0.83988	1.34594	7.63	0.84012	1.2386	7.63	0.83993	1.25913	7.63	0.84012	1.31149				7.63	0.6842	2.03534	7.63	0.77039	1.54494	7.63	0.83762	1.63711	7.63	0.84037	1.23992	7.63	0.83844	1.72691	7.63
	7.64	0.83573	1.67364	7.64	0.84584	1.32782	7.64	0.82909	1.30893	7.64	0.82883	1.28301	7.64	0.90033	1.33594	7.64	1.0843	2.47857	7.64	0.84062	1.34575	7.64	0.84086	1.2384	7.64	0.84067	1.25885	7.64	0.84087	1.31123				7.64	0.68541	2.03383	7.64	0.77098	1.54496	7.64	0.83835	1.637	7.64	0.84111	1.24032	7.64	0.83918	1.72665	7.64
	7.65	0.83643	1.67291	7.65	0.84658	1.3276	7.65	0.82982	1.30867	7.65	0.82956	1.28281	7.65	0.90113	1.33591	7.65	1.0846	2.4806	7.65	0.84136	1.34556	7.65	0.8416	1.2382	7.65	0.84141	1.25856	7.65	0.84161	1.31096				7.65	0.68661	2.03232	7.65	0.77156	1.54498	7.65	0.83909	1.63689	7.65	0.84185	1.24072	7.65	0.83992	1.72639	7.65
	7.66	0.83712	1.67218	7.66	0.84733	1.32738	7.66	0.83055	1.3084	7.66	0.83029	1.2826	7.66	0.90194	1.33587	7.66	1.0849	2.48264	7.66	0.8421	1.34538	7.66	0.84234	1.238	7.66	0.84215	1.25828	7.66	0.84235	1.3107				7.66	0.6878	2.03081	7.66	0.77213	1.545	7.66	0.83982	1.63678	7.66	0.84258	1.24113	7.66	0.84065	1.72613	7.66
	7.67	0.83782	1.67145	7.67	0.84807	1.32716	7.67	0.83128	1.30814	7.67	0.83102	1.2824	7.67	0.90274	1.33584	7.67	1.0852	2.48467	7.67	0.84284	1.34519	7.67	0.84308	1.2378	7.67	0.84289	1.258	7.67	0.84309	1.31044				7.67	0.68899	2.02931	7.67	0.77271	1.54502	7.67	0.84055	1.63667	7.67	0.84331	1.24153	7.67	0.84139	1.72587	7.67
	7.68	0.83851	1.67072	7.68	0.84881	1.32693	7.68	0.832	1.30788	7.68	0.83174	1.28219	7.68	0.90354	1.33581	7.68	1.08549	2.4867	7.68	0.84357	1.345	7.68	0.84381	1.2376	7.68	0.84362	1.25772	7.68	0.84382	1.31018				7.68	0.69018	2.02781	7.68	0.77328	1.54504	7.68	0.84127	1.63657	7.68	0.84404	1.24193	7.68	0.84212	1.72561	7.68
	7.69	0.8392	1.66999	7.69	0.84954	1.32671	7.69	0.83273	1.30762	7.69	0.83247	1.28199	7.69	0.90433	1.33578	7.69	1.08577	2.48874	7.69	0.8443	1.34482	7.69	0.84454	1.2374	7.69	0.84435	1.25743	7.69	0.84455	1.30992				7.69	0.69136	2.02631	7.69	0.77385	1.54507	7.69	0.842	1.63646	7.69	0.84477	1.24232	7.69	0.84284	1.72535	7.69
	7.7	0.83988	1.66927	7.7	0.85028	1.32649	7.7	0.83345	1.30736	7.7	0.83319	1.28178	7.7	0.90513	1.33574	7.7	1.08606	2.49077	7.7	0.84503	1.34463	7.7	0.84527	1.2372	7.7	0.84508	1.25715	7.7	0.84528	1.30966				7.7	0.69254	2.02481	7.7	0.77442	1.54509	7.7	0.84272	1.63636	7.7	0.84549	1.24272	7.7	0.84357	1.72509	7.7
	7.71	0.84057	1.66854	7.71	0.85101	1.32626	7.71	0.83416	1.3071	7.71	0.83391	1.28158	7.71	0.90592	1.33571	7.71	1.08634	2.49281	7.71	0.84576	1.34444	7.71	0.846	1.237	7.71	0.84581	1.25687	7.71	0.84601	1.3094				7.71	0.69371	2.02332	7.71	0.77498	1.54512	7.71	0.84344	1.63626	7.71	0.84622	1.24311	7.71	0.84429	1.72484	7.71
	7.72	0.84125	1.66782	7.72	0.85174	1.32604	7.72	0.83488	1.30684	7.72	0.83462	1.28137	7.72	0.90671	1.33568	7.72	1.08662	2.49484	7.72	0.84648	1.34426	7.72	0.84672	1.2368	7.72	0.84653	1.25659	7.72	0.84673	1.30914				7.72	0.69488	2.02184	7.72	0.77554	1.54514	7.72	0.84415	1.63616	7.72	0.84694	1.2435	7.72	0.84501	1.72458	7.72
	7.73	0.84193	1.6671	7.73	0.85247	1.32582	7.73	0.83559	1.30658	7.73	0.83534	1.28117	7.73	0.9075	1.33565	7.73	1.08689	2.49688	7.73	0.84721	1.34407	7.73	0.84744	1.2366	7.73	0.84725	1.2563	7.73	0.84746	1.30888				7.73	0.69605	2.02035	7.73	0.7761	1.54517	7.73	0.84487	1.63606	7.73	0.84765	1.24389	7.73	0.84573	1.72433	7.73
	7.74	0.84261	1.66638	7.74	0.85319	1.3256	7.74	0.8363	1.30632	7.74	0.83605	1.28096	7.74	0.90828	1.33561	7.74	1.08717	2.49891	7.74	0.84792	1.34389	7.74	0.84816	1.23641	7.74	0.84797	1.25602	7.74	0.84818	1.30862				7.74	0.69721	2.01887	7.74	0.77666	1.5452	7.74	0.84558	1.63596	7.74	0.84837	1.24428	7.74	0.84644	1.72408	7.74
	7.75	0.84328	1.66566	7.75	0.85391	1.32538	7.75	0.83701	1.30606	7.75	0.83676	1.28076	7.75	0.90906	1.33558	7.75	1.08743	2.50094	7.75	0.84864	1.3437	7.75	0.84888	1.23621	7.75	0.84869	1.25574	7.75	0.8489	1.30836				7.75	0.69837	2.0174	7.75	0.77722	1.54523	7.75	0.84629	1.63587	7.75	0.84908	1.24466	7.75	0.84715	1.72382	7.75
	7.76	0.84395	1.66494	7.76	0.85463	1.32515	7.76	0.83771	1.3058	7.76	0.83746	1.28055	7.76	0.90985	1.33555	7.76	1.0877	2.50298	7.76	0.84936	1.34352	7.76	0.84959	1.23601	7.76	0.84941	1.25546	7.76	0.84961	1.3081				7.76	0.69952	2.01592	7.76	0.77777	1.54526	7.76	0.84699	1.63577	7.76	0.84979	1.24505	7.76	0.84786	1.72357	7.76
	7.77	0.84462	1.66422	7.77	0.85535	1.32493	7.77	0.83842	1.30554	7.77	0.83817	1.28035	7.77	0.91062	1.33552	7.77	1.08796	2.50501	7.77	0.85007	1.34333	7.77	0.85031	1.23581	7.77	0.85012	1.25517	7.77	0.85033	1.30785				7.77	0.70067	2.01445	7.77	0.77832	1.54529	7.77	0.8477	1.63568	7.77	0.8505	1.24543	7.77	0.84857	1.72332	7.77
	7.78	0.84529	1.6635	7.78	0.85607	1.32471	7.78	0.83912	1.30528	7.78	0.83887	1.28014	7.78	0.9114	1.33549	7.78	1.08822	2.50705	7.78	0.85078	1.34314	7.78	0.85102	1.23562	7.78	0.85083	1.25489	7.78	0.85104	1.30759				7.78	0.70182	2.01299	7.78	0.77887	1.54532	7.78	0.8484	1.63559	7.78	0.85121	1.24581	7.78	0.84928	1.72307	7.78
	7.79	0.84596	1.66279	7.79	0.85678	1.32449	7.79	0.83982	1.30502	7.79	0.83957	1.27994	7.79	0.91217	1.33546	7.79	1.08848	2.50908	7.79	0.85149	1.34296	7.79	0.85173	1.23542	7.79	0.85154	1.25461	7.79	0.85175	1.30733				7.79	0.70296	2.01152	7.79	0.77941	1.54536	7.79	0.8491	1.63549	7.79	0.85191	1.24619	7.79	0.84998	1.72282	7.79
	7.8	0.84662	1.66208	7.8	0.85749	1.32427	7.8	0.84051	1.30476	7.8	0.84027	1.27973	7.8	0.91295	1.33542	7.8	1.08873	2.51111	7.8	0.85219	1.34277	7.8	0.85243	1.23522	7.8	0.85224	1.25433	7.8	0.85245	1.30707				7.8	0.7041	2.01006	7.8	0.77996	1.54539	7.8	0.8498	1.6354	7.8	0.85261	1.24657	7.8	0.85068	1.72258	7.8
	7.81	0.84728	1.66136	7.81	0.8582	1.32405	7.81	0.84121	1.3045	7.81	0.84096	1.27953	7.81	0.91372	1.33539	7.81	1.08899	2.51315	7.81	0.8529	1.34259	7.81	0.85313	1.23503	7.81	0.85295	1.25404	7.81	0.85316	1.30681				7.81	0.70523	2.0086	7.81	0.7805	1.54543	7.81	0.8505	1.63532	7.81	0.85331	1.24694	7.81	0.85138	1.72233	7.81
	7.82	0.84794	1.66065	7.82	0.8589	1.32383	7.82	0.8419	1.30425	7.82	0.84165	1.27932	7.82	0.91448	1.33536	7.82	1.08923	2.51518	7.82	0.8536	1.3424	7.82	0.85384	1.23483	7.82	0.85365	1.25376	7.82	0.85386	1.30655				7.82	0.70636	2.00715	7.82	0.78104	1.54546	7.82	0.85119	1.63523	7.82	0.85401	1.24731	7.82	0.85208	1.72208	7.82
	7.83	0.84859	1.65994	7.83	0.85961	1.3236	7.83	0.84259	1.30399	7.83	0.84234	1.27912	7.83	0.91525	1.33533	7.83	1.08948	2.51722	7.83	0.8543	1.34222	7.83	0.85453	1.23463	7.83	0.85435	1.25348	7.83	0.85456	1.30629				7.83	0.70749	2.0057	7.83	0.78157	1.5455	7.83	0.85188	1.63514	7.83	0.8547	1.24769	7.83	0.85278	1.72184	7.83
	7.84	0.84925	1.65923	7.84	0.86031	1.32338	7.84	0.84328	1.30373	7.84	0.84303	1.27891	7.84	0.91601	1.3353	7.84	1.08972	2.51925	7.84	0.85499	1.34203	7.84	0.85523	1.23444	7.84	0.85504	1.2532	7.84	0.85526	1.30604				7.84	0.70861	2.00425	7.84	0.78211	1.54554	7.84	0.85257	1.63506	7.84	0.85539	1.24806	7.84	0.85347	1.72159	7.84
	7.85	0.8499	1.65853	7.85	0.86101	1.32316	7.85	0.84396	1.30347	7.85	0.84372	1.27871	7.85	0.91678	1.33527	7.85	1.08996	2.52128	7.85	0.85569	1.34185	7.85	0.85593	1.23424	7.85	0.85574	1.25292	7.85	0.85595	1.30578				7.85	0.70973	2.00281	7.85	0.78264	1.54557	7.85	0.85326	1.63497	7.85	0.85608	1.24842	7.85	0.85416	1.72135	7.85
	7.86	0.85055	1.65782	7.86	0.8617	1.32294	7.86	0.84465	1.30321	7.86	0.8444	1.2785	7.86	0.91753	1.33524	7.86	1.0902	2.52332	7.86	0.85638	1.34166	7.86	0.85662	1.23404	7.86	0.85643	1.25263	7.86	0.85664	1.30552				7.86	0.71085	2.00137	7.86	0.78317	1.54561	7.86	0.85394	1.63489	7.86	0.85677	1.24879	7.86	0.85485	1.72111	7.86
	7.87	0.8512	1.65711	7.87	0.8624	1.32272	7.87	0.84533	1.30296	7.87	0.84508	1.2783	7.87	0.91829	1.33521	7.87	1.09043	2.52535	7.87	0.85707	1.34148	7.87	0.85731	1.23385	7.87	0.85712	1.25235	7.87	0.85733	1.30526				7.87	0.71196	1.99993	7.87	0.7837	1.54565	7.87	0.85463	1.63481	7.87	0.85746	1.24916	7.87	0.85553	1.72086	7.87
	7.88	0.85184	1.65641	7.88	0.86309	1.3225	7.88	0.846	1.3027	7.88	0.84576	1.2781	7.88	0.91905	1.33518	7.88	1.09066	2.52738	7.88	0.85776	1.3413	7.88	0.858	1.23365	7.88	0.85781	1.25207	7.88	0.85802	1.305				7.88	0.71307	1.99849	7.88	0.78422	1.5457	7.88	0.85531	1.63473	7.88	0.85814	1.24952	7.88	0.85622	1.72062	7.88
	7.89	0.85248	1.65571	7.89	0.86378	1.32228	7.89	0.84668	1.30244	7.89	0.84644	1.27789	7.89	0.9198	1.33515	7.89	1.09089	2.52942	7.89	0.85844	1.34111	7.89	0.85868	1.23346	7.89	0.85849	1.25179	7.89	0.85871	1.30475				7.89	0.71418	1.99706	7.89	0.78475	1.54574	7.89	0.85599	1.63465	7.89	0.85882	1.24988	7.89	0.8569	1.72038	7.89
	7.9	0.85312	1.65501	7.9	0.86446	1.32206	7.9	0.84736	1.30219	7.9	0.84712	1.27769	7.9	0.92055	1.33512	7.9	1.09111	2.53145	7.9	0.85913	1.34093	7.9	0.85936	1.23326	7.9	0.85918	1.25151	7.9	0.85939	1.30449				7.9	0.71528	1.99563	7.9	0.78527	1.54578	7.9	0.85666	1.63457	7.9	0.8595	1.25024	7.9	0.85758	1.72014	7.9
	7.91	0.85376	1.65431	7.91	0.86515	1.32184	7.91	0.84803	1.30193	7.91	0.84779	1.27748	7.91	0.9213	1.33509	7.91	1.09134	2.53348	7.91	0.85981	1.34074	7.91	0.86005	1.23307	7.91	0.85986	1.25122	7.91	0.86008	1.30423				7.91	0.71637	1.99421	7.91	0.78579	1.54582	7.91	0.85734	1.63449	7.91	0.86018	1.2506	7.91	0.85826	1.7199	7.91
	7.92	0.8544	1.65361	7.92	0.86583	1.32162	7.92	0.8487	1.30167	7.92	0.84846	1.27728	7.92	0.92205	1.33506	7.92	1.09156	2.53552	7.92	0.86049	1.34056	7.92	0.86072	1.23287	7.92	0.86054	1.25094	7.92	0.86076	1.30398				7.92	0.71747	1.99278	7.92	0.7863	1.54587	7.92	0.85801	1.63441	7.92	0.86085	1.25096	7.92	0.85893	1.71967	7.92
	7.93	0.85503	1.65291	7.93	0.86651	1.3214	7.93	0.84937	1.30142	7.93	0.84913	1.27707	7.93	0.92279	1.33503	7.93	1.09177	2.53755	7.93	0.86117	1.34038	7.93	0.8614	1.23268	7.93	0.86122	1.25066	7.93	0.86143	1.30372				7.93	0.71856	1.99136	7.93	0.78682	1.54591	7.93	0.85868	1.63434	7.93	0.86153	1.25131	7.93	0.8596	1.71943	7.93
	7.94	0.85567	1.65221	7.94	0.86719	1.32118	7.94	0.85003	1.30116	7.94	0.8498	1.27687	7.94	0.92353	1.335	7.94	1.09199	2.53958	7.94	0.86184	1.34019	7.94	0.86208	1.23248	7.94	0.86189	1.25038	7.94	0.86211	1.30346				7.94	0.71964	1.98995	7.94	0.78733	1.54596	7.94	0.85934	1.63427	7.94	0.8622	1.25166	7.94	0.86027	1.71919	7.94
	7.95	0.85629	1.65151	7.95	0.86787	1.32096	7.95	0.85069	1.30091	7.95	0.85046	1.27667	7.95	0.92427	1.33498	7.95	1.0922	2.54161	7.95	0.86251	1.34001	7.95	0.86275	1.23229	7.95	0.86256	1.2501	7.95	0.86278	1.30321				7.95	0.72073	1.98854	7.95	0.78784	1.54601	7.95	0.86001	1.63419	7.95	0.86286	1.25201	7.95	0.86094	1.71896	7.95
	7.96	0.85692	1.65082	7.96	0.86854	1.32074	7.96	0.85136	1.30065	7.96	0.85112	1.27646	7.96	0.92501	1.33495	7.96	1.0924	2.54365	7.96	0.86318	1.33982	7.96	0.86342	1.2321	7.96	0.86323	1.24982	7.96	0.86345	1.30295				7.96	0.72181	1.98713	7.96	0.78835	1.54605	7.96	0.86067	1.63412	7.96	0.86353	1.25236	7.96	0.86161	1.71872	7.96
	7.97	0.85755	1.65013	7.97	0.86921	1.32052	7.97	0.85202	1.3004	7.97	0.85178	1.27626	7.97	0.92575	1.33492	7.97	1.09261	2.54568	7.97	0.86385	1.33964	7.97	0.86409	1.2319	7.97	0.8639	1.24954	7.97	0.86412	1.30269				7.97	0.72288	1.98572	7.97	0.78886	1.5461	7.97	0.86133	1.63405	7.97	0.86419	1.25271	7.97	0.86227	1.71849	7.97
	7.98	0.85817	1.64943	7.98	0.86988	1.3203	7.98	0.85267	1.30014	7.98	0.85244	1.27605	7.98	0.92648	1.33489	7.98	1.09281	2.54771	7.98	0.86452	1.33946	7.98	0.86475	1.23171	7.98	0.86457	1.24925	7.98	0.86479	1.30244				7.98	0.72395	1.98431	7.98	0.78936	1.54615	7.98	0.86199	1.63398	7.98	0.86486	1.25306	7.98	0.86294	1.71825	7.98
	7.99	0.85879	1.64874	7.99	0.87055	1.32008	7.99	0.85333	1.29989	7.99	0.8531	1.27585	7.99	0.92722	1.33486	7.99	1.09301	2.54974	7.99	0.86518	1.33927	7.99	0.86542	1.23151	7.99	0.86523	1.24897	7.99	0.86545	1.30218				7.99	0.72502	1.98291	7.99	0.78986	1.5462	7.99	0.86265	1.63391	7.99	0.86552	1.25341	7.99	0.8636	1.71802	7.99
	8	0.85941	1.64805	8	0.87121	1.31986	8	0.85398	1.29963	8	0.85375	1.27565	8	0.92795	1.33483	8	1.09321	2.55177	8	0.86584	1.33909	8	0.86608	1.23132	8	0.86589	1.24869	8	0.86612	1.30192				8	0.72609	1.98152	8	0.79036	1.54625	8	0.86331	1.63385	8	0.86617	1.25375	8	0.86426	1.71779	8
	8.01	0.86003	1.64736	8.01	0.87187	1.31964	8.01	0.85463	1.29938	8.01	0.8544	1.27544	8.01	0.92867	1.3348	8.01	1.0934	2.55381	8.01	0.8665	1.33891	8.01	0.86674	1.23113	8.01	0.86655	1.24841	8.01	0.86678	1.30167				8.01	0.72715	1.98012	8.01	0.79086	1.5463	8.01	0.86396	1.63378	8.01	0.86683	1.25409	8.01	0.86491	1.71756	8.01
	8.02	0.86064	1.64667	8.02	0.87253	1.31942	8.02	0.85528	1.29913	8.02	0.85505	1.27524	8.02	0.9294	1.33478	8.02	1.0936	2.55584	8.02	0.86716	1.33872	8.02	0.8674	1.23093	8.02	0.86721	1.24813	8.02	0.86744	1.30141				8.02	0.72821	1.97873	8.02	0.79135	1.54636	8.02	0.86461	1.63371	8.02	0.86748	1.25443	8.02	0.86557	1.71733	8.02
	8.03	0.86126	1.64599	8.03	0.87319	1.3192	8.03	0.85593	1.29887	8.03	0.8557	1.27503	8.03	0.93013	1.33475	8.03	1.09379	2.55787	8.03	0.86782	1.33854	8.03	0.86805	1.23074	8.03	0.86787	1.24785	8.03	0.86809	1.30116				8.03	0.72926	1.97734	8.03	0.79185	1.54641	8.03	0.86526	1.63365	8.03	0.86813	1.25477	8.03	0.86622	1.7171	8.03
	8.04	0.86187	1.6453	8.04	0.87385	1.31898	8.04	0.85657	1.29862	8.04	0.85635	1.27483	8.04	0.93085	1.33472	8.04	1.09397	2.5599	8.04	0.86847	1.33836	8.04	0.86871	1.23055	8.04	0.86852	1.24757	8.04	0.86875	1.3009				8.04	0.73031	1.97595	8.04	0.79234	1.54646	8.04	0.86591	1.63359	8.04	0.86878	1.25511	8.04	0.86687	1.71687	8.04
	8.05	0.86247	1.64461	8.05	0.8745	1.31876	8.05	0.85722	1.29836	8.05	0.85699	1.27463	8.05	0.93157	1.33469	8.05	1.09416	2.56193	8.05	0.86912	1.33818	8.05	0.86936	1.23035	8.05	0.86917	1.24729	8.05	0.8694	1.30065				8.05	0.73136	1.97457	8.05	0.79283	1.54652	8.05	0.86655	1.63352	8.05	0.86943	1.25544	8.05	0.86752	1.71664	8.05
	8.06	0.86308	1.64393	8.06	0.87516	1.31854	8.06	0.85786	1.29811	8.06	0.85763	1.27442	8.06	0.93229	1.33467	8.06	1.09434	2.56396	8.06	0.86977	1.33799	8.06	0.87001	1.23016	8.06	0.86982	1.24701	8.06	0.87005	1.30039				8.06	0.73241	1.97319	8.06	0.79331	1.54657	8.06	0.86719	1.63346	8.06	0.87008	1.25578	8.06	0.86816	1.71641	8.06
	8.07	0.86369	1.64325	8.07	0.87581	1.31832	8.07	0.85849	1.29786	8.07	0.85827	1.27422	8.07	0.933	1.33464	8.07	1.09452	2.56599	8.07	0.87042	1.33781	8.07	0.87065	1.22997	8.07	0.87047	1.24673	8.07	0.8707	1.30014				8.07	0.73345	1.97181	8.07	0.7938	1.54663	8.07	0.86783	1.6334	8.07	0.87072	1.25611	8.07	0.86881	1.71619	8.07
	8.08	0.86429	1.64257	8.08	0.87645	1.31811	8.08	0.85913	1.2976	8.08	0.85891	1.27402	8.08	0.93372	1.33461	8.08	1.09469	2.56802	8.08	0.87107	1.33763	8.08	0.8713	1.22978	8.08	0.87112	1.24645	8.08	0.87134	1.29988				8.08	0.73448	1.97044	8.08	0.79428	1.54669	8.08	0.86847	1.63334	8.08	0.87136	1.25644	8.08	0.86945	1.71596	8.08
	8.09	0.86489	1.64189	8.09	0.8771	1.31789	8.09	0.85977	1.29735	8.09	0.85954	1.27381	8.09	0.93443	1.33458	8.09	1.09487	2.57005	8.09	0.87171	1.33744	8.09	0.87194	1.22959	8.09	0.87176	1.24617	8.09	0.87199	1.29963				8.09	0.73552	1.96907	8.09	0.79476	1.54674	8.09	0.86911	1.63329	8.09	0.872	1.25677	8.09	0.87009	1.71574	8.09
	8.1	0.86549	1.64121	8.1	0.87774	1.31767	8.1	0.8604	1.2971	8.1	0.86018	1.27361	8.1	0.93514	1.33456	8.1	1.09504	2.57208	8.1	0.87235	1.33726	8.1	0.87258	1.22939	8.1	0.8724	1.24588	8.1	0.87263	1.29937				8.1	0.73655	1.9677	8.1	0.79524	1.5468	8.1	0.86974	1.63323	8.1	0.87264	1.2571	8.1	0.87073	1.71551	8.1
	8.11	0.86608	1.64053	8.11	0.87838	1.31745	8.11	0.86103	1.29685	8.11	0.86081	1.2734	8.11	0.93585	1.33453	8.11	1.09521	2.57411	8.11	0.87299	1.33708	8.11	0.87322	1.2292	8.11	0.87304	1.2456	8.11	0.87327	1.29912				8.11	0.73758	1.96634	8.11	0.79572	1.54686	8.11	0.87038	1.63317	8.11	0.87327	1.25742	8.11	0.87136	1.71529	8.11
	8.12	0.86668	1.63985	8.12	0.87902	1.31723	8.12	0.86166	1.2966	8.12	0.86144	1.2732	8.12	0.93656	1.3345	8.12	1.09537	2.57614	8.12	0.87363	1.3369	8.12	0.87386	1.22901	8.12	0.87368	1.24532	8.12	0.87391	1.29887				8.12	0.7386	1.96497	8.12	0.79619	1.54692	8.12	0.87101	1.63312	8.12	0.87391	1.25775	8.12	0.872	1.71507	8.12
	8.13	0.86727	1.63917	8.13	0.87966	1.31701	8.13	0.86228	1.29634	8.13	0.86207	1.273	8.13	0.93726	1.33448	8.13	1.09553	2.57817	8.13	0.87426	1.33672	8.13	0.8745	1.22882	8.13	0.87431	1.24504	8.13	0.87454	1.29861				8.13	0.73962	1.96361	8.13	0.79667	1.54698	8.13	0.87164	1.63306	8.13	0.87454	1.25807	8.13	0.87263	1.71484	8.13
	8.14	0.86786	1.6385	8.14	0.8803	1.31679	8.14	0.86291	1.29609	8.14	0.86269	1.27279	8.14	0.93797	1.33445	8.14	1.09569	2.5802	8.14	0.8749	1.33653	8.14	0.87513	1.22863	8.14	0.87495	1.24476	8.14	0.87518	1.29836				8.14	0.74064	1.96226	8.14	0.79714	1.54704	8.14	0.87226	1.63301	8.14	0.87517	1.25839	8.14	0.87326	1.71462	8.14
	8.15	0.86845	1.63782	8.15	0.88093	1.31657	8.15	0.86353	1.29584	8.15	0.86331	1.27259	8.15	0.93867	1.33443	8.15	1.09585	2.58223	8.15	0.87553	1.33635	8.15	0.87576	1.22844	8.15	0.87558	1.24448	8.15	0.87581	1.2981				8.15	0.74165	1.9609	8.15	0.79761	1.5471	8.15	0.87289	1.63296	8.15	0.87579	1.25871	8.15	0.87389	1.7144	8.15
	8.16	0.86904	1.63715	8.16	0.88156	1.31636	8.16	0.86415	1.29559	8.16	0.86394	1.27239	8.16	0.93937	1.3344	8.16	1.09601	2.58426	8.16	0.87616	1.33617	8.16	0.87639	1.22824	8.16	0.87621	1.2442	8.16	0.87644	1.29785				8.16	0.74266	1.95955	8.16	0.79807	1.54717	8.16	0.87351	1.63291	8.16	0.87642	1.25903	8.16	0.87452	1.71418	8.16
	8.17	0.86962	1.63648	8.17	0.88219	1.31614	8.17	0.86477	1.29534	8.17	0.86456	1.27218	8.17	0.94007	1.33437	8.17	1.09616	2.58628	8.17	0.87679	1.33599	8.17	0.87702	1.22805	8.17	0.87684	1.24392	8.17	0.87707	1.2976				8.17	0.74367	1.9582	8.17	0.79854	1.54723	8.17	0.87413	1.63286	8.17	0.87704	1.25935	8.17	0.87514	1.71396	8.17
	8.18	0.8702	1.63581	8.18	0.88282	1.31592	8.18	0.86539	1.29509	8.18	0.86517	1.27198	8.18	0.94076	1.33435	8.18	1.09631	2.58831	8.18	0.87741	1.33581	8.18	0.87764	1.22786	8.18	0.87746	1.24364	8.18	0.87769	1.29734				8.18	0.74467	1.95686	8.18	0.799	1.54729	8.18	0.87475	1.63281	8.18	0.87766	1.25966	8.18	0.87576	1.71374	8.18
	8.19	0.87078	1.63514	8.19	0.88344	1.3157	8.19	0.866	1.29484	8.19	0.86579	1.27178	8.19	0.94146	1.33432	8.19	1.09646	2.59034	8.19	0.87803	1.33562	8.19	0.87827	1.22767	8.19	0.87808	1.24336	8.19	0.87832	1.29709				8.19	0.74567	1.95552	8.19	0.79946	1.54736	8.19	0.87537	1.63276	8.19	0.87828	1.25998	8.19	0.87638	1.71352	8.19
	8.2	0.87136	1.63447	8.2	0.88406	1.31548	8.2	0.86662	1.29458	8.2	0.8664	1.27157	8.2	0.94215	1.3343	8.2	1.09661	2.59237	8.2	0.87866	1.33544	8.2	0.87889	1.22748	8.2	0.87871	1.24308	8.2	0.87894	1.29684				8.2	0.74667	1.95418	8.2	0.79992	1.54742	8.2	0.87598	1.63271	8.2	0.8789	1.26029	8.2	0.877	1.71331	8.2
	8.21	0.87194	1.6338	8.21	0.88469	1.31526	8.21	0.86723	1.29433	8.21	0.86702	1.27137	8.21	0.94284	1.33427	8.21	1.09675	2.59439	8.21	0.87928	1.33526	8.21	0.87951	1.22729	8.21	0.87933	1.2428	8.21	0.87956	1.29658				8.21	0.74767	1.95284	8.21	0.80038	1.54749	8.21	0.8766	1.63267	8.21	0.87952	1.2606	8.21	0.87762	1.71309	8.21
	8.22	0.87251	1.63313	8.22	0.8853	1.31505	8.22	0.86784	1.29408	8.22	0.86763	1.27117	8.22	0.94353	1.33424	8.22	1.09689	2.59642	8.22	0.87989	1.33508	8.22	0.88012	1.2271	8.22	0.87994	1.24253	8.22	0.88018	1.29633				8.22	0.74866	1.95151	8.22	0.80084	1.54756	8.22	0.87721	1.63262	8.22	0.88013	1.26091	8.22	0.87823	1.71288	8.22
	8.23	0.87309	1.63247	8.23	0.88592	1.31483	8.23	0.86844	1.29383	8.23	0.86823	1.27096	8.23	0.94421	1.33422	8.23	1.09703	2.59845	8.23	0.88051	1.3349	8.23	0.88074	1.22691	8.23	0.88056	1.24225	8.23	0.8808	1.29608				8.23	0.74964	1.95018	8.23	0.80129	1.54762	8.23	0.87782	1.63258	8.23	0.88074	1.26122	8.23	0.87885	1.71266	8.23
	8.24	0.87366	1.6318	8.24	0.88654	1.31461	8.24	0.86905	1.29358	8.24	0.86884	1.27076	8.24	0.9449	1.33419	8.24	1.09716	2.60047	8.24	0.88112	1.33472	8.24	0.88135	1.22672	8.24	0.88117	1.24197	8.24	0.88141	1.29583				8.24	0.75063	1.94885	8.24	0.80174	1.54769	8.24	0.87843	1.63253	8.24	0.88135	1.26153	8.24	0.87946	1.71245	8.24
	8.25	0.87423	1.63114	8.25	0.88715	1.31439	8.25	0.86965	1.29333	8.25	0.86944	1.27056	8.25	0.94558	1.33417	8.25	1.0973	2.6025	8.25	0.88174	1.33453	8.25	0.88197	1.22653	8.25	0.88179	1.24169	8.25	0.88202	1.29557				8.25	0.75161	1.94752	8.25	0.80219	1.54776	8.25	0.87903	1.63249	8.25	0.88196	1.26183	8.25	0.88007	1.71223	8.25
	8.26	0.87479	1.63048	8.26	0.88776	1.31417	8.26	0.87026	1.29309	8.26	0.87005	1.27035	8.26	0.94626	1.33414	8.26	1.09743	2.60453	8.26	0.88235	1.33435	8.26	0.88258	1.22634	8.26	0.8824	1.24141	8.26	0.88263	1.29532				8.26	0.75259	1.9462	8.26	0.80264	1.54783	8.26	0.87964	1.63245	8.26	0.88256	1.26214	8.26	0.88067	1.71202	8.26
	8.27	0.87536	1.62982	8.27	0.88837	1.31396	8.27	0.87086	1.29284	8.27	0.87065	1.27015	8.27	0.94694	1.33412	8.27	1.09756	2.60655	8.27	0.88296	1.33417	8.27	0.88318	1.22615	8.27	0.883	1.24113	8.27	0.88324	1.29507				8.27	0.75356	1.94488	8.27	0.80309	1.5479	8.27	0.88024	1.63241	8.27	0.88317	1.26244	8.27	0.88128	1.71181	8.27
	8.28	0.87592	1.62915	8.28	0.88898	1.31374	8.28	0.87145	1.29259	8.28	0.87125	1.26995	8.28	0.94762	1.33409	8.28	1.09768	2.60858	8.28	0.88356	1.33399	8.28	0.88379	1.22596	8.28	0.88361	1.24085	8.28	0.88385	1.29482				8.28	0.75454	1.94356	8.28	0.80353	1.54797	8.28	0.88084	1.63237	8.28	0.88377	1.26274	8.28	0.88188	1.71159	8.28
	8.29	0.87648	1.62849	8.29	0.88958	1.31352	8.29	0.87205	1.29234	8.29	0.87184	1.26975	8.29	0.94829	1.33407	8.29	1.09781	2.6106	8.29	0.88417	1.33381	8.29	0.8844	1.22577	8.29	0.88422	1.24057	8.29	0.88445	1.29456				8.29	0.7555	1.94225	8.29	0.80397	1.54804	8.29	0.88144	1.63233	8.29	0.88437	1.26304	8.29	0.88248	1.71138	8.29
	8.3	0.87704	1.62784	8.3	0.89019	1.3133	8.3	0.87264	1.29209	8.3	0.87244	1.26954	8.3	0.94897	1.33405	8.3	1.09793	2.61263	8.3	0.88477	1.33363	8.3	0.885	1.22558	8.3	0.88482	1.24029	8.3	0.88506	1.29431				8.3	0.75647	1.94094	8.3	0.80441	1.54811	8.3	0.88203	1.63229	8.3	0.88497	1.26334	8.3	0.88308	1.71117	8.3
	8.31	0.8776	1.62718	8.31	0.89079	1.31309	8.31	0.87324	1.29184	8.31	0.87303	1.26934	8.31	0.94964	1.33402	8.31	1.09805	2.61465	8.31	0.88537	1.33345	8.31	0.8856	1.2254	8.31	0.88542	1.24001	8.31	0.88566	1.29406				8.31	0.75743	1.93963	8.31	0.80485	1.54818	8.31	0.88263	1.63225	8.31	0.88557	1.26363	8.31	0.88368	1.71096	8.31
	8.32	0.87816	1.62652	8.32	0.89139	1.31287	8.32	0.87383	1.29159	8.32	0.87362	1.26914	8.32	0.95031	1.334	8.32	1.09817	2.61668	8.32	0.88597	1.33327	8.32	0.8862	1.22521	8.32	0.88602	1.23973	8.32	0.88626	1.29381				8.32	0.75839	1.93832	8.32	0.80529	1.54826	8.32	0.88322	1.63221	8.32	0.88616	1.26393	8.32	0.88428	1.71075	8.32
	8.33	0.87871	1.62587	8.33	0.89198	1.31265	8.33	0.87442	1.29134	8.33	0.87421	1.26893	8.33	0.95098	1.33397	8.33	1.09828	2.6187	8.33	0.88657	1.33308	8.33	0.88679	1.22502	8.33	0.88662	1.23946	8.33	0.88686	1.29356				8.33	0.75935	1.93702	8.33	0.80572	1.54833	8.33	0.88381	1.63218	8.33	0.88675	1.26422	8.33	0.88487	1.71055	8.33
	8.34	0.87926	1.62521	8.34	0.89258	1.31243	8.34	0.875	1.2911	8.34	0.8748	1.26873	8.34	0.95165	1.33395	8.34	1.09839	2.62072	8.34	0.88716	1.3329	8.34	0.88739	1.22483	8.34	0.88721	1.23918	8.34	0.88745	1.29331				8.34	0.7603	1.93572	8.34	0.80616	1.5484	8.34	0.8844	1.63214	8.34	0.88735	1.26452	8.34	0.88547	1.71034	8.34
	8.35	0.87981	1.62456	8.35	0.89317	1.31222	8.35	0.87559	1.29085	8.35	0.87539	1.26853	8.35	0.95231	1.33393	8.35	1.0985	2.62275	8.35	0.88776	1.33272	8.35	0.88798	1.22464	8.35	0.8878	1.2389	8.35	0.88805	1.29306				8.35	0.76125	1.93442	8.35	0.80659	1.54848	8.35	0.88499	1.63211	8.35	0.88793	1.26481	8.35	0.88606	1.71013	8.35
	8.36	0.88036	1.6239	8.36	0.89377	1.312	8.36	0.87617	1.2906	8.36	0.87597	1.26833	8.36	0.95298	1.3339	8.36	1.09861	2.62477	8.36	0.88835	1.33254	8.36	0.88857	1.22445	8.36	0.8884	1.23862	8.36	0.88864	1.2928				8.36	0.7622	1.93312	8.36	0.80702	1.54855	8.36	0.88558	1.63208	8.36	0.88852	1.2651	8.36	0.88665	1.70992	8.36
	8.37	0.88091	1.62325	8.37	0.89436	1.31178	8.37	0.87675	1.29035	8.37	0.87655	1.26812	8.37	0.95364	1.33388	8.37	1.09872	2.62679	8.37	0.88894	1.33236	8.37	0.88916	1.22427	8.37	0.88899	1.23834	8.37	0.88923	1.29255				8.37	0.76314	1.93183	8.37	0.80744	1.54863	8.37	0.88616	1.63204	8.37	0.88911	1.26538	8.37	0.88723	1.70972	8.37
	8.38	0.88145	1.6226	8.38	0.89494	1.31156	8.38	0.87733	1.2901	8.38	0.87713	1.26792	8.38	0.9543	1.33385	8.38	1.09882	2.62881	8.38	0.88953	1.33218	8.38	0.88975	1.22408	8.38	0.88957	1.23806	8.38	0.88982	1.2923				8.38	0.76409	1.93054	8.38	0.80787	1.54871	8.38	0.88674	1.63201	8.38	0.88969	1.26567	8.38	0.88782	1.70951	8.38
	8.39	0.882	1.62195	8.39	0.89553	1.31135	8.39	0.87791	1.28986	8.39	0.87771	1.26772	8.39	0.95496	1.33383	8.39	1.09892	2.63083	8.39	0.89011	1.332	8.39	0.89034	1.22389	8.39	0.89016	1.23779	8.39	0.8904	1.29205				8.39	0.76502	1.92925	8.39	0.80829	1.54878	8.39	0.88732	1.63198	8.39	0.89027	1.26596	8.39	0.8884	1.70931	8.39
	8.4	0.88254	1.6213	8.4	0.89612	1.31113	8.4	0.87849	1.28961	8.4	0.87829	1.26752	8.4	0.95561	1.33381	8.4	1.09902	2.63286	8.4	0.8907	1.33182	8.4	0.89092	1.2237	8.4	0.89075	1.23751	8.4	0.89099	1.2918				8.4	0.76596	1.92797	8.4	0.80872	1.54886	8.4	0.8879	1.63195	8.4	0.89085	1.26624	8.4	0.88899	1.7091	8.4
	8.41	0.88308	1.62065	8.41	0.8967	1.31091	8.41	0.87906	1.28936	8.41	0.87886	1.26731	8.41	0.95627	1.33378	8.41	1.09912	2.63488	8.41	0.89128	1.33164	8.41	0.8915	1.22351	8.41	0.89133	1.23723	8.41	0.89157	1.29155				8.41	0.76689	1.92669	8.41	0.80914	1.54894	8.41	0.88848	1.63192	8.41	0.89143	1.26652	8.41	0.88957	1.7089	8.41
	8.42	0.88361	1.62001	8.42	0.89728	1.3107	8.42	0.87963	1.28912	8.42	0.87944	1.26711	8.42	0.95692	1.33376	8.42	1.09921	2.6369	8.42	0.89186	1.33146	8.42	0.89209	1.22333	8.42	0.89191	1.23695	8.42	0.89215	1.2913				8.42	0.76782	1.92541	8.42	0.80956	1.54902	8.42	0.88905	1.63189	8.42	0.89201	1.26681	8.42	0.89014	1.7087	8.42
	8.43	0.88415	1.61936	8.43	0.89786	1.31048	8.43	0.8802	1.28887	8.43	0.88001	1.26691	8.43	0.95757	1.33374	8.43	1.0993	2.63892	8.43	0.89244	1.33128	8.43	0.89266	1.22314	8.43	0.89249	1.23667	8.43	0.89273	1.29105				8.43	0.76875	1.92413	8.43	0.80997	1.5491	8.43	0.88963	1.63187	8.43	0.89258	1.26709	8.43	0.89072	1.7085	8.43
	8.44	0.88468	1.61872	8.44	0.89843	1.31026	8.44	0.88077	1.28862	8.44	0.88058	1.26671	8.44	0.95822	1.33371	8.44	1.09939	2.64094	8.44	0.89302	1.3311	8.44	0.89324	1.22295	8.44	0.89307	1.2364	8.44	0.89331	1.2908				8.44	0.76967	1.92286	8.44	0.81039	1.54918	8.44	0.8902	1.63184	8.44	0.89316	1.26736	8.44	0.8913	1.70829	8.44
	8.45	0.88522	1.61807	8.45	0.89901	1.31004	8.45	0.88134	1.28838	8.45	0.88115	1.2665	8.45	0.95887	1.33369	8.45	1.09948	2.64296	8.45	0.89359	1.33092	8.45	0.89382	1.22276	8.45	0.89364	1.23612	8.45	0.89389	1.29055				8.45	0.77059	1.92158	8.45	0.8108	1.54926	8.45	0.89077	1.63181	8.45	0.89373	1.26764	8.45	0.89187	1.70809	8.45
	8.46	0.88575	1.61743	8.46	0.89958	1.30983	8.46	0.88191	1.28813	8.46	0.88171	1.2663	8.46	0.95952	1.33367	8.46	1.09956	2.64498	8.46	0.89417	1.33074	8.46	0.89439	1.22258	8.46	0.89422	1.23584	8.46	0.89446	1.2903				8.46	0.77151	1.92032	8.46	0.81121	1.54934	8.46	0.89134	1.63179	8.46	0.8943	1.26792	8.46	0.89244	1.70789	8.46
	8.47	0.88628	1.61679	8.47	0.90015	1.30961	8.47	0.88247	1.28789	8.47	0.88228	1.2661	8.47	0.96016	1.33365	8.47	1.09965	2.64699	8.47	0.89474	1.33056	8.47	0.89496	1.22239	8.47	0.89479	1.23556	8.47	0.89503	1.29005				8.47	0.77242	1.91905	8.47	0.81162	1.54942	8.47	0.8919	1.63176	8.47	0.89487	1.26819	8.47	0.89301	1.70769	8.47
	8.48	0.8868	1.61615	8.48	0.90072	1.30939	8.48	0.88303	1.28764	8.48	0.88284	1.2659	8.48	0.9608	1.33362	8.48	1.09973	2.64901	8.48	0.89531	1.33038	8.48	0.89553	1.2222	8.48	0.89536	1.23529	8.48	0.89561	1.2898				8.48	0.77333	1.91779	8.48	0.81203	1.5495	8.48	0.89247	1.63174	8.48	0.89543	1.26847	8.48	0.89358	1.7075	8.48
	8.49	0.88733	1.61551	8.49	0.90129	1.30918	8.49	0.88359	1.28739	8.49	0.8834	1.26569	8.49	0.96145	1.3336	8.49	1.09981	2.65103	8.49	0.89588	1.3302	8.49	0.8961	1.22202	8.49	0.89593	1.23501	8.49	0.89617	1.28955				8.49	0.77424	1.91652	8.49	0.81244	1.54958	8.49	0.89303	1.63172	8.49	0.896	1.26874	8.49	0.89415	1.7073	8.49
	8.5	0.88785	1.61487	8.5	0.90186	1.30896	8.5	0.88415	1.28715	8.5	0.88396	1.26549	8.5	0.96209	1.33358	8.5	1.09988	2.65305	8.5	0.89644	1.33002	8.5	0.89667	1.22183	8.5	0.89649	1.23473	8.5	0.89674	1.2893				8.5	0.77515	1.91527	8.5	0.81284	1.54967	8.5	0.89359	1.6317	8.5	0.89656	1.26901	8.5	0.89471	1.7071	8.5
	8.51	0.88838	1.61423	8.51	0.90242	1.30874	8.51	0.88471	1.2869	8.51	0.88452	1.26529	8.51	0.96272	1.33356	8.51	1.09996	2.65506	8.51	0.89701	1.32984	8.51	0.89723	1.22164	8.51	0.89706	1.23446	8.51	0.89731	1.28905				8.51	0.77605	1.91401	8.51	0.81325	1.54975	8.51	0.89415	1.63167	8.51	0.89712	1.26928	8.51	0.89527	1.7069	8.51
	8.52	0.8889	1.61359	8.52	0.90299	1.30853	8.52	0.88526	1.28666	8.52	0.88507	1.26509	8.52	0.96336	1.33353	8.52	1.10003	2.65708	8.52	0.89757	1.32966	8.52	0.8978	1.22146	8.52	0.89762	1.23418	8.52	0.89787	1.28881				8.52	0.77695	1.91276	8.52	0.81365	1.54984	8.52	0.89471	1.63165	8.52	0.89768	1.26955	8.52	0.89583	1.70671	8.52
	8.53	0.88941	1.61295	8.53	0.90355	1.30831	8.53	0.88582	1.28641	8.53	0.88563	1.26488	8.53	0.96399	1.33351	8.53	1.1001	2.6591	8.53	0.89814	1.32948	8.53	0.89836	1.22127	8.53	0.89818	1.2339	8.53	0.89843	1.28856				8.53	0.77785	1.9115	8.53	0.81405	1.54992	8.53	0.89527	1.63163	8.53	0.89824	1.26981	8.53	0.89639	1.70651	8.53
	8.54	0.88993	1.61232	8.54	0.90411	1.30809	8.54	0.88637	1.28617	8.54	0.88618	1.26468	8.54	0.96463	1.33349	8.54	1.10017	2.66111	8.54	0.8987	1.3293	8.54	0.89892	1.22109	8.54	0.89874	1.23362	8.54	0.89899	1.28831				8.54	0.77874	1.91026	8.54	0.81445	1.55001	8.54	0.89582	1.63162	8.54	0.8988	1.27008	8.54	0.89695	1.70631	8.54
	8.55	0.89045	1.61168	8.55	0.90466	1.30788	8.55	0.88692	1.28592	8.55	0.88673	1.26448	8.55	0.96526	1.33347	8.55	1.10024	2.66313	8.55	0.89925	1.32912	8.55	0.89948	1.2209	8.55	0.8993	1.23335	8.55	0.89955	1.28806				8.55	0.77964	1.90901	8.55	0.81484	1.55009	8.55	0.89637	1.6316	8.55	0.89935	1.27034	8.55	0.89751	1.70612	8.55
	8.56	0.89096	1.61105	8.56	0.90522	1.30766	8.56	0.88747	1.28568	8.56	0.88728	1.26428	8.56	0.96589	1.33345	8.56	1.1003	2.66514	8.56	0.89981	1.32894	8.56	0.90003	1.22071	8.56	0.89986	1.23307	8.56	0.90011	1.28781				8.56	0.78053	1.90777	8.56	0.81524	1.55018	8.56	0.89693	1.63158	8.56	0.8999	1.27061	8.56	0.89806	1.70593	8.56
	8.57	0.89147	1.61042	8.57	0.90577	1.30744	8.57	0.88802	1.28544	8.57	0.88783	1.26408	8.57	0.96652	1.33343	8.57	1.10036	2.66716	8.57	0.90037	1.32876	8.57	0.90059	1.22053	8.57	0.90042	1.2328	8.57	0.90067	1.28756				8.57	0.78141	1.90653	8.57	0.81563	1.55026	8.57	0.89748	1.63156	8.57	0.90045	1.27087	8.57	0.89862	1.70573	8.57
	8.58	0.89198	1.60978	8.58	0.90632	1.30723	8.58	0.88856	1.28519	8.58	0.88838	1.26387	8.58	0.96715	1.3334	8.58	1.10042	2.66917	8.58	0.90092	1.32858	8.58	0.90114	1.22034	8.58	0.90097	1.23252	8.58	0.90122	1.28732				8.58	0.78229	1.90529	8.58	0.81602	1.55035	8.58	0.89802	1.63155	8.58	0.901	1.27113	8.58	0.89917	1.70554	8.58
	8.59	0.89249	1.60915	8.59	0.90688	1.30701	8.59	0.88911	1.28495	8.59	0.88892	1.26367	8.59	0.96777	1.33338	8.59	1.10048	2.67119	8.59	0.90147	1.3284	8.59	0.90169	1.22016	8.59	0.90152	1.23224	8.59	0.90177	1.28707				8.59	0.78318	1.90405	8.59	0.81641	1.55044	8.59	0.89857	1.63153	8.59	0.90155	1.27139	8.59	0.89972	1.70535	8.59
	8.6	0.893	1.60852	8.6	0.90742	1.3068	8.6	0.88965	1.2847	8.6	0.88946	1.26347	8.6	0.96839	1.33336	8.6	1.10054	2.6732	8.6	0.90202	1.32822	8.6	0.90224	1.21997	8.6	0.90207	1.23197	8.6	0.90232	1.28682				8.6	0.78405	1.90282	8.6	0.8168	1.55053	8.6	0.89912	1.63152	8.6	0.9021	1.27165	8.6	0.90027	1.70516	8.6
	8.61	0.8935	1.60789	8.61	0.90797	1.30658	8.61	0.89019	1.28446	8.61	0.89	1.26327	8.61	0.96902	1.33334	8.61	1.10059	2.67521	8.61	0.90257	1.32804	8.61	0.90279	1.21979	8.61	0.90262	1.23169	8.61	0.90287	1.28657				8.61	0.78493	1.90159	8.61	0.81719	1.55062	8.61	0.89966	1.6315	8.61	0.90264	1.2719	8.61	0.90081	1.70496	8.61
	8.62	0.89401	1.60727	8.62	0.90852	1.30636	8.62	0.89073	1.28422	8.62	0.89054	1.26307	8.62	0.96964	1.33332	8.62	1.10064	2.67723	8.62	0.90312	1.32786	8.62	0.90334	1.2196	8.62	0.90317	1.23141	8.62	0.90342	1.28632				8.62	0.7858	1.90036	8.62	0.81757	1.5507	8.62	0.9002	1.63149	8.62	0.90318	1.27216	8.62	0.90136	1.70477	8.62
	8.63	0.89451	1.60664	8.63	0.90906	1.30615	8.63	0.89126	1.28397	8.63	0.89108	1.26286	8.63	0.97026	1.3333	8.63	1.10069	2.67924	8.63	0.90366	1.32768	8.63	0.90388	1.21942	8.63	0.90371	1.23114	8.63	0.90396	1.28608				8.63	0.78667	1.89913	8.63	0.81796	1.55079	8.63	0.90074	1.63148	8.63	0.90372	1.27241	8.63	0.9019	1.70458	8.63
	8.64	0.89501	1.60601	8.64	0.9096	1.30593	8.64	0.8918	1.28373	8.64	0.89162	1.26266	8.64	0.97087	1.33328	8.64	1.10074	2.68125	8.64	0.90421	1.3275	8.64	0.90442	1.21923	8.64	0.90425	1.23086	8.64	0.90451	1.28583				8.64	0.78754	1.89791	8.64	0.81834	1.55088	8.64	0.90128	1.63147	8.64	0.90426	1.27266	8.64	0.90244	1.70439	8.64
	8.65	0.89551	1.60539	8.65	0.91014	1.30571	8.65	0.89233	1.28349	8.65	0.89215	1.26246	8.65	0.97149	1.33326	8.65	1.10079	2.68326	8.65	0.90475	1.32732	8.65	0.90497	1.21905	8.65	0.9048	1.23059	8.65	0.90505	1.28558				8.65	0.7884	1.89669	8.65	0.81872	1.55097	8.65	0.90182	1.63145	8.65	0.9048	1.27292	8.65	0.90298	1.7042	8.65
	8.66	0.896	1.60476	8.66	0.91068	1.3055	8.66	0.89287	1.28324	8.66	0.89268	1.26226	8.66	0.9721	1.33323	8.66	1.10083	2.68527	8.66	0.90529	1.32714	8.66	0.90551	1.21886	8.66	0.90534	1.23031	8.66	0.90559	1.28533				8.66	0.78926	1.89547	8.66	0.8191	1.55107	8.66	0.90235	1.63144	8.66	0.90534	1.27317	8.66	0.90352	1.70402	8.66
	8.67	0.8965	1.60414	8.67	0.91122	1.30528	8.67	0.8934	1.283	8.67	0.89322	1.26206	8.67	0.97272	1.33321	8.67	1.10087	2.68728	8.67	0.90583	1.32696	8.67	0.90604	1.21868	8.67	0.90588	1.23004	8.67	0.90613	1.28509				8.67	0.79012	1.89425	8.67	0.81947	1.55116	8.67	0.90288	1.63143	8.67	0.90587	1.27342	8.67	0.90406	1.70383	8.67
	8.68	0.89699	1.60351	8.68	0.91175	1.30507	8.68	0.89393	1.28276	8.68	0.89375	1.26186	8.68	0.97333	1.33319	8.68	1.10091	2.68929	8.68	0.90636	1.32678	8.68	0.90658	1.21849	8.68	0.90641	1.22976	8.68	0.90667	1.28484				8.68	0.79098	1.89304	8.68	0.81985	1.55125	8.68	0.90342	1.63143	8.68	0.90641	1.27366	8.68	0.90459	1.70364	8.68
	8.69	0.89749	1.60289	8.69	0.91229	1.30485	8.69	0.89445	1.28252	8.69	0.89427	1.26165	8.69	0.97394	1.33317	8.69	1.10095	2.6913	8.69	0.9069	1.3266	8.69	0.90712	1.21831	8.69	0.90695	1.22949	8.69	0.9072	1.28459				8.69	0.79183	1.89183	8.69	0.82022	1.55134	8.69	0.90395	1.63142	8.69	0.90694	1.27391	8.69	0.90513	1.70345	8.69
	8.7	0.89798	1.60227	8.7	0.91282	1.30463	8.7	0.89498	1.28227	8.7	0.8948	1.26145	8.7	0.97455	1.33315	8.7	1.10099	2.69331	8.7	0.90743	1.32642	8.7	0.90765	1.21812	8.7	0.90748	1.22921	8.7	0.90774	1.28435				8.7	0.79268	1.89062	8.7	0.8206	1.55143	8.7	0.90448	1.63141	8.7	0.90747	1.27416	8.7	0.90566	1.70327	8.7
	8.71	0.89847	1.60165	8.71	0.91335	1.30442	8.71	0.8955	1.28203	8.71	0.89533	1.26125	8.71	0.97515	1.33313	8.71	1.10102	2.69532	8.71	0.90797	1.32624	8.71	0.90818	1.21794	8.71	0.90801	1.22893	8.71	0.90827	1.2841				8.71	0.79353	1.88941	8.71	0.82097	1.55153	8.71	0.905	1.6314	8.71	0.908	1.2744	8.71	0.90619	1.70308	8.71
	8.72	0.89895	1.60103	8.72	0.91388	1.3042	8.72	0.89603	1.28179	8.72	0.89585	1.26105	8.72	0.97576	1.33311	8.72	1.10105	2.69733	8.72	0.9085	1.32606	8.72	0.90871	1.21776	8.72	0.90855	1.22866	8.72	0.9088	1.28385				8.72	0.79438	1.88821	8.72	0.82134	1.55162	8.72	0.90553	1.6314	8.72	0.90852	1.27464	8.72	0.90672	1.7029	8.72
	8.73	0.89944	1.60041	8.73	0.9144	1.30399	8.73	0.89655	1.28155	8.73	0.89637	1.26085	8.73	0.97636	1.33309	8.73	1.10108	2.69934	8.73	0.90903	1.32588	8.73	0.90924	1.21757	8.73	0.90907	1.22838	8.73	0.90933	1.28361				8.73	0.79522	1.887	8.73	0.8217	1.55171	8.73	0.90605	1.63139	8.73	0.90905	1.27488	8.73	0.90725	1.70271	8.73
	8.74	0.89992	1.5998	8.74	0.91493	1.30377	8.74	0.89707	1.28131	8.74	0.89689	1.26065	8.74	0.97696	1.33307	8.74	1.10111	2.70134	8.74	0.90955	1.3257	8.74	0.90977	1.21739	8.74	0.9096	1.22811	8.74	0.90986	1.28336				8.74	0.79606	1.8858	8.74	0.82207	1.55181	8.74	0.90658	1.63139	8.74	0.90957	1.27512	8.74	0.90777	1.70253	8.74
	8.75	0.90041	1.59918	8.75	0.91545	1.30356	8.75	0.89759	1.28107	8.75	0.89741	1.26045	8.75	0.97756	1.33305	8.75	1.10114	2.70335	8.75	0.91008	1.32553	8.75	0.91029	1.21721	8.75	0.91013	1.22784	8.75	0.91039	1.28312				8.75	0.7969	1.88461	8.75	0.82244	1.5519	8.75	0.9071	1.63138	8.75	0.91009	1.27536	8.75	0.9083	1.70235	8.75
	8.76	0.90089	1.59856	8.76	0.91597	1.30334	8.76	0.8981	1.28082	8.76	0.89793	1.26024	8.76	0.97816	1.33303	8.76	1.10116	2.70535	8.76	0.9106	1.32535	8.76	0.91082	1.21702	8.76	0.91065	1.22756	8.76	0.91091	1.28287				8.76	0.79773	1.88341	8.76	0.8228	1.552	8.76	0.90762	1.63138	8.76	0.91061	1.2756	8.76	0.90882	1.70216	8.76
	8.77	0.90137	1.59795	8.77	0.91649	1.30312	8.77	0.89862	1.28058	8.77	0.89844	1.26004	8.77	0.97876	1.33301	8.77	1.10118	2.70736	8.77	0.91113	1.32517	8.77	0.91134	1.21684	8.77	0.91118	1.22729	8.77	0.91143	1.28262				8.77	0.79856	1.88222	8.77	0.82316	1.5521	8.77	0.90814	1.63138	8.77	0.91113	1.27584	8.77	0.90934	1.70198	8.77
	8.78	0.90185	1.59733	8.78	0.91701	1.30291	8.78	0.89913	1.28034	8.78	0.89896	1.25984	8.78	0.97936	1.33299	8.78	1.1012	2.70937	8.78	0.91165	1.32499	8.78	0.91186	1.21666	8.78	0.9117	1.22701	8.78	0.91195	1.28238				8.78	0.79939	1.88103	8.78	0.82352	1.55219	8.78	0.90865	1.63137	8.78	0.91165	1.27608	8.78	0.90986	1.7018	8.78
	8.79	0.90232	1.59672	8.79	0.91753	1.30269	8.79	0.89964	1.2801	8.79	0.89947	1.25964	8.79	0.97995	1.33297	8.79	1.10122	2.71137	8.79	0.91217	1.32481	8.79	0.91238	1.21647	8.79	0.91222	1.22674	8.79	0.91247	1.28213				8.79	0.80022	1.87984	8.79	0.82388	1.55229	8.79	0.90917	1.63137	8.79	0.91216	1.27631	8.79	0.91038	1.70162	8.79
	8.8	0.9028	1.59611	8.8	0.91805	1.30248	8.8	0.90015	1.27986	8.8	0.89998	1.25944	8.8	0.98055	1.33295	8.8	1.10124	2.71337	8.8	0.91269	1.32463	8.8	0.9129	1.21629	8.8	0.91273	1.22646	8.8	0.91299	1.28189				8.8	0.80105	1.87866	8.8	0.82424	1.55239	8.8	0.90968	1.63137	8.8	0.91268	1.27654	8.8	0.9109	1.70144	8.8
	8.81	0.90327	1.5955	8.81	0.91856	1.30226	8.81	0.90066	1.27962	8.81	0.90049	1.25924	8.81	0.98114	1.33293	8.81	1.10125	2.71538	8.81	0.9132	1.32445	8.81	0.91341	1.21611	8.81	0.91325	1.22619	8.81	0.91351	1.28164				8.81	0.80187	1.87747	8.81	0.82459	1.55248	8.81	0.91019	1.63137	8.81	0.91319	1.27678	8.81	0.91141	1.70126	8.81
	8.82	0.90374	1.59488	8.82	0.91907	1.30205	8.82	0.90117	1.27938	8.82	0.901	1.25904	8.82	0.98173	1.33291	8.82	1.10127	2.71738	8.82	0.91372	1.32427	8.82	0.91393	1.21592	8.82	0.91377	1.22592	8.82	0.91403	1.2814				8.82	0.80269	1.87629	8.82	0.82495	1.55258	8.82	0.9107	1.63137	8.82	0.9137	1.27701	8.82	0.91193	1.70108	8.82
	8.83	0.90421	1.59427	8.83	0.91958	1.30183	8.83	0.90168	1.27914	8.83	0.90151	1.25884	8.83	0.98232	1.33289	8.83	1.10128	2.71938	8.83	0.91423	1.32409	8.83	0.91444	1.21574	8.83	0.91428	1.22564	8.83	0.91454	1.28115				8.83	0.80351	1.87511	8.83	0.8253	1.55268	8.83	0.91121	1.63137	8.83	0.91421	1.27724	8.83	0.91244	1.7009	8.83
	8.84	0.90468	1.59367	8.84	0.92009	1.30162	8.84	0.90218	1.2789	8.84	0.90201	1.25863	8.84	0.9829	1.33287	8.84	1.10129	2.72139	8.84	0.91475	1.32391	8.84	0.91495	1.21556	8.84	0.91479	1.22537	8.84	0.91505	1.28091				8.84	0.80432	1.87394	8.84	0.82565	1.55278	8.84	0.91172	1.63137	8.84	0.91472	1.27747	8.84	0.91295	1.70072	8.84
	8.85	0.90515	1.59306	8.85	0.9206	1.3014	8.85	0.90268	1.27866	8.85	0.90251	1.25843	8.85	0.98349	1.33286	8.85	1.1013	2.72339	8.85	0.91526	1.32373	8.85	0.91547	1.21537	8.85	0.9153	1.22509	8.85	0.91556	1.28066				8.85	0.80513	1.87276	8.85	0.826	1.55288	8.85	0.91223	1.63137	8.85	0.91523	1.27769	8.85	0.91346	1.70054	8.85
	8.86	0.90562	1.59245	8.86	0.92111	1.30118	8.86	0.90319	1.27842	8.86	0.90302	1.25823	8.86	0.98408	1.33284	8.86	1.1013	2.72539	8.86	0.91577	1.32356	8.86	0.91597	1.21519	8.86	0.91581	1.22482	8.86	0.91607	1.28042				8.86	0.80594	1.87159	8.86	0.82635	1.55298	8.86	0.91273	1.63138	8.86	0.91573	1.27792	8.86	0.91397	1.70037	8.86
	8.87	0.90608	1.59184	8.87	0.92161	1.30097	8.87	0.90369	1.27818	8.87	0.90352	1.25803	8.87	0.98466	1.33282	8.87	1.10131	2.72739	8.87	0.91627	1.32338	8.87	0.91648	1.21501	8.87	0.91632	1.22455	8.87	0.91658	1.28017				8.87	0.80675	1.87042	8.87	0.82669	1.55308	8.87	0.91323	1.63138	8.87	0.91624	1.27815	8.87	0.91447	1.70019	8.87
	8.88	0.90654	1.59124	8.88	0.92211	1.30075	8.88	0.90418	1.27794	8.88	0.90402	1.25783	8.88	0.98524	1.3328	8.88	1.10131	2.72939	8.88	0.91678	1.3232	8.88	0.91699	1.21483	8.88	0.91683	1.22427	8.88	0.91709	1.27993				8.88	0.80755	1.86926	8.88	0.82704	1.55318	8.88	0.91374	1.63138	8.88	0.91674	1.27837	8.88	0.91498	1.70001	8.88
	8.89	0.907	1.59063	8.89	0.92261	1.30054	8.89	0.90468	1.2777	8.89	0.90451	1.25763	8.89	0.98582	1.33278	8.89	1.10131	2.73139	8.89	0.91728	1.32302	8.89	0.91749	1.21465	8.89	0.91733	1.224	8.89	0.91759	1.27968				8.89	0.80836	1.86809	8.89	0.82738	1.55328	8.89	0.91424	1.63139	8.89	0.91724	1.27859	8.89	0.91548	1.69984	8.89
	8.9	0.90746	1.59003	8.9	0.92311	1.30032	8.9	0.90518	1.27746	8.9	0.90501	1.25743	8.9	0.9864	1.33276	8.9	1.10131	2.73339	8.9	0.91779	1.32284	8.9	0.91799	1.21446	8.9	0.91783	1.22373	8.9	0.9181	1.27944				8.9	0.80916	1.86693	8.9	0.82773	1.55338	8.9	0.91473	1.63139	8.9	0.91774	1.27881	8.9	0.91598	1.69966	8.9
	8.91	0.90792	1.58942	8.91	0.92361	1.30011	8.91	0.90567	1.27722	8.91	0.9055	1.25723	8.91	0.98698	1.33274	8.91	1.10131	2.73539	8.91	0.91829	1.32266	8.91	0.9185	1.21428	8.91	0.91834	1.22345	8.91	0.9186	1.2792				8.91	0.80995	1.86577	8.91	0.82807	1.55348	8.91	0.91523	1.6314	8.91	0.91824	1.27904	8.91	0.91649	1.69949	8.91
	8.92	0.90838	1.58882	8.92	0.92411	1.29989	8.92	0.90616	1.27699	8.92	0.906	1.25703	8.92	0.98755	1.33272	8.92	1.1013	2.73738	8.92	0.91879	1.32248	8.92	0.919	1.2141	8.92	0.91884	1.22318	8.92	0.9191	1.27895				8.92	0.81075	1.86461	8.92	0.82841	1.55358	8.92	0.91573	1.6314	8.92	0.91873	1.27925	8.92	0.91698	1.69931	8.92
	8.93	0.90884	1.58822	8.93	0.9246	1.29968	8.93	0.90665	1.27675	8.93	0.90649	1.25683	8.93	0.98813	1.33271	8.93	1.10129	2.73938	8.93	0.91929	1.3223	8.93	0.91949	1.21392	8.93	0.91933	1.22291	8.93	0.9196	1.27871				8.93	0.81154	1.86345	8.93	0.82874	1.55368	8.93	0.91622	1.63141	8.93	0.91923	1.27947	8.93	0.91748	1.69914	8.93
	8.94	0.90929	1.58762	8.94	0.9251	1.29946	8.94	0.90714	1.27651	8.94	0.90698	1.25662	8.94	0.9887	1.33269	8.94	1.10129	2.74138	8.94	0.91979	1.32213	8.94	0.91999	1.21374	8.94	0.91983	1.22264	8.94	0.92009	1.27847				8.94	0.81233	1.8623	8.94	0.82908	1.55379	8.94	0.91672	1.63142	8.94	0.91972	1.27969	8.94	0.91798	1.69896	8.94
	8.95	0.90974	1.58702	8.95	0.92559	1.29925	8.95	0.90763	1.27627	8.95	0.90747	1.25642	8.95	0.98927	1.33267	8.95	1.10128	2.74338	8.95	0.92028	1.32195	8.95	0.92049	1.21355	8.95	0.92033	1.22236	8.95	0.92059	1.27822				8.95	0.81312	1.86115	8.95	0.82942	1.55389	8.95	0.91721	1.63143	8.95	0.92021	1.27991	8.95	0.91847	1.69879	8.95
	8.96	0.91019	1.58642	8.96	0.92608	1.29903	8.96	0.90812	1.27603	8.96	0.90796	1.25622	8.96	0.98984	1.33265	8.96	1.10126	2.74537	8.96	0.92078	1.32177	8.96	0.92098	1.21337	8.96	0.92082	1.22209	8.96	0.92109	1.27798				8.96	0.8139	1.86	8.96	0.82975	1.55399	8.96	0.9177	1.63144	8.96	0.9207	1.28012	8.96	0.91897	1.69862	8.96
	8.97	0.91064	1.58582	8.97	0.92657	1.29882	8.97	0.9086	1.27579	8.97	0.90844	1.25602	8.97	0.99041	1.33263	8.97	1.10125	2.74737	8.97	0.92127	1.32159	8.97	0.92147	1.21319	8.97	0.92132	1.22182	8.97	0.92158	1.27773				8.97	0.81469	1.85885	8.97	0.83008	1.5541	8.97	0.91819	1.63144	8.97	0.92119	1.28034	8.97	0.91946	1.69845	8.97
	8.98	0.91109	1.58522	8.98	0.92706	1.2986	8.98	0.90909	1.27556	8.98	0.90893	1.25582	8.98	0.99098	1.33261	8.98	1.10123	2.74936	8.98	0.92176	1.32141	8.98	0.92196	1.21301	8.98	0.92181	1.22155	8.98	0.92207	1.27749				8.98	0.81547	1.85771	8.98	0.83041	1.5542	8.98	0.91867	1.63145	8.98	0.92168	1.28055	8.98	0.91995	1.69828	8.98
	8.99	0.91154	1.58463	8.99	0.92755	1.29839	8.99	0.90957	1.27532	8.99	0.90941	1.25562	8.99	0.99155	1.3326	8.99	1.10122	2.75136	8.99	0.92225	1.32123	8.99	0.92245	1.21283	8.99	0.9223	1.22127	8.99	0.92256	1.27725				8.99	0.81625	1.85657	8.99	0.83074	1.55431	8.99	0.91916	1.63146	8.99	0.92217	1.28076	8.99	0.92044	1.6981	8.99
	9	0.91199	1.58403	9	0.92803	1.29817	9	0.91005	1.27508	9	0.90989	1.25542	9	0.99211	1.33258	9	1.1012	2.75335	9	0.92274	1.32105	9	0.92294	1.21265	9	0.92279	1.221	9	0.92305	1.27701				9	0.81702	1.85542	9	0.83107	1.55441	9	0.91964	1.63147	9	0.92265	1.28097	9	0.92093	1.69793	9
	9.01	0.91243	1.58344	9.01	0.92851	1.29796	9.01	0.91053	1.27484	9.01	0.91037	1.25522	9.01	0.99268	1.33256	9.01	1.10118	2.75534	9.01	0.92323	1.32088	9.01	0.92343	1.21247	9.01	0.92327	1.22073	9.01	0.92354	1.27676				9.01	0.8178	1.85429	9.01	0.8314	1.55452	9.01	0.92013	1.63149	9.01	0.92313	1.28118	9.01	0.92141	1.69776	9.01
	9.02	0.91287	1.58284	9.02	0.929	1.29774	9.02	0.91101	1.2746	9.02	0.91085	1.25502	9.02	0.99324	1.33254	9.02	1.10116	2.75733	9.02	0.92371	1.3207	9.02	0.92391	1.21229	9.02	0.92376	1.22046	9.02	0.92402	1.27652				9.02	0.81857	1.85315	9.02	0.83172	1.55462	9.02	0.92061	1.6315	9.02	0.92362	1.28139	9.02	0.9219	1.69759	9.02
	9.03	0.91331	1.58225	9.03	0.92948	1.29753	9.03	0.91149	1.27437	9.03	0.91133	1.25482	9.03	0.9938	1.33252	9.03	1.10113	2.75933	9.03	0.9242	1.32052	9.03	0.9244	1.21211	9.03	0.92424	1.22019	9.03	0.92451	1.27628				9.03	0.81934	1.85202	9.03	0.83205	1.55473	9.03	0.92109	1.63151	9.03	0.9241	1.2816	9.03	0.92238	1.69743	9.03
	9.04	0.91375	1.58165	9.04	0.92995	1.29731	9.04	0.91196	1.27413	9.04	0.9118	1.25462	9.04	0.99436	1.33251	9.04	1.10111	2.76132	9.04	0.92468	1.32034	9.04	0.92488	1.21192	9.04	0.92473	1.21991	9.04	0.92499	1.27604				9.04	0.8201	1.85089	9.04	0.83237	1.55483	9.04	0.92157	1.63152	9.04	0.92458	1.28181	9.04	0.92286	1.69726	9.04
	9.05	0.91419	1.58106	9.05	0.93043	1.2971	9.05	0.91244	1.27389	9.05	0.91228	1.25442	9.05	0.99492	1.33249	9.05	1.10108	2.76331	9.05	0.92516	1.32016	9.05	0.92536	1.21174	9.05	0.92521	1.21964	9.05	0.92547	1.27579				9.05	0.82087	1.84976	9.05	0.83269	1.55494	9.05	0.92205	1.63154	9.05	0.92505	1.28201	9.05	0.92335	1.69709	9.05
	9.06	0.91463	1.58047	9.06	0.93091	1.29688	9.06	0.91291	1.27366	9.06	0.91275	1.25422	9.06	0.99547	1.33247	9.06	1.10105	2.7653	9.06	0.92564	1.31998	9.06	0.92584	1.21156	9.06	0.92569	1.21937	9.06	0.92595	1.27555				9.06	0.82163	1.84863	9.06	0.83301	1.55505	9.06	0.92252	1.63155	9.06	0.92553	1.28222	9.06	0.92383	1.69692	9.06
	9.07	0.91506	1.57988	9.07	0.93138	1.29667	9.07	0.91338	1.27342	9.07	0.91322	1.25402	9.07	0.99603	1.33245	9.07	1.10102	2.76729	9.07	0.92612	1.3198	9.07	0.92632	1.21138	9.07	0.92617	1.2191	9.07	0.92643	1.27531				9.07	0.82239	1.8475	9.07	0.83333	1.55515	9.07	0.923	1.63156	9.07	0.92601	1.28242	9.07	0.9243	1.69675	9.07
	9.08	0.9155	1.57929	9.08	0.93186	1.29645	9.08	0.91385	1.27318	9.08	0.91369	1.25382	9.08	0.99658	1.33244	9.08	1.10099	2.76928	9.08	0.9266	1.31963	9.08	0.9268	1.2112	9.08	0.92664	1.21883	9.08	0.92691	1.27507				9.08	0.82314	1.84638	9.08	0.83365	1.55526	9.08	0.92347	1.63158	9.08	0.92648	1.28262	9.08	0.92478	1.69659	9.08
	9.09	0.91593	1.5787	9.09	0.93233	1.29624	9.09	0.91432	1.27295	9.09	0.91416	1.25362	9.09	0.99714	1.33242	9.09	1.10096	2.77127	9.09	0.92708	1.31945	9.09	0.92727	1.21102	9.09	0.92712	1.21856	9.09	0.92739	1.27483				9.09	0.8239	1.84526	9.09	0.83396	1.55537	9.09	0.92394	1.6316	9.09	0.92695	1.28282	9.09	0.92526	1.69642	9.09
	9.1	0.91636	1.57811	9.1	0.9328	1.29602	9.1	0.91479	1.27271	9.1	0.91463	1.25342	9.1	0.99769	1.3324	9.1	1.10092	2.77325	9.1	0.92755	1.31927	9.1	0.92775	1.21084	9.1	0.9276	1.21829	9.1	0.92786	1.27458				9.1	0.82465	1.84414	9.1	0.83428	1.55548	9.1	0.92441	1.63161	9.1	0.92742	1.28302	9.1	0.92573	1.69626	9.1
	9.11	0.91679	1.57753	9.11	0.93327	1.29581	9.11	0.91525	1.27247	9.11	0.9151	1.25322	9.11	0.99824	1.33238	9.11	1.10088	2.77524	9.11	0.92802	1.31909	9.11	0.92822	1.21066	9.11	0.92807	1.21802	9.11	0.92833	1.27434				9.11	0.8254	1.84302	9.11	0.83459	1.55559	9.11	0.92488	1.63163	9.11	0.92789	1.28322	9.11	0.9262	1.69609	9.11
	9.12	0.91722	1.57694	9.12	0.93373	1.29559	9.12	0.91572	1.27224	9.12	0.91556	1.25302	9.12	0.99879	1.33237	9.12	1.10084	2.77723	9.12	0.9285	1.31891	9.12	0.92869	1.21048	9.12	0.92854	1.21775	9.12	0.92881	1.2741				9.12	0.82615	1.84191	9.12	0.83491	1.55569	9.12	0.92535	1.63165	9.12	0.92836	1.28342	9.12	0.92667	1.69593	9.12
	9.13	0.91765	1.57635	9.13	0.9342	1.29538	9.13	0.91618	1.272	9.13	0.91603	1.25282	9.13	0.99933	1.33235	9.13	1.1008	2.77921	9.13	0.92897	1.31873	9.13	0.92916	1.2103	9.13	0.92901	1.21748	9.13	0.92928	1.27386				9.13	0.8269	1.8408	9.13	0.83522	1.5558	9.13	0.92582	1.63166	9.13	0.92883	1.28362	9.13	0.92714	1.69576	9.13
	9.14	0.91808	1.57577	9.14	0.93466	1.29516	9.14	0.91664	1.27177	9.14	0.91649	1.25262	9.14	0.99988	1.33233	9.14	1.10076	2.7812	9.14	0.92944	1.31856	9.14	0.92963	1.21012	9.14	0.92948	1.21721	9.14	0.92975	1.27362				9.14	0.82764	1.83969	9.14	0.83553	1.55591	9.14	0.92628	1.63168	9.14	0.92929	1.28381	9.14	0.92761	1.6956	9.14
	9.15	0.9185	1.57519	9.15	0.93513	1.29495	9.15	0.9171	1.27153	9.15	0.91695	1.25242	9.15	1.00043	1.33232	9.15	1.10072	2.78318	9.15	0.9299	1.31838	9.15	0.9301	1.20994	9.15	0.92995	1.21693	9.15	0.93021	1.27338				9.15	0.82838	1.83858	9.15	0.83583	1.55602	9.15	0.92675	1.6317	9.15	0.92976	1.28401	9.15	0.92808	1.69544	9.15
	9.16	0.91892	1.5746	9.16	0.93559	1.29473	9.16	0.91756	1.2713	9.16	0.91741	1.25222	9.16	1.00097	1.3323	9.16	1.10067	2.78517	9.16	0.93037	1.3182	9.16	0.93056	1.20976	9.16	0.93042	1.21666	9.16	0.93068	1.27314				9.16	0.82912	1.83747	9.16	0.83614	1.55613	9.16	0.92721	1.63172	9.16	0.93022	1.2842	9.16	0.92855	1.69527	9.16
	9.17	0.91935	1.57402	9.17	0.93605	1.29452	9.17	0.91802	1.27106	9.17	0.91787	1.25202	9.17	1.00151	1.33228	9.17	1.10063	2.78715	9.17	0.93084	1.31802	9.17	0.93103	1.20958	9.17	0.93088	1.21639	9.17	0.93115	1.2729				9.17	0.82986	1.83637	9.17	0.83645	1.55624	9.17	0.92767	1.63174	9.17	0.93068	1.28439	9.17	0.92901	1.69511	9.17
	9.18	0.91977	1.57344	9.18	0.93651	1.29431	9.18	0.91848	1.27082	9.18	0.91832	1.25182	9.18	1.00205	1.33227	9.18	1.10058	2.78914	9.18	0.9313	1.31784	9.18	0.93149	1.20941	9.18	0.93134	1.21612	9.18	0.93161	1.27265				9.18	0.83059	1.83527	9.18	0.83675	1.55635	9.18	0.92813	1.63176	9.18	0.93114	1.28459	9.18	0.92948	1.69495	9.18
	9.19	0.92019	1.57286	9.19	0.93697	1.29409	9.19	0.91893	1.27059	9.19	0.91878	1.25162	9.19	1.00259	1.33225	9.19	1.10053	2.79112	9.19	0.93176	1.31766	9.19	0.93196	1.20923	9.19	0.93181	1.21585	9.19	0.93207	1.27241				9.19	0.83133	1.83417	9.19	0.83705	1.55646	9.19	0.92859	1.63178	9.19	0.9316	1.28478	9.19	0.92994	1.69479	9.19
	9.2	0.92061	1.57228	9.2	0.93742	1.29388	9.2	0.91939	1.27035	9.2	0.91924	1.25142	9.2	1.00313	1.33223	9.2	1.10048	2.7931	9.2	0.93222	1.31749	9.2	0.93242	1.20905	9.2	0.93227	1.21558	9.2	0.93253	1.27217				9.2	0.83206	1.83307	9.2	0.83736	1.55658	9.2	0.92905	1.6318	9.2	0.93206	1.28497	9.2	0.9304	1.69463	9.2
	9.21	0.92102	1.5717	9.21	0.93788	1.29366	9.21	0.91984	1.27012	9.21	0.91969	1.25122	9.21	1.00367	1.33222	9.21	1.10043	2.79508	9.21	0.93268	1.31731	9.21	0.93288	1.20887	9.21	0.93273	1.21531	9.21	0.93299	1.27193				9.21	0.83278	1.83197	9.21	0.83766	1.55669	9.21	0.92951	1.63182	9.21	0.93251	1.28516	9.21	0.93086	1.69446	9.21
	9.22	0.92144	1.57112	9.22	0.93833	1.29345	9.22	0.92029	1.26989	9.22	0.92014	1.25102	9.22	1.00421	1.3322	9.22	1.10037	2.79706	9.22	0.93314	1.31713	9.22	0.93333	1.20869	9.22	0.93319	1.21505	9.22	0.93345	1.27169				9.22	0.83351	1.83088	9.22	0.83795	1.5568	9.22	0.92996	1.63184	9.22	0.93297	1.28534	9.22	0.93132	1.6943	9.22
	9.23	0.92185	1.57054	9.23	0.93878	1.29323	9.23	0.92074	1.26965	9.23	0.92059	1.25082	9.23	1.00474	1.33218	9.23	1.10032	2.79904	9.23	0.9336	1.31695	9.23	0.93379	1.20851	9.23	0.93364	1.21478	9.23	0.93391	1.27145				9.23	0.83423	1.82979	9.23	0.83825	1.55691	9.23	0.93042	1.63187	9.23	0.93342	1.28553	9.23	0.93177	1.69414	9.23
	9.24	0.92226	1.56996	9.24	0.93923	1.29302	9.24	0.92119	1.26942	9.24	0.92104	1.25062	9.24	1.00527	1.33217	9.24	1.10026	2.80102	9.24	0.93406	1.31677	9.24	0.93425	1.20833	9.24	0.9341	1.21451	9.24	0.93437	1.27121				9.24	0.83496	1.8287	9.24	0.83855	1.55702	9.24	0.93087	1.63189	9.24	0.93387	1.28572	9.24	0.93223	1.69399	9.24
	9.25	0.92268	1.56938	9.25	0.93968	1.2928	9.25	0.92164	1.26918	9.25	0.92149	1.25042	9.25	1.00581	1.33215	9.25	1.1002	2.803	9.25	0.93451	1.3166	9.25	0.9347	1.20815	9.25	0.93455	1.21424	9.25	0.93482	1.27097				9.25	0.83567	1.82761	9.25	0.83884	1.55714	9.25	0.93132	1.63191	9.25	0.93432	1.2859	9.25	0.93268	1.69383	9.25
	9.26	0.92309	1.56881	9.26	0.94013	1.29259	9.26	0.92208	1.26895	9.26	0.92193	1.25022	9.26	1.00634	1.33214	9.26	1.10014	2.80498	9.26	0.93496	1.31642	9.26	0.93515	1.20797	9.26	0.93501	1.21397	9.26	0.93527	1.27073				9.26	0.83639	1.82652	9.26	0.83914	1.55725	9.26	0.93177	1.63194	9.26	0.93477	1.28609	9.26	0.93314	1.69367	9.26
	9.27	0.9235	1.56823	9.27	0.94058	1.29238	9.27	0.92253	1.26871	9.27	0.92238	1.25002	9.27	1.00687	1.33212	9.27	1.10008	2.80696	9.27	0.93542	1.31624	9.27	0.9356	1.20779	9.27	0.93546	1.2137	9.27	0.93573	1.27049				9.27	0.83711	1.82544	9.27	0.83943	1.55736	9.27	0.93222	1.63196	9.27	0.93522	1.28627	9.27	0.93359	1.69351	9.27
	9.28	0.9239	1.56766	9.28	0.94102	1.29216	9.28	0.92297	1.26848	9.28	0.92282	1.24982	9.28	1.0074	1.3321	9.28	1.10001	2.80893	9.28	0.93587	1.31606	9.28	0.93605	1.20762	9.28	0.93591	1.21343	9.28	0.93618	1.27025				9.28	0.83782	1.82436	9.28	0.83972	1.55748	9.28	0.93267	1.63199	9.28	0.93567	1.28645	9.28	0.93404	1.69335	9.28
[truncated: 1,152 more rows]
[truncated: 14 more columns]
